# Supplementary material for: Global, asynchronous partial sweeps at multiple insecticide resistance genes in Aedes mosquitoes
Source: Nat Commun. 2024 Jul 24;15:6251. doi: 10.1038/s41467-024-49792-y (PMC11269687; doi:10.1038/s41467-024-49792-y)
Supplement: Supplementary file 4 — Supplementary Data 1-10 [file 41467_2024_49792_MOESM4_ESM.xlsx]

## Sheet: TITLE
									Supplementary Data for
									Global, asynchronous partial sweeps at multiple insecticide resistance genes in Aedes mosquitoes
									Thomas L Schmidt et al.
									*Corresponding author. Email: toms@unimelb.edu.au
								Contents: Tables S1 to S10

## Sheet: Supplementary Data 1
	Supplementary Data 1. Aedes aegypti samples used in genomic analyses.
	GST sweep indicates individuals with two copies of the GST haplotype, while * indicates individuals missing or heterozygous at one SNP. For other mutations wt = susceptible wild type.
	ID	date	Country	Population	F1534C	V1016G	S989P	F1534C sweep	GST sweep
	gyp_CRN001	2015	Australia	Cairns	wt	wt	wt
	gyp_CRN002	2015	Australia	Cairns	wt	wt	wt
	gyp_CRN003	2015	Australia	Cairns	wt	wt	wt		Australia
	gyp_CRN004	2015	Australia	Cairns	wt	wt	wt
	gyp_CRN005	2015	Australia	Cairns	wt	wt	wt
	gyp_CRN006	2015	Australia	Cairns	wt	wt	wt
	gyp_CRN007	2015	Australia	Cairns	wt	wt	wt
	gyp_CRN008	2015	Australia	Cairns	wt	wt	wt
	gyp_CRN009	2015	Australia	Cairns	wt	wt	wt
	gyp_CRN010	2015	Australia	Cairns	wt	wt	wt
	gyp_CRN011	2015	Australia	Cairns	wt	wt	wt
	gyp_CRN012	2015	Australia	Cairns	wt	wt	wt
	gyp_CRN013	2015	Australia	Cairns	wt	wt	wt		Australia*
	gyp_CRN014	2015	Australia	Cairns	wt	wt	wt		Australia*
	gyp_CRN015	2015	Australia	Cairns	wt	wt	wt
	gyp_CRN016	2015	Australia	Cairns	wt	wt	wt
	gyp_CRN017	2015	Australia	Cairns	wt	wt	wt
	gyp_CRN018	2015	Australia	Cairns	wt	wt	wt		Australia
	gyp_CY001	2017	Australia	Cape York	wt	wt	wt
	gyp_CY002	2017	Australia	Cape York	wt	wt	wt		Australia
	gyp_CY003	2017	Australia	Cape York	wt	wt	wt
	gyp_CY004	2017	Australia	Cape York	wt	wt	wt
	gyp_CY005	2017	Australia	Cape York	wt	wt	wt
	gyp_CY006	2017	Australia	Cape York	wt	wt	wt
	gyp_CY007	2017	Australia	Cape York	wt	wt	wt
	gyp_CY008	2017	Australia	Cape York	wt	wt	wt		Australia
	gyp_CY009	2017	Australia	Cape York	wt	wt	wt		Australia
	gyp_CY010	2017	Australia	Cape York	wt	wt	wt		Australia
	gyp_CY011	2017	Australia	Cape York	wt	wt	wt		Australia
	gyp_CY012	2017	Australia	Cape York	wt	wt	wt		Australia
	gyp_CY013	2017	Australia	Cape York	wt	wt	wt		Australia
	gyp_CY014	2017	Australia	Cape York	wt	wt	wt
	gyp_CY015	2017	Australia	Cape York	wt	wt	wt		Australia
	gyp_DRG001	2010	Australia	Duaringa	wt	wt	wt		Australia
	gyp_DRG002	2010	Australia	Duaringa	wt	wt	wt		Australia
	gyp_DRG003	2010	Australia	Duaringa	wt	wt	wt
	gyp_DRG004	2010	Australia	Duaringa	wt	wt	wt
	gyp_DRG005	2010	Australia	Duaringa	wt	wt	wt
	gyp_MM001	2010	Australia	Mount Morgan	wt	wt	wt		Australia
	gyp_MM002	2010	Australia	Mount Morgan	wt	wt	wt		Australia
	gyp_MM003	2010	Australia	Mount Morgan	wt	wt	wt		Australia
	gyp_MM004	2010	Australia	Mount Morgan	wt	wt	wt
	gyp_MM005	2010	Australia	Mount Morgan	wt	wt	wt
	gyp_RHM001	2010	Australia	Rockhampton	wt	wt	wt		Australia
	gyp_RHM002	2010	Australia	Rockhampton	wt	wt	wt
	gyp_RHM003	2010	Australia	Rockhampton	wt	wt	wt
	gyp_RHM004	2010	Australia	Rockhampton	wt	wt	wt
	gyp_RHM005	2010	Australia	Rockhampton	wt	wt	wt		Australia
	gyp_TSI001	2017	Australia	Torres Strait Islands	wt	wt	wt
	gyp_TSI002	2017	Australia	Torres Strait Islands	wt	wt	wt		Australia
	gyp_TSI003	2017	Australia	Torres Strait Islands	wt	wt	wt
	gyp_TSI004	2017	Australia	Torres Strait Islands	wt	wt	wt
	gyp_TSI005	2017	Australia	Torres Strait Islands	wt	wt	wt
	gyp_TSI006	2017	Australia	Torres Strait Islands	wt	wt	wt
	gyp_TSI007	2017	Australia	Torres Strait Islands	wt	wt	wt		Australia
	gyp_TSI008	2017	Australia	Torres Strait Islands	wt	wt	wt		Australia
	gyp_TSI009	2017	Australia	Torres Strait Islands	wt	wt	wt
	gyp_TSI010	2017	Australia	Torres Strait Islands	wt	wt	wt		Australia
	gyp_TSI011	2017	Australia	Torres Strait Islands	wt	wt	wt
	gyp_TWN001	2014	Australia	Townsville	wt	wt	wt
	gyp_TWN002	2014	Australia	Townsville	wt	wt	wt		Australia
	gyp_TWN003	2014	Australia	Townsville	wt	wt	wt
	gyp_TWN004	2014	Australia	Townsville	wt	wt	wt
	gyp_TWN005	2014	Australia	Townsville	wt	wt	wt
	gyp_TWN006	2014	Australia	Townsville	wt	wt	wt
	gyp_TWN007	2014	Australia	Townsville	wt	wt	wt
	gyp_TWN008	2014	Australia	Townsville	wt	wt	wt
	gyp_TWN009	2014	Australia	Townsville	wt	wt	wt
	gyp_TWN010	2014	Australia	Townsville	wt	wt	wt
	gyp_TWN011	2014	Australia	Townsville	wt	wt	wt
	gyp_TWN012	2014	Australia	Townsville	wt	wt	wt		Australia*
	gyp_TWN013	2014	Australia	Townsville	wt	wt	wt		Australia
	gyp_TWN014	2014	Australia	Townsville	wt	wt	wt
	gyp_TWN015	2014	Australia	Townsville	wt	wt	wt
	gyp_TWN016	2014	Australia	Townsville	wt	wt	wt
	gyp_RIO009	2012	Brazil	Rio de Janeiro	het	wt	wt
	gyp_RIO017	2012	Brazil	Rio de Janeiro	wt	wt	wt
	gyp_RIO010	2012	Brazil	Rio de Janeiro	het	wt	wt
	gyp_RIO011	2012	Brazil	Rio de Janeiro	het	wt	wt
	gyp_RIO012	2012	Brazil	Rio de Janeiro	het	wt	wt		Americas*
	gyp_RIO001	2012	Brazil	Rio de Janeiro	hom	wt	wt	Americas	Americas
	gyp_RIO002	2012	Brazil	Rio de Janeiro	hom	wt	wt	Americas
	gyp_RIO003	2012	Brazil	Rio de Janeiro	hom	wt	wt	Americas
	gyp_RIO004	2012	Brazil	Rio de Janeiro	hom	wt	wt	Americas	Americas
	gyp_RIO005	2012	Brazil	Rio de Janeiro	hom	wt	wt	Americas
	gyp_RIO013	2012	Brazil	Rio de Janeiro	het	wt	wt		Americas*
	gyp_RIO014	2012	Brazil	Rio de Janeiro	het	wt	wt		Americas*
	gyp_RIO006	2012	Brazil	Rio de Janeiro	hom	wt	wt	Americas	Americas*
	gyp_RIO007	2012	Brazil	Rio de Janeiro	hom	wt	wt	Americas	Americas*
	gyp_RIO008	2012	Brazil	Rio de Janeiro	hom	wt	wt	Americas
	gyp_RIO015	2012	Brazil	Rio de Janeiro	het	wt	wt
	gyp_RIO016	2012	Brazil	Rio de Janeiro	het	wt	wt
	gyp_RIO018	2012	Brazil	Rio de Janeiro
	gyp_RIO019	2012	Brazil	Rio de Janeiro
	gyp_RIO020	2012	Brazil	Rio de Janeiro
	gyp_RIO021	2012	Brazil	Rio de Janeiro
	gyp_RIO022	2012	Brazil	Rio de Janeiro
	gyp_RIO023	2012	Brazil	Rio de Janeiro
	gyp_RIO024	2012	Brazil	Rio de Janeiro
	gyp_RIO025	2012	Brazil	Rio de Janeiro
	gyp_RIO026	2012	Brazil	Rio de Janeiro
	gyp_RIO027	2012	Brazil	Rio de Janeiro
	gyp_RIO028	2012	Brazil	Rio de Janeiro
	gyp_RIO029	2012	Brazil	Rio de Janeiro
	gyp_RIO030	2012	Brazil	Rio de Janeiro
	gyp_RIO031	2012	Brazil	Rio de Janeiro
	gyp_FIJ001	2018	Fiji	Nadi	hom	wt	wt	Indo-Pacific	Americas
	gyp_FIJ002	2018	Fiji	Nadi	hom	wt	wt	Indo-Pacific
	gyp_FIJ003	2018	Fiji	Nadi	hom	wt	wt	Indo-Pacific	Americas
	gyp_FIJ015	2018	Fiji	Nadi	wt	wt	wt
	gyp_FIJ004	2018	Fiji	Nadi	hom	wt	wt	Indo-Pacific
	gyp_FIJ012	2018	Fiji	Nadi	het	wt	wt
	gyp_FIJ013	2018	Fiji	Nadi	het	wt	wt
	gyp_FIJ005	2018	Fiji	Nadi	hom	wt	wt	Indo-Pacific
	gyp_FIJ006	2018	Fiji	Nadi	hom	wt	wt	Indo-Pacific	Americas
	gyp_FIJ007	2018	Fiji	Nadi	hom	wt	wt	Indo-Pacific
	gyp_FIJ008	2018	Fiji	Nadi	hom	wt	wt	Indo-Pacific
	gyp_FIJ009	2018	Fiji	Nadi	hom	wt	wt	Indo-Pacific
	gyp_FIJ010	2018	Fiji	Nadi	hom	wt	wt	Indo-Pacific
	gyp_FIJ014	2018	Fiji	Nadi	het	wt	wt
	gyp_FIJ011	2018	Fiji	Nadi	hom	wt	wt	Indo-Pacific	Americas
	gyp_BAL001	2016	Indonesia	Bali	wt	hom	hom		Indo-Pacific
	gyp_BAL002	2016	Indonesia	Bali	wt	hom	hom
	gyp_BAL003	2016	Indonesia	Bali	wt	hom	hom
	gyp_BAL004	2016	Indonesia	Bali	wt	hom	hom
	gyp_BAL005	2016	Indonesia	Bali	wt	hom	hom
	gyp_BAL006	2016	Indonesia	Bali	wt	hom	hom
	gyp_BAL007	2016	Indonesia	Bali	wt	hom	hom
	gyp_BAL008	2016	Indonesia	Bali	wt	hom	hom
	gyp_BAL009	2016	Indonesia	Bali	wt	hom	hom
	gyp_BAL010	2016	Indonesia	Bali	wt	hom	hom
	gyp_BAL011	2017	Indonesia	Bali	wt	hom	hom
	gyp_BAL012	2017	Indonesia	Bali	wt	hom	hom		Indo-Pacific*
	gyp_BAL013	2017	Indonesia	Bali	wt	hom	hom		Indo-Pacific*
	gyp_BAL014	2017	Indonesia	Bali	wt	hom	hom
	gyp_BAL015	2017	Indonesia	Bali	wt	hom	hom		Indo-Pacific*
	gyp_BAL016	2017	Indonesia	Bali	wt	hom	hom
	gyp_BAL017	2017	Indonesia	Bali	wt	hom	hom
	gyp_BAL018	2017	Indonesia	Bali	wt	hom	hom
	gyp_BAL019	2017	Indonesia	Bali	wt	hom	hom		Indo-Pacific*
	gyp_BAL020	2017	Indonesia	Bali	wt	hom	hom
	gyp_YGY010	2014	Indonesia	Yogyakarta	wt	hom	wt
	gyp_YGY013	2014	Indonesia	Yogyakarta
	gyp_YGY012	2014	Indonesia	Yogyakarta	wt	wt	wt
	gyp_YGY004	2014	Indonesia	Yogyakarta	wt	hom	het
	gyp_YGY005	2014	Indonesia	Yogyakarta	wt	hom	het		Indo-Pacific*
	gyp_YGY009	2014	Indonesia	Yogyakarta	wt	hom	het		Indo-Pacific*
	gyp_YGY011	2014	Indonesia	Yogyakarta	wt	het	wt		Indo-Pacific
	gyp_YGY006	2014	Indonesia	Yogyakarta	wt	hom	het
	gyp_YGY001	2014	Indonesia	Yogyakarta	wt	hom	hom		Indo-Pacific
	gyp_YGY002	2014	Indonesia	Yogyakarta	wt	hom	hom
	gyp_YGY007	2014	Indonesia	Yogyakarta	wt	hom	het
	gyp_YGY003	2014	Indonesia	Yogyakarta	wt	hom	hom
	gyp_YGY008	2014	Indonesia	Yogyakarta	wt	hom	het
	gyp_KEN002	2018	Kenya	Malindi and Kalifi	het	wt	wt
	gyp_KEN004	2018	Kenya	Malindi and Kalifi	wt	wt	wt
	gyp_KEN005	2018	Kenya	Malindi and Kalifi	wt	wt	wt
	gyp_KEN006	2018	Kenya	Malindi and Kalifi	wt	wt	wt
	gyp_KEN007	2018	Kenya	Malindi and Kalifi	wt	wt	wt
	gyp_KEN008	2018	Kenya	Malindi and Kalifi	wt	wt	wt
	gyp_KEN009	2018	Kenya	Malindi and Kalifi	wt	wt	wt
	gyp_KEN010	2018	Kenya	Malindi and Kalifi	wt	wt	wt
	gyp_KEN003	2018	Kenya	Malindi and Kalifi	het	wt	wt
	gyp_KEN011	2018	Kenya	Malindi and Kalifi	wt	wt	wt
	gyp_KEN012	2018	Kenya	Malindi and Kalifi	wt	wt	wt
	gyp_KEN013	2018	Kenya	Malindi and Kalifi	wt	wt	wt
	gyp_KEN014	2018	Kenya	Malindi and Kalifi	wt	wt	wt
	gyp_KEN015	2018	Kenya	Malindi and Kalifi	wt	wt	wt
	gyp_KEN001	2018	Kenya	Malindi and Kalifi	hom	wt	wt	Indo-Pacific
	gyp_KEN016	2018	Kenya	Malindi and Kalifi	wt	wt	wt
	gyp_KEN017	2018	Kenya	Malindi and Kalifi	wt	wt	wt
	gyp_KEN018	2018	Kenya	Malindi and Kalifi	wt	wt	wt
	gyp_KRB006	2018	Kiribati	Kiribati	hom	wt	wt	Indo-Pacific
	gyp_KRB002	2018	Kiribati	Kiribati	het	het	het
	gyp_KRB007	2018	Kiribati	Kiribati	hom	wt	wt	Indo-Pacific
	gyp_KRB001	2018	Kiribati	Kiribati	wt	hom	hom
	gyp_KRB013	2018	Kiribati	Kiribati	het	wt	wt
	gyp_KRB008	2018	Kiribati	Kiribati	hom	wt	wt	Indo-Pacific
	gyp_KRB014	2018	Kiribati	Kiribati	het	wt	wt		Americas
	gyp_KRB005	2018	Kiribati	Kiribati	wt	het	het
	gyp_KRB003	2018	Kiribati	Kiribati	het	het	het
	gyp_KRB015	2018	Kiribati	Kiribati	het	wt	wt
	gyp_KRB009	2018	Kiribati	Kiribati	hom	wt	wt	Indo-Pacific
	gyp_KRB010	2018	Kiribati	Kiribati	hom	wt	wt	Indo-Pacific
	gyp_KRB004	2018	Kiribati	Kiribati	het	het	het
	gyp_KRB011	2018	Kiribati	Kiribati	hom	wt	wt	Indo-Pacific	Americas
	gyp_KRB012	2018	Kiribati	Kiribati	hom	wt	wt	Indo-Pacific
	gyp_KLM001	2015	Malaysia	Kuala Lumpur	het	het	het		Indo-Pacific*
	gyp_KLM011	2015	Malaysia	Kuala Lumpur
	gyp_KLM002	2015	Malaysia	Kuala Lumpur	het	het	het
	gyp_KLM003	2015	Malaysia	Kuala Lumpur	het	het	het		Indo-Pacific*
	gyp_KLM008	2015	Malaysia	Kuala Lumpur	hom	wt	wt	unassigned
	gyp_KLM009	2015	Malaysia	Kuala Lumpur	hom	wt	wt	Indo-Pacific
	gyp_KLM004	2015	Malaysia	Kuala Lumpur	het	het	het
	gyp_KLM005	2015	Malaysia	Kuala Lumpur	het	het	het		Indo-Pacific*
	gyp_KLM006	2015	Malaysia	Kuala Lumpur	het	het	het		Indo-Pacific
	gyp_KLM007	2015	Malaysia	Kuala Lumpur	het	het	het
	gyp_KLM010	2015	Malaysia	Kuala Lumpur	hom	wt	wt	Americas
	gyp_KLM012	2017	Malaysia	Kuala Lumpur	hom	wt	wt	unassigned
	gyp_KLM013	2017	Malaysia	Kuala Lumpur
	gyp_KLM014	2017	Malaysia	Kuala Lumpur
	gyp_PEN002	2016	Malaysia	Penang
	gyp_PEN003	2016	Malaysia	Penang
	gyp_PEN001	2016	Malaysia	Penang	het	het	het
	gyp_PEN004	2016	Malaysia	Penang
	gyp_PEN005	2016	Malaysia	Penang
	gyp_NCL001	2018	New Caledonia	Nouméa	hom	wt	wt	Americas
	gyp_NCL006	2018	New Caledonia	Nouméa	wt	wt	wt
	gyp_NCL002	2018	New Caledonia	Nouméa	het	wt	wt
	gyp_NCL007	2018	New Caledonia	Nouméa	wt	wt	wt
	gyp_NCL008	2018	New Caledonia	Nouméa	wt	wt	wt
	gyp_NCL009	2018	New Caledonia	Nouméa	wt	wt	wt		Americas
	gyp_NCL010	2018	New Caledonia	Nouméa	wt	wt	wt
	gyp_NCL011	2018	New Caledonia	Nouméa	wt	wt	wt
	gyp_NCL003	2018	New Caledonia	Nouméa	het	wt	wt
	gyp_NCL012	2018	New Caledonia	Nouméa	wt	wt	wt
	gyp_NCL013	2018	New Caledonia	Nouméa	wt	wt	wt
	gyp_NCL004	2018	New Caledonia	Nouméa	het	wt	wt
	gyp_NCL014	2018	New Caledonia	Nouméa	wt	wt	wt
	gyp_NCL015	2018	New Caledonia	Nouméa	wt	wt	wt
	gyp_NCL005	2018	New Caledonia	Nouméa	het	wt	wt
	gyp_ENB001	2019	Papua New Guinea (PNG)	EastNewBritain	wt	hom	hom
	gyp_ENB005	2019	Papua New Guinea (PNG)	EastNewBritain	hom	wt	wt	unassigned
	gyp_ENB002	2019	Papua New Guinea (PNG)	EastNewBritain	het	het	het
	gyp_ENB003	2019	Papua New Guinea (PNG)	EastNewBritain	het	het	het		Indo-Pacific*
	gyp_ENB004	2019	Papua New Guinea (PNG)	EastNewBritain	het	het	het		Indo-Pacific*
	gyp_ESP001	2019	Papua New Guinea (PNG)	EastSepik	wt	hom	wt		Indo-Pacific
	gyp_MRB019	2020	Papua New Guinea (PNG)	Lae	het	het	wt
	gyp_MRB023	2020	Papua New Guinea (PNG)	Lae
	gyp_MRB011	2020	Papua New Guinea (PNG)	Lae	het	het	het
	gyp_MRB012	2020	Papua New Guinea (PNG)	Lae	het	het	het
	gyp_MRB001	2020	Papua New Guinea (PNG)	Lae	wt	hom	hom
	gyp_MRB009	2020	Papua New Guinea (PNG)	Lae	wt	hom	wt
	gyp_MRB020	2020	Papua New Guinea (PNG)	Lae	het	het	wt
	gyp_MRB002	2020	Papua New Guinea (PNG)	Lae	wt	hom	hom
	gyp_MRB021	2020	Papua New Guinea (PNG)	Lae	het	het	wt
	gyp_MRB013	2020	Papua New Guinea (PNG)	Lae	het	het	het
	gyp_MRB003	2020	Papua New Guinea (PNG)	Lae	wt	hom	hom
	gyp_MRB006	2020	Papua New Guinea (PNG)	Lae	wt	hom	het
	gyp_MRB004	2020	Papua New Guinea (PNG)	Lae	wt	hom	hom
	gyp_MRB014	2020	Papua New Guinea (PNG)	Lae	het	het	het
	gyp_MRB005	2020	Papua New Guinea (PNG)	Lae	wt	hom	hom
	gyp_MRB015	2020	Papua New Guinea (PNG)	Lae	het	het	het
	gyp_MRB016	2020	Papua New Guinea (PNG)	Lae	het	het	het		Indo-Pacific
	gyp_MRB010	2020	Papua New Guinea (PNG)	Lae	wt	hom	wt
	gyp_MRB007	2020	Papua New Guinea (PNG)	Lae	wt	hom	het
	gyp_MRB017	2020	Papua New Guinea (PNG)	Lae	het	het	het
	gyp_MRB018	2020	Papua New Guinea (PNG)	Lae	het	het	het
	gyp_MRB022	2020	Papua New Guinea (PNG)	Lae	het	het	wt		Indo-Pacific
	gyp_MRB008	2020	Papua New Guinea (PNG)	Lae	wt	hom	het
	gyp_MDG026	2019	Papua New Guinea (PNG)	Madang	wt	hom	wt
	gyp_MDG017	2019	Papua New Guinea (PNG)	Madang	wt	hom	hom
	gyp_MDG018	2019	Papua New Guinea (PNG)	Madang	wt	hom	hom
	gyp_MDG019	2019	Papua New Guinea (PNG)	Madang	wt	hom	hom
	gyp_MDG027	2019	Papua New Guinea (PNG)	Madang	het	het	het		Indo-Pacific*
	gyp_MDG020	2019	Papua New Guinea (PNG)	Madang	wt	hom	hom
	gyp_MDG023	2019	Papua New Guinea (PNG)	Madang	wt	hom	het		Indo-Pacific*
	gyp_MDG024	2019	Papua New Guinea (PNG)	Madang	wt	hom	het		Indo-Pacific*
	gyp_MDG028	2019	Papua New Guinea (PNG)	Madang	het	het	wt
	gyp_MDG025	2019	Papua New Guinea (PNG)	Madang	wt	hom	het
	gyp_MDG021	2019	Papua New Guinea (PNG)	Madang	wt	hom	hom
	gyp_MDG022	2019	Papua New Guinea (PNG)	Madang	wt	hom	hom
	gyp_MDG004	2018	Papua New Guinea (PNG)	Madang	het	het	wt
	gyp_MDG005	2018	Papua New Guinea (PNG)	Madang	het	het	wt
	gyp_MDG002	2018	Papua New Guinea (PNG)	Madang	het	het	het
	gyp_MDG003	2018	Papua New Guinea (PNG)	Madang	het	het	het
	gyp_MDG006	2018	Papua New Guinea (PNG)	Madang
	gyp_MDG001	2018	Papua New Guinea (PNG)	Madang	wt	hom	het
	gyp_MDG007	2018	Papua New Guinea (PNG)	Madang
	gyp_MDG008	2018	Papua New Guinea (PNG)	Madang
	gyp_MDG009	2018	Papua New Guinea (PNG)	Madang
	gyp_MDG010	2018	Papua New Guinea (PNG)	Madang
	gyp_MDG011	2018	Papua New Guinea (PNG)	Madang
	gyp_MDG012	2018	Papua New Guinea (PNG)	Madang
	gyp_MDG013	2018	Papua New Guinea (PNG)	Madang
	gyp_MDG014	2018	Papua New Guinea (PNG)	Madang
	gyp_MDG015	2018	Papua New Guinea (PNG)	Madang
	gyp_MDG016	2018	Papua New Guinea (PNG)	Madang
	gyp_PMB001	2020	Papua New Guinea (PNG)	Port Moresby	wt	hom	hom		Americas
	gyp_PMB009	2020	Papua New Guinea (PNG)	Port Moresby	het	het	wt
	gyp_PMB010	2020	Papua New Guinea (PNG)	Port Moresby	het	het	wt
	gyp_PMB003	2020	Papua New Guinea (PNG)	Port Moresby	wt	hom	het
	gyp_PMB011	2020	Papua New Guinea (PNG)	Port Moresby	het	het	wt
	gyp_PMB004	2020	Papua New Guinea (PNG)	Port Moresby	wt	hom	het
	gyp_PMB007	2020	Papua New Guinea (PNG)	Port Moresby	het	het	het		Indo-Pacific
	gyp_PMB005	2020	Papua New Guinea (PNG)	Port Moresby	wt	hom	het
	gyp_PMB006	2020	Papua New Guinea (PNG)	Port Moresby	wt	hom	wt
	gyp_PMB012	2020	Papua New Guinea (PNG)	Port Moresby	hom	wt	wt	unassigned
	gyp_PMB008	2020	Papua New Guinea (PNG)	Port Moresby	het	het	het
	gyp_PMB002	2020	Papua New Guinea (PNG)	Port Moresby	wt	hom	hom
	gyp_TWN005	2016	Republic of China (Taiwan)	Kaohsiung	het	het	het
	gyp_TWN007	2016	Republic of China (Taiwan)	Kaohsiung	het	het	wt
	gyp_TWN002	2016	Republic of China (Taiwan)	Kaohsiung	wt	hom	het
	gyp_TWN009	2016	Republic of China (Taiwan)	Kaohsiung	hom	wt	wt	unassigned
	gyp_TWN003	2016	Republic of China (Taiwan)	Kaohsiung	wt	hom	het
	gyp_TWN008	2016	Republic of China (Taiwan)	Kaohsiung	het	het	wt
	gyp_TWN006	2016	Republic of China (Taiwan)	Kaohsiung	het	het	het
	gyp_TWN004	2016	Republic of China (Taiwan)	Kaohsiung	wt	hom	het
	gyp_TWN001	2016	Republic of China (Taiwan)	Kaohsiung	wt	hom	hom
	gyp_TWN010	2016	Republic of China (Taiwan)	Kaohsiung	hom	wt	wt	unassigned
	gyp_JED007	2018	Saudi Arabia	Jeddah	het	het	het
	gyp_JED002	2018	Saudi Arabia	Jeddah	wt	hom	hom
	gyp_JED003	2018	Saudi Arabia	Jeddah	wt	hom	hom
	gyp_JED008	2018	Saudi Arabia	Jeddah	het	het	het
	gyp_JED015	2018	Saudi Arabia	Jeddah	hom	wt	wt	Americas
	gyp_JED009	2018	Saudi Arabia	Jeddah	het	het	het
	gyp_JED004	2018	Saudi Arabia	Jeddah	wt	hom	hom
	gyp_JED005	2018	Saudi Arabia	Jeddah	wt	hom	hom
	gyp_JED017	2018	Saudi Arabia	Jeddah	het	wt	wt
	gyp_JED010	2018	Saudi Arabia	Jeddah	het	het	het
	gyp_JED011	2018	Saudi Arabia	Jeddah	het	het	het
	gyp_JED012	2018	Saudi Arabia	Jeddah	het	het	het
	gyp_JED006	2018	Saudi Arabia	Jeddah	wt	hom	hom
	gyp_JED001	2018	Saudi Arabia	Jeddah	het	hom	hom
	gyp_JED013	2018	Saudi Arabia	Jeddah	het	het	het
	gyp_JED014	2018	Saudi Arabia	Jeddah	het	het	het
	gyp_JED016	2018	Saudi Arabia	Jeddah	hom	wt	wt	unassigned
	gyp_SNG007	2015	Singapore	Singapore	het	het	het
	gyp_SNG008	2015	Singapore	Singapore	het	het	het
	gyp_SNG009	2015	Singapore	Singapore	het	het	het
	gyp_SNG016	2015	Singapore	Singapore	hom	wt	wt	Indo-Pacific
	gyp_SNG017	2015	Singapore	Singapore	hom	wt	wt	Indo-Pacific
	gyp_SNG018	2015	Singapore	Singapore	hom	wt	wt	Indo-Pacific
	gyp_SNG001	2015	Singapore	Singapore	wt	hom	hom
	gyp_SNG019	2015	Singapore	Singapore	hom	wt	wt	Indo-Pacific
	gyp_SNG010	2015	Singapore	Singapore	het	het	het
	gyp_SNG002	2015	Singapore	Singapore	wt	hom	hom
	gyp_SNG003	2015	Singapore	Singapore	wt	hom	hom
	gyp_SNG011	2015	Singapore	Singapore	het	het	het
	gyp_SNG012	2015	Singapore	Singapore	het	het	het
	gyp_SNG004	2015	Singapore	Singapore	wt	hom	hom
	gyp_SNG005	2015	Singapore	Singapore	wt	hom	hom
	gyp_SNG013	2015	Singapore	Singapore	het	het	het
	gyp_SNG006	2015	Singapore	Singapore	wt	hom	hom
	gyp_SNG014	2015	Singapore	Singapore	het	het	het
	gyp_SNG015	2015	Singapore	Singapore	het	het	het
	gyp_SRI015	2017	Sri Lanka	Colombo	wt	wt	wt
	gyp_SRI003	2017	Sri Lanka	Colombo	het	wt	wt
	gyp_SRI004	2017	Sri Lanka	Colombo	het	wt	wt
	gyp_SRI002	2017	Sri Lanka	Colombo	hom	wt	wt	unassigned
	gyp_SRI005	2017	Sri Lanka	Colombo	het	wt	wt
	gyp_SRI006	2017	Sri Lanka	Colombo	het	wt	wt
	gyp_SRI007	2017	Sri Lanka	Colombo	het	wt	wt
	gyp_SRI016	2017	Sri Lanka	Colombo	wt	wt	wt
	gyp_SRI008	2017	Sri Lanka	Colombo	het	wt	wt
	gyp_SRI009	2017	Sri Lanka	Colombo	het	wt	wt
	gyp_SRI001	2017	Sri Lanka	Colombo	wt	het	het
	gyp_SRI010	2017	Sri Lanka	Colombo	het	wt	wt
	gyp_SRI011	2017	Sri Lanka	Colombo	het	wt	wt
	gyp_SRI017	2017	Sri Lanka	Colombo	wt	wt	wt
	gyp_SRI012	2017	Sri Lanka	Colombo	het	wt	wt
	gyp_SRI013	2017	Sri Lanka	Colombo	het	wt	wt
	gyp_SRI014	2017	Sri Lanka	Colombo	het	wt	wt
	gyp_SRI018	2017	Sri Lanka	Colombo
	gyp_BKK004	2016	Thailand	Bangkok	het	het	het
	gyp_BKK010	2016	Thailand	Bangkok	hom	wt	wt	Indo-Pacific
	gyp_BKK001	2016	Thailand	Bangkok	wt	hom	hom
	gyp_BKK002	2016	Thailand	Bangkok	wt	hom	hom
	gyp_BKK011	2016	Thailand	Bangkok	hom	wt	wt	Indo-Pacific
	gyp_BKK005	2016	Thailand	Bangkok	het	het	het
	gyp_BKK006	2016	Thailand	Bangkok	het	het	het
	gyp_BKK007	2016	Thailand	Bangkok	het	het	het
	gyp_BKK012	2016	Thailand	Bangkok	hom	wt	wt	Indo-Pacific
	gyp_BKK003	2016	Thailand	Bangkok	wt	hom	hom
	gyp_BKK013	2016	Thailand	Bangkok	hom	wt	wt	Indo-Pacific
	gyp_BKK008	2016	Thailand	Bangkok	het	het	het
	gyp_BKK014	2016	Thailand	Bangkok	hom	wt	wt	Indo-Pacific
	gyp_BKK009	2016	Thailand	Bangkok	het	het	het
	gyp_BKK015	2016	Thailand	Bangkok	hom	wt	wt	Indo-Pacific
	gyp_BKK016	2016	Thailand	Bangkok	hom	wt	wt	unassigned
	gyp_BKK017	2016	Thailand	Bangkok	hom	wt	wt	Indo-Pacific
	gyp_BKK018	2016	Thailand	Bangkok	hom	wt	wt	Indo-Pacific
	gyp_BKK019	2016	Thailand	Bangkok	hom	wt	wt	Indo-Pacific	Indo-Pacific
	gyp_TMR001	2019	Timor Leste	Dili	wt	hom	hom
	gyp_TMR002	2019	Timor Leste	Dili	wt	hom	hom
	gyp_TMR003	2019	Timor Leste	Dili	wt	hom	hom
	gyp_TMR004	2019	Timor Leste	Dili	wt	hom	hom
	gyp_TNG001	2019	Tonga	Nukualofa	hom	wt	wt	Indo-Pacific
	gyp_TNG002	2019	Tonga	Nukualofa	hom	wt	wt	Indo-Pacific
	gyp_TNG003	2019	Tonga	Nukualofa	hom	wt	wt	Indo-Pacific
	gyp_TNG004	2019	Tonga	Nukualofa	hom	wt	wt	Indo-Pacific
	gyp_TNG005	2019	Tonga	Nukualofa	hom	wt	wt	Indo-Pacific
	gyp_TNG006	2019	Tonga	Nukualofa	hom	wt	wt	Indo-Pacific
	gyp_TNG007	2019	Tonga	Nukualofa	hom	wt	wt	Indo-Pacific
	gyp_TNG008	2019	Tonga	Nukualofa	hom	wt	wt	Indo-Pacific
	gyp_TNG009	2019	Tonga	Nukualofa	hom	wt	wt	Indo-Pacific
	gyp_TNG010	2019	Tonga	Nukualofa	hom	wt	wt	Indo-Pacific
	gyp_TNG011	2019	Tonga	Nukualofa	hom	wt	wt	Indo-Pacific
	gyp_TNG013	2019	Tonga	Nukualofa	het	wt	wt
	gyp_TNG012	2019	Tonga	Nukualofa	hom	wt	wt	Indo-Pacific
	gyp_NMX012	2019	USA	New Mexico	het	wt	wt
	gyp_NMX001	2019	USA	New Mexico	hom	wt	wt	Americas	Americas*
	gyp_NMX013	2019	USA	New Mexico	het	wt	wt
	gyp_NMX002	2019	USA	New Mexico	hom	wt	wt	Americas
	gyp_NMX003	2019	USA	New Mexico	hom	wt	wt	Americas
	gyp_NMX017	2019	USA	New Mexico	wt	wt	wt
	gyp_NMX014	2019	USA	New Mexico	het	wt	wt
	gyp_NMX004	2019	USA	New Mexico	hom	wt	wt	Americas
	gyp_NMX005	2019	USA	New Mexico	hom	wt	wt	Americas
	gyp_NMX006	2019	USA	New Mexico	hom	wt	wt	Americas
	gyp_NMX007	2019	USA	New Mexico	hom	wt	wt	Americas	Americas*
	gyp_NMX015	2019	USA	New Mexico	het	wt	wt
	gyp_NMX018	2019	USA	New Mexico	wt	wt	wt
	gyp_NMX008	2019	USA	New Mexico	hom	wt	wt	Americas
	gyp_NMX009	2019	USA	New Mexico	hom	wt	wt	Americas
	gyp_NMX016	2019	USA	New Mexico	het	wt	wt		Americas*
	gyp_NMX010	2019	USA	New Mexico	hom	wt	wt	Americas
	gyp_NMX011	2019	USA	New Mexico	hom	wt	wt	Americas
	gyp_VTU001	2018	Vanuatu	Efate	wt	hom	hom
	gyp_VTU002	2018	Vanuatu	Efate	wt	hom	hom
	gyp_VTU003	2018	Vanuatu	Efate	wt	hom	hom
	gyp_VTU004	2018	Vanuatu	Efate	wt	hom	hom
	gyp_VTU005	2018	Vanuatu	Efate	wt	hom	hom
	gyp_VTU006	2018	Vanuatu	Efate	wt	hom	hom
	gyp_VTU007	2018	Vanuatu	Efate	wt	hom	hom
	gyp_VTU008	2018	Vanuatu	Efate	wt	hom	hom
	gyp_VTU009	2018	Vanuatu	Efate	wt	hom	hom
	gyp_VTU010	2018	Vanuatu	Efate	wt	hom	hom
	gyp_VTU011	2018	Vanuatu	Efate	wt	hom	hom		Americas
	gyp_VTU012	2018	Vanuatu	Efate	wt	hom	hom
	gyp_VTU013	2018	Vanuatu	Efate	wt	hom	hom
	gyp_VTU014	2018	Vanuatu	Efate	wt	hom	hom
	gyp_VTU015	2018	Vanuatu	Efate	wt	hom	hom
	gyp_HCM001	2014	Vietnam	Ho Chi Minh City
	gyp_HCM002	2014	Vietnam	Ho Chi Minh City
	gyp_HCM003	2014	Vietnam	Ho Chi Minh City
	gyp_HCM004	2014	Vietnam	Ho Chi Minh City
	gyp_HCM005	2014	Vietnam	Ho Chi Minh City
	gyp_HCM006	2014	Vietnam	Ho Chi Minh City
	gyp_HCM007	2014	Vietnam	Ho Chi Minh City
	gyp_HCM008	2014	Vietnam	Ho Chi Minh City
	gyp_HCM009	2014	Vietnam	Ho Chi Minh City
	gyp_HCM010	2014	Vietnam	Ho Chi Minh City
	gyp_HCM011	2014	Vietnam	Ho Chi Minh City
	gyp_HCM012	2014	Vietnam	Ho Chi Minh City
	gyp_HCM013	2014	Vietnam	Ho Chi Minh City
	gyp_HCM014	2014	Vietnam	Ho Chi Minh City
	gyp_NTG003	2016	Vietnam	Nha Trang	wt	wt	wt
	gyp_NTG001	2016	Vietnam	Nha Trang	het	wt	wt
	gyp_NTG004	2016	Vietnam	Nha Trang	wt	wt	wt
	gyp_NTG005	2016	Vietnam	Nha Trang	wt	wt	wt
	gyp_NTG002	2016	Vietnam	Nha Trang	het	wt	wt
	gyp_NTG006	2016	Vietnam	Nha Trang	wt	wt	wt
	gyp_NTG007	2016	Vietnam	Nha Trang	wt	wt	wt

## Sheet: Supplementary Data 2
	Supplementary Data 2. Aedes albopictus samples used in genomic analyses.
	wt = susceptible homozygous wild type genotype for F1534C polymorphism.
	ID	date	Country	Population	F1534C
	alb_GNZ001	2015	China	Guangzhou	wt
	alb_GNZ002	2015	China	Guangzhou	wt
	alb_GNZ003	2015	China	Guangzhou	wt
	alb_GNZ004	2015	China	Guangzhou	wt
	alb_GNZ005	2015	China	Guangzhou	wt
	alb_GNZ006	2015	China	Guangzhou	wt
	alb_GNZ007	2015	China	Guangzhou	wt
	alb_GNZ008	2015	China	Guangzhou	wt
	alb_GNZ009	2015	China	Guangzhou	wt
	alb_GNZ010	2015	China	Guangzhou	wt
	alb_GNZ011	2015	China	Guangzhou	wt
	alb_GNZ012	2015	China	Guangzhou	wt
	alb_GNZ013	2015	China	Guangzhou	wt
	alb_GNZ014	2015	China	Guangzhou	wt
	alb_GNZ015	2015	China	Guangzhou	wt
	alb_GNZ016	2015	China	Guangzhou	wt
	alb_GNZ017	2015	China	Guangzhou	wt
	alb_GNZ018	2015	China	Guangzhou	wt
	alb_CMS001	2017	Christmas Island	Christmas Island	wt
	alb_CMS002	2017	Christmas Island	Christmas Island	wt
	alb_CMS003	2017	Christmas Island	Christmas Island	wt
	alb_CMS004	2017	Christmas Island	Christmas Island	wt
	alb_CMS005	2017	Christmas Island	Christmas Island	wt
	alb_CMS006	2017	Christmas Island	Christmas Island	wt
	alb_CMS007	2017	Christmas Island	Christmas Island	wt
	alb_FIJ001	2018	Fiji	Nadi	wt
	alb_FIJ002	2018	Fiji	Nadi	wt
	alb_FIJ003	2018	Fiji	Nadi	wt
	alb_FIJ004	2018	Fiji	Nadi	wt
	alb_FIJ005	2018	Fiji	Nadi	wt
	alb_FIJ006	2018	Fiji	Nadi	wt
	alb_FIJ007	2018	Fiji	Nadi	wt
	alb_FIJ008	2018	Fiji	Nadi	wt
	alb_FIJ009	2018	Fiji	Nadi	wt
	alb_FIJ010	2018	Fiji	Nadi	wt
	alb_FIJ011	2018	Fiji	Nadi	wt
	alb_FIJ012	2018	Fiji	Nadi	wt
	alb_FIJ013	2018	Fiji	Nadi	wt
	alb_FIJ014	2018	Fiji	Nadi	wt
	alb_FIJ015	2018	Fiji	Nadi	wt
	alb_FIJ016	2018	Fiji	Nadi	wt
	alb_BAL001	2016	Indonesia	Bali	wt
	alb_BAL002	2016	Indonesia	Bali	wt
	alb_BAL003	2016	Indonesia	Bali	wt
	alb_BAL004	2016	Indonesia	Bali	wt
	alb_BAL005	2016	Indonesia	Bali	wt
	alb_BAL006	2016	Indonesia	Bali	wt
	alb_BAL007	2016	Indonesia	Bali	wt
	alb_BAL008	2016	Indonesia	Bali	wt
	alb_BAL009	2017	Indonesia	Bali	wt
	alb_BAL010	2017	Indonesia	Bali	wt
	alb_BAL011	2017	Indonesia	Bali	wt
	alb_BAL012	2017	Indonesia	Bali	wt
	alb_BAL013	2017	Indonesia	Bali	wt
	alb_BAL014	2017	Indonesia	Bali	wt
	alb_BAL015	2017	Indonesia	Bali	wt
	alb_BAL016	2017	Indonesia	Bali	wt
	alb_BAL017	2017	Indonesia	Bali	wt
	alb_BDG001	2017	Indonesia	Bandung	wt
	alb_BDG002	2017	Indonesia	Bandung	wt
	alb_BDG003	2017	Indonesia	Bandung	wt
	alb_BDG004	2017	Indonesia	Bandung	wt
	alb_BDG005	2017	Indonesia	Bandung	wt
	alb_BDG006	2017	Indonesia	Bandung	wt
	alb_BDG007	2017	Indonesia	Bandung	wt
	alb_BDG008	2017	Indonesia	Bandung	wt
	alb_BDG009	2017	Indonesia	Bandung	wt
	alb_BDG010	2017	Indonesia	Bandung	wt
	alb_BDG011	2017	Indonesia	Bandung	wt
	alb_BDG012	2017	Indonesia	Bandung	wt
	alb_BDG013	2017	Indonesia	Bandung	wt
	alb_BDG014	2017	Indonesia	Bandung	wt
	alb_JKT001	2016	Indonesia	Jakarta	wt
	alb_JKT002	2016	Indonesia	Jakarta	wt
	alb_JKT003	2016	Indonesia	Jakarta	wt
	alb_JKT004	2016	Indonesia	Jakarta	wt
	alb_JKT005	2016	Indonesia	Jakarta	wt
	alb_JKT006	2016	Indonesia	Jakarta	wt
	alb_JKT007	2016	Indonesia	Jakarta	wt
	alb_JKT008	2016	Indonesia	Jakarta	wt
	alb_JKT009	2016	Indonesia	Jakarta	wt
	alb_JKT010	2016	Indonesia	Jakarta	wt
	alb_JKT011	2016	Indonesia	Jakarta	wt
	alb_JKT012	2016	Indonesia	Jakarta	wt
	alb_JKT013	2016	Indonesia	Jakarta	wt
	alb_JKT014	2016	Indonesia	Jakarta	wt
	alb_JKT015	2016	Indonesia	Jakarta	wt
	alb_JKT016	2016	Indonesia	Jakarta	wt
	alb_JKT017	2016	Indonesia	Jakarta	wt
	alb_YGY001	2020	Indonesia	Yogyakarta	wt
	alb_YGY002	2020	Indonesia	Yogyakarta	wt
	alb_YGY003	2020	Indonesia	Yogyakarta	wt
	alb_YGY004	2020	Indonesia	Yogyakarta	wt
	alb_YGY005	2020	Indonesia	Yogyakarta	wt
	alb_YGY006	2020	Indonesia	Yogyakarta	wt
	alb_YGY007	2020	Indonesia	Yogyakarta	wt
	alb_YGY008	2020	Indonesia	Yogyakarta	wt
	alb_YGY009	2020	Indonesia	Yogyakarta	wt
	alb_YGY010	2020	Indonesia	Yogyakarta	wt
	alb_YGY011	2020	Indonesia	Yogyakarta	wt
	alb_YGY012	2020	Indonesia	Yogyakarta	wt
	alb_JPN001	2017	Japan	Matsuyama	wt
	alb_JPN002	2017	Japan	Matsuyama	wt
	alb_JPN003	2017	Japan	Matsuyama	wt
	alb_JPN004	2017	Japan	Matsuyama	wt
	alb_JPN005	2017	Japan	Matsuyama	wt
	alb_JPN006	2017	Japan	Matsuyama	wt
	alb_JPN007	2017	Japan	Matsuyama	wt
	alb_JPN008	2017	Japan	Matsuyama	wt
	alb_JPN009	2017	Japan	Matsuyama	wt
	alb_JPN010	2017	Japan	Matsuyama	wt
	alb_JPN011	2017	Japan	Matsuyama	wt
	alb_JHR001	2016	Malaysia	Johor	wt
	alb_JHR002	2016	Malaysia	Johor	wt
	alb_JHR003	2016	Malaysia	Johor	wt
	alb_JHR004	2016	Malaysia	Johor	wt
	alb_JHR005	2016	Malaysia	Johor	wt
	alb_JHR006	2016	Malaysia	Johor	wt
	alb_JHR007	2016	Malaysia	Johor	wt
	alb_JHR008	2016	Malaysia	Johor	wt
	alb_JHR009	2016	Malaysia	Johor	wt
	alb_JHR010	2016	Malaysia	Johor	wt
	alb_JHR011	2016	Malaysia	Johor	wt
	alb_JHR012	2016	Malaysia	Johor	wt
	alb_JHR013	2016	Malaysia	Johor	wt
	alb_JHR014	2016	Malaysia	Johor	wt
	alb_JHR015	2016	Malaysia	Johor	wt
	alb_JHR016	2016	Malaysia	Johor	wt
	alb_JHR017	2016	Malaysia	Johor	wt
	alb_JHR018	2016	Malaysia	Johor	wt
	alb_PHG001	2015	Malaysia	Pahang	wt
	alb_PHG002	2015	Malaysia	Pahang	wt
	alb_PHG003	2015	Malaysia	Pahang	wt
	alb_PHG004	2015	Malaysia	Pahang	wt
	alb_PHG005	2015	Malaysia	Pahang	wt
	alb_PHG006	2015	Malaysia	Pahang	wt
	alb_PHG007	2015	Malaysia	Pahang	wt
	alb_PHG008	2015	Malaysia	Pahang	wt
	alb_PHG009	2015	Malaysia	Pahang	wt
	alb_PHG010	2015	Malaysia	Pahang	wt
	alb_PHG011	2015	Malaysia	Pahang	wt
	alb_PHG012	2015	Malaysia	Pahang	wt
	alb_PHG013	2015	Malaysia	Pahang	wt
	alb_PHG014	2015	Malaysia	Pahang	wt
	alb_PHG015	2015	Malaysia	Pahang	wt
	alb_PHG016	2015	Malaysia	Pahang	wt
	alb_PHG017	2015	Malaysia	Pahang	wt
	alb_PHG018	2015	Malaysia	Pahang	wt
	alb_SLG001	2016	Malaysia	Selangor	wt
	alb_SLG002	2016	Malaysia	Selangor	wt
	alb_SLG003	2016	Malaysia	Selangor	wt
	alb_SLG004	2016	Malaysia	Selangor	wt
	alb_SLG005	2016	Malaysia	Selangor	wt
	alb_SLG006	2016	Malaysia	Selangor	wt
	alb_SLG007	2016	Malaysia	Selangor	wt
	alb_SLG008	2016	Malaysia	Selangor	wt
	alb_SLG009	2016	Malaysia	Selangor	wt
	alb_SLG010	2016	Malaysia	Selangor	wt
	alb_SLG011	2016	Malaysia	Selangor	wt
	alb_MTS001	2017	Mauritius	Chamarel	wt
	alb_MTS002	2017	Mauritius	Chamarel	wt
	alb_MTS003	2017	Mauritius	Chamarel	wt
	alb_MTS004	2017	Mauritius	Chamarel	wt
	alb_MTS005	2017	Mauritius	Chamarel	wt
	alb_MTS006	2017	Mauritius	Chamarel	wt
	alb_MTS007	2017	Mauritius	Chamarel	wt
	alb_ALO001	2020	Papua New Guinea (PNG)	Alotau Town	hom
	alb_ALO002	2020	Papua New Guinea (PNG)	Alotau Town	wt
	alb_ALO003	2020	Papua New Guinea (PNG)	Alotau Town	wt
	alb_ALO004	2020	Papua New Guinea (PNG)	Alotau Town	wt
	alb_ALO005	2020	Papua New Guinea (PNG)	Alotau Town	wt
	alb_ALO006	2020	Papua New Guinea (PNG)	Alotau Town	wt
	alb_ALO007	2020	Papua New Guinea (PNG)	Alotau Town	wt
	alb_ALO008	2020	Papua New Guinea (PNG)	Alotau Town	wt
	alb_ALO009	2020	Papua New Guinea (PNG)	Alotau Town	wt
	alb_ALO010	2020	Papua New Guinea (PNG)	Alotau Town	wt
	alb_ALO011	2020	Papua New Guinea (PNG)	Alotau Town	het
	alb_DOY001	2020	Papua New Guinea (PNG)	Duke of York Island	wt
	alb_DOY002	2020	Papua New Guinea (PNG)	Duke of York Island	wt
	alb_DOY003	2020	Papua New Guinea (PNG)	Duke of York Island	wt
	alb_DOY004	2020	Papua New Guinea (PNG)	Duke of York Island	wt
	alb_DOY005	2020	Papua New Guinea (PNG)	Duke of York Island	wt
	alb_DOY006	2020	Papua New Guinea (PNG)	Duke of York Island	wt
	alb_DOY007	2020	Papua New Guinea (PNG)	Duke of York Island	wt
	alb_ENB001	2019	Papua New Guinea (PNG)	East New Britain	wt
	alb_ENB002	2019	Papua New Guinea (PNG)	East New Britain	wt
	alb_ENB003	2019	Papua New Guinea (PNG)	East New Britain	wt
	alb_ENB004	2019	Papua New Guinea (PNG)	East New Britain	wt
	alb_ENB005	2019	Papua New Guinea (PNG)	East New Britain	wt
	alb_ENB006	2019	Papua New Guinea (PNG)	East New Britain	wt
	alb_ENB007	2019	Papua New Guinea (PNG)	East New Britain	wt
	alb_ENB008	2019	Papua New Guinea (PNG)	East New Britain	wt
	alb_ENB009	2019	Papua New Guinea (PNG)	East New Britain	wt
	alb_ENB010	2019	Papua New Guinea (PNG)	East New Britain	wt
	alb_KKP001	2019	Papua New Guinea (PNG)	Kokopo	wt
	alb_KKP002	2019	Papua New Guinea (PNG)	Kokopo	wt
	alb_KKP003	2019	Papua New Guinea (PNG)	Kokopo	wt
	alb_KKP004	2019	Papua New Guinea (PNG)	Kokopo	wt
	alb_KKP005	2019	Papua New Guinea (PNG)	Kokopo	wt
	alb_KKP006	2019	Papua New Guinea (PNG)	Kokopo	wt
	alb_KKP007	2019	Papua New Guinea (PNG)	Kokopo	wt
	alb_KKP008	2019	Papua New Guinea (PNG)	Kokopo	wt
	alb_KKP009	2019	Papua New Guinea (PNG)	Kokopo	wt
	alb_LAE001	2020	Papua New Guinea (PNG)	Lae	wt
	alb_LAE002	2020	Papua New Guinea (PNG)	Lae	wt
	alb_LAE003	2020	Papua New Guinea (PNG)	Lae	wt
	alb_LAE004	2020	Papua New Guinea (PNG)	Lae	wt
	alb_LAE005	2020	Papua New Guinea (PNG)	Lae	wt
	alb_LAE006	2020	Papua New Guinea (PNG)	Lae	wt
	alb_LAE007	2020	Papua New Guinea (PNG)	Lae	wt
	alb_LAE008	2020	Papua New Guinea (PNG)	Lae	wt
	alb_LAE009	2020	Papua New Guinea (PNG)	Lae	wt
	alb_LAE010	2020	Papua New Guinea (PNG)	Lae	wt
	alb_LAE011	2020	Papua New Guinea (PNG)	Lae	wt
	alb_LAE012	2020	Papua New Guinea (PNG)	Lae	wt
	alb_LAE013	2020	Papua New Guinea (PNG)	Lae	wt
	alb_LAE014	2020	Papua New Guinea (PNG)	Lae	wt
	alb_LAE015	2020	Papua New Guinea (PNG)	Lae	wt
	alb_LAE016	2020	Papua New Guinea (PNG)	Lae	wt
	alb_LAE017	2020	Papua New Guinea (PNG)	Lae	wt
	alb_LAE018	2020	Papua New Guinea (PNG)	Lae	wt
	alb_LAE019	2020	Papua New Guinea (PNG)	Lae	het
	alb_LAE020	2020	Papua New Guinea (PNG)	Lae	het
	alb_LAE021	2020	Papua New Guinea (PNG)	Lae	wt
	alb_LAE022	2020	Papua New Guinea (PNG)	Lae	wt
	alb_LHR001	2019	Papua New Guinea (PNG)	Lihir Island	wt
	alb_LHR002	2019	Papua New Guinea (PNG)	Lihir Island	wt
	alb_LHR003	2019	Papua New Guinea (PNG)	Lihir Island	wt
	alb_LHR004	2019	Papua New Guinea (PNG)	Lihir Island	wt
	alb_LHR005	2019	Papua New Guinea (PNG)	Lihir Island	wt
	alb_LHR006	2019	Papua New Guinea (PNG)	Lihir Island	wt
	alb_LHR007	2019	Papua New Guinea (PNG)	Lihir Island	wt
	alb_LHR008	2019	Papua New Guinea (PNG)	Lihir Island	wt
	alb_LHR009	2019	Papua New Guinea (PNG)	Lihir Island	wt
	alb_LHR010	2019	Papua New Guinea (PNG)	Lihir Island	wt
	alb_LHR011	2019	Papua New Guinea (PNG)	Lihir Island	wt
	alb_LHR012	2019	Papua New Guinea (PNG)	Lihir Island	wt
	alb_MDG001	2018	Papua New Guinea (PNG)	Madang	wt
	alb_MDG002	2018	Papua New Guinea (PNG)	Madang	wt
	alb_MDG003	2018	Papua New Guinea (PNG)	Madang	wt
	alb_MDG004	2018	Papua New Guinea (PNG)	Madang	wt
	alb_MDG005	2018	Papua New Guinea (PNG)	Madang	wt
	alb_MDG006	2018	Papua New Guinea (PNG)	Madang	wt
	alb_MDG007	2018	Papua New Guinea (PNG)	Madang	wt
	alb_MDG008	2018	Papua New Guinea (PNG)	Madang	wt
	alb_MDG009	2018	Papua New Guinea (PNG)	Madang	wt
	alb_MDG010	2018	Papua New Guinea (PNG)	Madang	wt
	alb_MDG011	2018	Papua New Guinea (PNG)	Madang	wt
	alb_MDG012	2018	Papua New Guinea (PNG)	Madang	wt
	alb_MDG013	2018	Papua New Guinea (PNG)	Madang	wt
	alb_MDG014	2018	Papua New Guinea (PNG)	Madang	wt
	alb_MDG015	2018	Papua New Guinea (PNG)	Madang	wt
	alb_MDG016	2018	Papua New Guinea (PNG)	Madang	wt
	alb_MDG017	2018	Papua New Guinea (PNG)	Madang	wt
	alb_MDG018	2018	Papua New Guinea (PNG)	Madang	wt
	alb_MLB001	2019	Papua New Guinea (PNG)	Malba	wt
	alb_MLB002	2019	Papua New Guinea (PNG)	Malba	wt
	alb_MLB003	2019	Papua New Guinea (PNG)	Malba	wt
	alb_MLB004	2019	Papua New Guinea (PNG)	Malba	wt
	alb_MLB005	2019	Papua New Guinea (PNG)	Malba	wt
	alb_MLB006	2019	Papua New Guinea (PNG)	Malba	wt
	alb_MLB007	2019	Papua New Guinea (PNG)	Malba	wt
	alb_MLB008	2019	Papua New Guinea (PNG)	Malba	wt
	alb_MLB009	2019	Papua New Guinea (PNG)	Malba	wt
	alb_MLB010	2019	Papua New Guinea (PNG)	Malba	wt
	alb_MLB011	2019	Papua New Guinea (PNG)	Malba	wt
	alb_MWI001	2019	Papua New Guinea (PNG)	Mawi	wt
	alb_MWI002	2019	Papua New Guinea (PNG)	Mawi	wt
	alb_MWI003	2019	Papua New Guinea (PNG)	Mawi	wt
	alb_MWI004	2019	Papua New Guinea (PNG)	Mawi	wt
	alb_MWI005	2019	Papua New Guinea (PNG)	Mawi	wt
	alb_MWI006	2019	Papua New Guinea (PNG)	Mawi	wt
	alb_MWI007	2019	Papua New Guinea (PNG)	Mawi	wt
	alb_MWI008	2019	Papua New Guinea (PNG)	Mawi	wt
	alb_MWI009	2019	Papua New Guinea (PNG)	Mawi	wt
	alb_MWI010	2019	Papua New Guinea (PNG)	Mawi	wt
	alb_MWI011	2019	Papua New Guinea (PNG)	Mawi	wt
	alb_MWI012	2019	Papua New Guinea (PNG)	Mawi	wt
	alb_NFY001	2020	Papua New Guinea (PNG)	North Fly Region	wt
	alb_NFY002	2020	Papua New Guinea (PNG)	North Fly Region	wt
	alb_NFY003	2020	Papua New Guinea (PNG)	North Fly Region	wt
	alb_NFY004	2020	Papua New Guinea (PNG)	North Fly Region	wt
	alb_NFY005	2020	Papua New Guinea (PNG)	North Fly Region	wt
	alb_NFY006	2020	Papua New Guinea (PNG)	North Fly Region	wt
	alb_NFY007	2020	Papua New Guinea (PNG)	North Fly Region	wt
	alb_NFY008	2020	Papua New Guinea (PNG)	North Fly Region	wt
	alb_NFY009	2020	Papua New Guinea (PNG)	North Fly Region	wt
	alb_NFY010	2020	Papua New Guinea (PNG)	North Fly Region	wt
	alb_NFY011	2020	Papua New Guinea (PNG)	North Fly Region	wt
	alb_NFY012	2020	Papua New Guinea (PNG)	North Fly Region	wt
	alb_NFY013	2020	Papua New Guinea (PNG)	North Fly Region	het
	alb_NFY014	2020	Papua New Guinea (PNG)	North Fly Region	wt
	alb_NFY015	2020	Papua New Guinea (PNG)	North Fly Region	wt
	alb_NFY016	2020	Papua New Guinea (PNG)	North Fly Region	wt
	alb_NFY017	2020	Papua New Guinea (PNG)	North Fly Region	wt
	alb_NFY018	2020	Papua New Guinea (PNG)	North Fly Region	wt
	alb_NFY019	2020	Papua New Guinea (PNG)	North Fly Region	wt
	alb_NFY020	2020	Papua New Guinea (PNG)	North Fly Region	wt
	alb_NFY021	2020	Papua New Guinea (PNG)	North Fly Region	wt
	alb_NFY022	2020	Papua New Guinea (PNG)	North Fly Region	wt
	alb_NFY023	2020	Papua New Guinea (PNG)	North Fly Region	wt
	alb_NFY024	2020	Papua New Guinea (PNG)	North Fly Region	wt
	alb_NFY025	2020	Papua New Guinea (PNG)	North Fly Region	wt
	alb_NFY026	2020	Papua New Guinea (PNG)	North Fly Region	wt
	alb_NFY027	2020	Papua New Guinea (PNG)	North Fly Region	wt
	alb_NFY028	2020	Papua New Guinea (PNG)	North Fly Region	wt
	alb_NFY029	2020	Papua New Guinea (PNG)	North Fly Region	wt
	alb_NFY030	2020	Papua New Guinea (PNG)	North Fly Region	wt
	alb_NFY031	2020	Papua New Guinea (PNG)	North Fly Region	wt
	alb_NFY032	2020	Papua New Guinea (PNG)	North Fly Region	wt
	alb_NFY033	2020	Papua New Guinea (PNG)	North Fly Region	wt
	alb_NFY034	2020	Papua New Guinea (PNG)	North Fly Region	wt
	alb_NFY035	2020	Papua New Guinea (PNG)	North Fly Region	wt
	alb_NFY036	2020	Papua New Guinea (PNG)	North Fly Region	wt
	alb_NFY037	2020	Papua New Guinea (PNG)	North Fly Region	wt
	alb_NFY038	2020	Papua New Guinea (PNG)	North Fly Region	wt
	alb_NFY039	2020	Papua New Guinea (PNG)	North Fly Region	wt
	alb_NFY040	2020	Papua New Guinea (PNG)	North Fly Region	wt
	alb_NFY041	2020	Papua New Guinea (PNG)	North Fly Region	wt
	alb_NFY042	2020	Papua New Guinea (PNG)	North Fly Region	wt
	alb_PMY001	2018	Papua New Guinea (PNG)	Port Moresby	wt
	alb_PMY002	2018	Papua New Guinea (PNG)	Port Moresby	wt
	alb_PMY003	2018	Papua New Guinea (PNG)	Port Moresby	wt
	alb_PMY004	2018	Papua New Guinea (PNG)	Port Moresby	wt
	alb_PMY005	2018	Papua New Guinea (PNG)	Port Moresby	wt
	alb_PMY006	2018	Papua New Guinea (PNG)	Port Moresby	wt
	alb_PMY007	2018	Papua New Guinea (PNG)	Port Moresby	wt
	alb_PMY008	2018	Papua New Guinea (PNG)	Port Moresby	wt
	alb_PMY009	2018	Papua New Guinea (PNG)	Port Moresby	wt
	alb_PMY010	2018	Papua New Guinea (PNG)	Port Moresby	wt
	alb_PMY011	2018	Papua New Guinea (PNG)	Port Moresby	wt
	alb_PMY012	2018	Papua New Guinea (PNG)	Port Moresby	wt
	alb_PMY013	2018	Papua New Guinea (PNG)	Port Moresby	wt
	alb_PMY014	2018	Papua New Guinea (PNG)	Port Moresby	wt
	alb_PMY015	2018	Papua New Guinea (PNG)	Port Moresby	wt
	alb_PMY016	2018	Papua New Guinea (PNG)	Port Moresby	wt
	alb_PMY017	2018	Papua New Guinea (PNG)	Port Moresby	wt
	alb_VNM001	2019	Papua New Guinea (PNG)	Vanimo	wt
	alb_VNM002	2019	Papua New Guinea (PNG)	Vanimo	wt
	alb_VNM003	2019	Papua New Guinea (PNG)	Vanimo	wt
	alb_VNM004	2019	Papua New Guinea (PNG)	Vanimo	wt
	alb_VNM005	2019	Papua New Guinea (PNG)	Vanimo	wt
	alb_VNM006	2019	Papua New Guinea (PNG)	Vanimo	wt
	alb_VNM007	2019	Papua New Guinea (PNG)	Vanimo	wt
	alb_VNM008	2019	Papua New Guinea (PNG)	Vanimo	wt
	alb_VNM009	2019	Papua New Guinea (PNG)	Vanimo	wt
	alb_VNM010	2019	Papua New Guinea (PNG)	Vanimo	wt
	alb_VNM011	2019	Papua New Guinea (PNG)	Vanimo	wt
	alb_WMB001	2019	Papua New Guinea (PNG)	Wambisa	wt
	alb_WMB002	2019	Papua New Guinea (PNG)	Wambisa	wt
	alb_WMB003	2019	Papua New Guinea (PNG)	Wambisa	wt
	alb_WMB004	2019	Papua New Guinea (PNG)	Wambisa	wt
	alb_WMB005	2019	Papua New Guinea (PNG)	Wambisa	wt
	alb_WMB006	2019	Papua New Guinea (PNG)	Wambisa	wt
	alb_WMB007	2019	Papua New Guinea (PNG)	Wambisa	wt
	alb_WMB008	2019	Papua New Guinea (PNG)	Wambisa	wt
	alb_WMB009	2019	Papua New Guinea (PNG)	Wambisa	wt
	alb_WMB010	2019	Papua New Guinea (PNG)	Wambisa	wt
	alb_WMB011	2019	Papua New Guinea (PNG)	Wambisa	wt
	alb_WMB012	2019	Papua New Guinea (PNG)	Wambisa	wt
	alb_WWK001	2019	Papua New Guinea (PNG)	Wewak	wt
	alb_WWK002	2019	Papua New Guinea (PNG)	Wewak	wt
	alb_WWK003	2019	Papua New Guinea (PNG)	Wewak	wt
	alb_WWK004	2019	Papua New Guinea (PNG)	Wewak	wt
	alb_WWK005	2019	Papua New Guinea (PNG)	Wewak	wt
	alb_WWK006	2019	Papua New Guinea (PNG)	Wewak	wt
	alb_WWK007	2019	Papua New Guinea (PNG)	Wewak	wt
	alb_WWK008	2019	Papua New Guinea (PNG)	Wewak	wt
	alb_WWK009	2019	Papua New Guinea (PNG)	Wewak	wt
	alb_WWK010	2019	Papua New Guinea (PNG)	Wewak	wt
	alb_MNL001	2017	Philippines	Manila	wt
	alb_MNL002	2017	Philippines	Manila	wt
	alb_MNL003	2017	Philippines	Manila	wt
	alb_MNL004	2017	Philippines	Manila	wt
	alb_MNL005	2017	Philippines	Manila	wt
	alb_MNL006	2017	Philippines	Manila	wt
	alb_TWN001	2016	Republic of China (Taiwan)	Kaohsiung	wt
	alb_TWN002	2016	Republic of China (Taiwan)	Kaohsiung	wt
	alb_TWN003	2016	Republic of China (Taiwan)	Kaohsiung	wt
	alb_TWN004	2016	Republic of China (Taiwan)	Kaohsiung	wt
	alb_TWN005	2016	Republic of China (Taiwan)	Kaohsiung	wt
	alb_TWN006	2016	Republic of China (Taiwan)	Kaohsiung	wt
	alb_TWN007	2016	Republic of China (Taiwan)	Kaohsiung	wt
	alb_TWN008	2016	Republic of China (Taiwan)	Kaohsiung	wt
	alb_TWN009	2016	Republic of China (Taiwan)	Kaohsiung	wt
	alb_TWN010	2016	Republic of China (Taiwan)	Kaohsiung	wt
	alb_TWN011	2016	Republic of China (Taiwan)	Kaohsiung	wt
	alb_TWN012	2016	Republic of China (Taiwan)	Kaohsiung	wt
	alb_TWN013	2016	Republic of China (Taiwan)	Kaohsiung	wt
	alb_TWN014	2016	Republic of China (Taiwan)	Kaohsiung	wt
	alb_TWN015	2016	Republic of China (Taiwan)	Kaohsiung	wt
	alb_SNG001	2017	Singapore	Singapore	hom
	alb_SNG002	2017	Singapore	Singapore	het
	alb_SNG003	2017	Singapore	Singapore	het
	alb_SNG004	2017	Singapore	Singapore	hom
	alb_SNG005	2017	Singapore	Singapore	hom
	alb_SNG006	2017	Singapore	Singapore	het
	alb_SNG007	2017	Singapore	Singapore	hom
	alb_SNG008	2017	Singapore	Singapore	wt
	alb_SNG009	2017	Singapore	Singapore	wt
	alb_SNG010	2017	Singapore	Singapore	het
	alb_SNG011	2017	Singapore	Singapore	het
	alb_SNG012	2017	Singapore	Singapore	hom
	alb_SNG013	2017	Singapore	Singapore	het
	alb_SNG014	2017	Singapore	Singapore	hom
	alb_SRI001	2017	Sri Lanka	Colombo	wt
	alb_SRI002	2017	Sri Lanka	Colombo	wt
	alb_SRI003	2017	Sri Lanka	Colombo	wt
	alb_SRI004	2017	Sri Lanka	Colombo	wt
	alb_SRI005	2017	Sri Lanka	Colombo	wt
	alb_SRI006	2017	Sri Lanka	Colombo	wt
	alb_SRI007	2017	Sri Lanka	Colombo	wt
	alb_SRI008	2017	Sri Lanka	Colombo	wt
	alb_SRI009	2017	Sri Lanka	Colombo	wt
	alb_SRI010	2017	Sri Lanka	Colombo	wt
	alb_SRI011	2017	Sri Lanka	Colombo	wt
	alb_SRI012	2017	Sri Lanka	Colombo	wt
	alb_SRI013	2017	Sri Lanka	Colombo	wt
	alb_SRI014	2017	Sri Lanka	Colombo	wt
	alb_SRI015	2017	Sri Lanka	Colombo	wt
	alb_CHG001	2017	Thailand	Chiang_Mai	wt
	alb_CHG002	2017	Thailand	Chiang_Mai	wt
	alb_CHG003	2017	Thailand	Chiang_Mai	wt
	alb_CHG004	2017	Thailand	Chiang_Mai	wt
	alb_CHG005	2017	Thailand	Chiang_Mai	wt
	alb_DIL001	2019	Timor-Leste	Dili	wt
	alb_DIL002	2019	Timor-Leste	Dili	wt
	alb_DIL003	2019	Timor-Leste	Dili	het
	alb_DIL004	2019	Timor-Leste	Dili	wt
	alb_DIL005	2019	Timor-Leste	Dili	wt
	alb_DIL006	2019	Timor-Leste	Dili	wt
	alb_DIL007	2019	Timor-Leste	Dili	wt
	alb_DIL008	2019	Timor-Leste	Dili	het
	alb_DIL009	2019	Timor-Leste	Dili	het
	alb_DIL010	2019	Timor-Leste	Dili	wt
	alb_DIL011	2019	Timor-Leste	Dili	wt
	alb_SAM001	2019	Timor-Leste	Same	wt
	alb_SAM002	2019	Timor-Leste	Same	wt
	alb_SAM003	2019	Timor-Leste	Same	wt
	alb_SAM004	2019	Timor-Leste	Same	wt
	alb_SAM005	2019	Timor-Leste	Same	wt
	alb_SAM006	2019	Timor-Leste	Same	wt
	alb_SAM007	2019	Timor-Leste	Same	wt
	alb_SAM008	2019	Timor-Leste	Same	wt
	alb_SAM009	2019	Timor-Leste	Same	wt
	alb_TSI_Badu-10-1	2018	Torres Strait Islands	Badu	wt
	alb_TSI_Badu-1-2	2018	Torres Strait Islands	Badu	wt
	alb_TSI_Badu-12-2	2018	Torres Strait Islands	Badu	wt
	alb_TSI_Badu-9-2	2018	Torres Strait Islands	Badu	wt
	alb_TSI_Erub-1-1	2018	Torres Strait Islands	Erub	wt
	alb_TSI_Erub-11-1	2018	Torres Strait Islands	Erub	wt
	alb_TSI_Erub-12-1	2018	Torres Strait Islands	Erub	wt
	alb_TSI_Erub-13-1	2018	Torres Strait Islands	Erub	wt
	alb_TSI_Iama-2-1	2018	Torres Strait Islands	Iama	wt
	alb_TSI_Iama-2-2	2018	Torres Strait Islands	Iama	wt
	alb_TSI_Iama-3-1	2018	Torres Strait Islands	Iama	wt
	alb_TSI_Iama-3-2	2018	Torres Strait Islands	Iama	wt
	alb_TSI_Keriri-2-1	2018	Torres Strait Islands	Keriri	wt
	alb_TSI_Keriri-2-2	2018	Torres Strait Islands	Keriri	wt
	alb_TSI_Keriri-4-1	2018	Torres Strait Islands	Keriri	wt
	alb_TSI_Keriri-4-2	2018	Torres Strait Islands	Keriri	wt
	alb_TSI_Mabuiag-5-1	2018	Torres Strait Islands	Mabuiag	wt
	alb_TSI_Mabuiag-5-2	2018	Torres Strait Islands	Mabuiag	wt
	alb_VTU001	2018	Vanuatu	Efate	wt
	alb_VTU002	2018	Vanuatu	Efate	wt
	alb_VTU003	2018	Vanuatu	Efate	hom
	alb_VTU004	2018	Vanuatu	Efate	wt
	alb_VTU005	2018	Vanuatu	Efate	wt
	alb_VTU006	2018	Vanuatu	Efate	het
	alb_VTU007	2018	Vanuatu	Efate	wt
	alb_VTU008	2018	Vanuatu	Efate	wt
	alb_VTU009	2018	Vanuatu	Efate	wt
	alb_VTU010	2018	Vanuatu	Efate	het
	alb_VTU011	2018	Vanuatu	Efate	het
	alb_VTU012	2018	Vanuatu	Efate	wt
	alb_VTU013	2018	Vanuatu	Efate	wt
	alb_VTU014	2018	Vanuatu	Efate	wt
	alb_VTU015	2018	Vanuatu	Efate	wt
	alb_VTU016	2018	Vanuatu	Efate	wt
	alb_HCM001	2017	Vietnam	Ho Chi Minh City	wt
	alb_HCM002	2017	Vietnam	Ho Chi Minh City	wt
	alb_HCM003	2017	Vietnam	Ho Chi Minh City	wt
	alb_HCM004	2017	Vietnam	Ho Chi Minh City	wt
	alb_HCM005	2017	Vietnam	Ho Chi Minh City	wt
	alb_HCM006	2017	Vietnam	Ho Chi Minh City	wt
	alb_HCM007	2017	Vietnam	Ho Chi Minh City	wt
	alb_HCM008	2017	Vietnam	Ho Chi Minh City	wt
	alb_HCM009	2017	Vietnam	Ho Chi Minh City	wt
	alb_HCM010	2017	Vietnam	Ho Chi Minh City	wt
	alb_HCM011	2017	Vietnam	Ho Chi Minh City	wt

## Sheet: Supplementary Data 3
	Supplementary Data 3. Number screened and frequencies of each VSSC allele in Aedes aegypti
	Populations are the same as in Supplementary Data 1.
	Population	n screened	F1534C	V1016G	S989P
	Cairns	18	0	0	0			0
	Cape York	15	0	0	0			0
	Duaringa	5	0	0	0			0
	Mount Morgan	5	0	0	0			0
	Rockhampton	5	0	0	0			0
	Torres Strait Islands	11	0	0	0			0
	Townsville	16	0	0	0			0
	Rio de Janeiro	17	0.706	0	0			0.706
	Nadi	15	0.833	0	0			0.833
	Bali	20	0	1	1			1
	Yogyakarta	12	0	0.875	0.5			0.875
	Malindi and Kalifi	18	0.111	0	0			0.111
	Kiribati	15	0.667	0.2	0.2			0.867
	Kuala Lumpur	11	0.682	0.318	0.318			1
	Penang	1	0.5	0.5	0.5			1
	Nouméa	15	0.2	0	0			0.2
	EastNewBritain	5	0.5	0.5	0.5			1
	EastSepik	1	0	1	0			1
	Lae	22	0.273	0.727	0.477			1
	Madang	17	0.176	0.824	0.559			1
	Port Moresby	12	0.292	0.708	0.375			1
	Kaohsiung	10	0.4	0.6	0.35			1
	Jeddah	17	0.412	0.588	0.588			1
	Singapore	19	0.447	0.553	0.553			1
	Colombo	17	0.412	0.029	0.029			0.441
	Bangkok	19	0.684	0.316	0.316			1
	Dili	4	0	1	1			1
	Nukualofa	13	0.962	0	0			0.962
	New Mexico	18	0.75	0	0			0.75
	Efate	15	0	1	1			1
	Ho Chi Minh City	0	0	0	0			0
	Nha Trang	7	0.143	0	0			0.143
	All individuals	395	0.327	0.333	0.277			0.66

## Sheet: Supplementary Data 4
	Supplementary Data 4. Number screened and frequencies of each VSSC allele in Aedes albopictus
	Populations are the same as in Supplementary Data 2.
	Population	n screened	F1534C	V1016G
	Guangzhou	18	0	0
	Christmas Island	7	0	0
	Nadi	16	0	0
	Bali	17	0	0
	Bandung	14	0	0
	Jakarta	17	0	0
	Yogyakarta	12	0	0
	Matsuyama	11	0	0
	Johor	18	0	0
	Pahang	18	0	0
	Selangor	11	0	0
	Chamarel	7	0	0
	Alotau Town	11	0.136	0
	Duke of York Island	7	0	0
	East New Britain	10	0	0
	Kokopo	9	0	0
	Lae	22	0.045	0
	Lihir Island	12	0	0
	Madang	18	0	0
	Malba	11	0	0
	Mawi	12	0	0
	North Fly Region	42	0.012	0
	Port Moresby	17	0	0
	Vanimo	11	0	0
	Wambisa	12	0	0
	Wewak	10	0	0
	Manila	6	0	0
	Kaohsiung	15	0	0
	Singapore	14	0.643	0
	Colombo	15	0	0
	Chiang_Mai	5	0	0
	Dili	11	0.136	0
	Same	9	0	0
	Torres Strait Islands	4	0	0
	Erub	4	0	0
	Iama	4	0	0
	Keriri	4	0	0
	Mabuiag	2	0	0
	Efate	16	0.156	0
	Ho Chi Minh City	11	0	0
	All individuals	490	0.033	0

## Sheet: Supplementary Data 5
	Supplementary Data 5. List of SNP positions on chromosome 3 strongly associated with region 'ii' in Fig 3(b,c)
	V1016G	F1534C
	315212302	315212372
	315212372	315345215
	315326319	315345275
	315326330	315345424
	315345275	315473092
	315345424	315473096
	315473092	315473133
	315473096	315473317
	315473133	315593454
	315473317	315593458
	315593454	315593482
	315593458	315593691
	315593482	315593702
	315593691	315623476
	315593702	315623481
	315623476	315623511
	315623481	315623519
	315623511	315623663
	315623519	315623695
	315623663	315623697
	315623695	315623699
	315623697	315625643
	315623699	315625661
	315625643	315668012
	315625661	315712766
	315668012	315712778
	315712766	315807423
	315712778	315984159
	315780221	315984195
	315807423	315984376
	315807654	316014503
	315904893	316014678
	315925994	316203957
	315984159	316203962
	315984195	316204070
	315984376	316322303
	316014503	316322359
	316014678	316322366
	316203957	316322518
	316203962	316322551
	316204070	316322571
	316322303	316802580
	316322359	317368564
	316322366	317368566
	316322518	317368590
	316322551	317558359
	316322571	317558531
	316641464
	316641503
	317186437
	317368564
	317368566
	317368590
	317551098
	317551111
	317551160
	317551317
	317551344
	317767538

## Sheet: Supplementary Data 6
	Supplementary Data 6. List of genes indicated in Fig 5d (i-v).
	i	ii	iii	iv	v
	LOC5574988	LOC5575790	LOC5579421	LOC5568247	LOC5567355
	LOC5574987	LOC5565578
	LOC5574992
	LOC5574991
	LOC5570587

## Sheet: Supplementary Data 7
	Supplementary Data 7. List of SNP positions on chromosome 2 strongly associated with region 'i' in Fig 3(b,c)
	V1016G	F1534C
	349575975	349360084
	349660591	349982935
	349660753	351374202
	350547572	351543654
	350547609	351708597
	351065821	351708600
	351066048	351708603
	351066063	351708612
	351083352	351708620
	351083575	351708621
	351096291	351718435
	352121748	351718446
	352121767	351718645
		351718666
		351734439
		351754197
		351974850
		351974853
		351974877

## Sheet: Supplementary Data 8
	Supplementary Data 8. List of genes indicated in Fig 6d (i-ii). (ii) Lists the 15 glutathione S-transferase (GST) genes
	i	ii
	LOC5571567	LOC110676851
		LOC110676852
		LOC110676853
		LOC110676854
		LOC110676855
		LOC110676856
		LOC110676857
		LOC110676858
		LOC5569844
		LOC5569847
		LOC5569853
		LOC5569856
		LOC5569857
		LOC5569858
		LOC5569859

## Sheet: Supplementary Data 9
	Supplementary Data 9. List of genes indicated in Fig 9
	CHR = chromosome. POS = position on chromosome. LOC = gene identity. Symbol = symbol used in Fig 9.
	background	CHR	POS (start)	LOC	symbol	description
	F1534C Americas	1	8905971	LOC5579819	CAII	carbonic anhydrase 2
	F1534C Americas	1	82804948	LOC5568416	P450s	cytochrome P450 4g15
	F1534C Americas	1	83348240	LOC5568413	.	cytochrome P450 CYP12A2
	F1534C Americas	1	144001316	LOC5578147	Px	peroxiredoxin-2
	F1534C Americas	1	145100785	LOC5565049	TRY	trypsin-1
	F1534C Americas	1	286884241	LOC5564380	P450s	probable cytochrome P450 304a1
	F1534C Americas	1	286917099	LOC5564381	.	probable cytochrome P450 304a1
	F1534C Americas	1	286941356	LOC5564382	.	probable cytochrome P450 304a1
	F1534C Americas	1	301236089	LOC5573540	GST	glutathione S-transferase 1
	F1534C Americas	2	51358984	LOC5576612	Cb5	cytochrome b5
	F1534C Americas	2	189023900	LOC5575606	UGT	UDP-glucuronosyltransferase 1-9
	F1534C Americas	2	321499529	LOC5577113	CcOs	cytochrome c oxidase subunit 5B, mitochondrial
	F1534C Americas	2	321866930	LOC5566092	.	cytochrome c oxidase subunit 4, mitochondrial
	F1534C Americas	2	351607404	see Table S8	GSTs	15 GST epsilon genes, see Table S8
	F1534C Americas	2	384053732	LOC5576028	P450	cytochrome P450 4C1
	F1534C Americas	3	171317141	LOC110679554	P450s	probable cytochrome P450 28a5
	F1534C Americas	3	171374109	LOC5568654	.	probable cytochrome P450 28a5
	F1534C Americas	3	171417711	LOC5568653	.	probable cytochrome P450 28a5
	F1534C Americas	3	171433002	LOC5568652	.	probable cytochrome P450 28a5
	F1534C Americas	3	171446731	LOC5568651	.	probable cytochrome P450 28a5
	F1534C Americas	3	261440892	LOC5571109	UGT	UDP-glucuronosyltransferase 2C1
	F1534C Indo-Pacific	1	249121707	LOC5578920	P450s	cytochrome P450 9e2
	F1534C Indo-Pacific	1	249138299	LOC5578919	.	cytochrome P450 9b2
	F1534C Indo-Pacific	2	190566769	LOC5575613	EB1	esterase B1
	F1534C Indo-Pacific	2	191189411	LOC5566943	GST	glutathione S-transferase T3
	F1534C Indo-Pacific	2	351607404	see Table S8	GSTs	15 GST epsilon genes, see Table S8
	F1534C Indo-Pacific	2	472337199	LOC5567338	CcO	cytochrome c oxidase subunit 7A1, mitochondrial
	F1534C Indo-Pacific	3	62505982	LOC5567662	P450s	cytochrome P450 4V2
	F1534C Indo-Pacific	3	62528576	LOC5567554	.	cytochrome P450 4V2
	F1534C Indo-Pacific	3	62603101	LOC5567661	.	cytochrome P450 4V2
	F1534C Indo-Pacific	3	62659555	LOC5567669	Nach	sodium channel protein Nach
	V1016G	1	227062527	LOC5580165	SMT	sodium-coupled monocarboxylate transporter 1
	V1016G	2	367519480	LOC5577630	CcO	cytochrome c oxidase subunit 6A2, mitochondrial
	V1016G	2	418852967	LOC5571544	P450s	probable cytochrome P450 6d4
	V1016G	2	418865260	LOC5571543	.	cytochrome P450 6d3
	V1016G	2	418878237	LOC5571542	.	probable cytochrome P450 6d4
	V1016G	2	418888478	LOC5571541	.	cytochrome P450 6d3
	V1016G	2	419111275	LOC5571540	.	probable cytochrome P450 6a14
	V1016G	2	419122205	LOC5571539	.	cytochrome P450 6a8
	V1016G	2	419128432	LOC23687717	.	probable cytochrome P450 6a14
	V1016G	2	419142177	LOC5571538	.	cytochrome P450 6a8
	V1016G	2	419155094	LOC5571537	.	probable cytochrome P450 6a14
	V1016G	2	419167540	LOC5571536	.	cytochrome P450 6a2
	V1016G	2	419193362	LOC5571533	.	cytochrome P450 6A1
	V1016G	2	419207960	LOC5571532	.	probable cytochrome P450 6a13
	V1016G	2	419218026	LOC5571524	.	probable cytochrome P450 6a14
	V1016G	2	419219783	LOC5571531	.	probable cytochrome P450 6a20
	V1016G	2	419233853	LOC5571529	.	probable cytochrome P450 6a13
	V1016G	2	419242674	LOC5571528	.	probable cytochrome P450 6a14
	V1016G	2	419256998	LOC5571526	.	probable cytochrome P450 6a13
	V1016G	2	419270375	LOC23687976	.	cytochrome P450 6A1
	V1016G	2	419287994	LOC5571549	.	probable cytochrome P450 6a14
	V1016G	2	446248604	LOC5573455	GST	glutathione S-transferase D7
	V1016G	2	464868089	LOC5575669	UGT	UDP-glucuronosyltransferase 2B37
	V1016G	3	62505982	LOC5567662	P450s	cytochrome P450 4V2
	V1016G	3	62528576	LOC5567554	.	cytochrome P450 4V2
	V1016G	3	62603101	LOC5567661	.	cytochrome P450 4V2
	V1016G	3	62659555	LOC5567669	Nach	sodium channel protein Nach
	V1016G	4	367368362	LOC5564575	EB1	esterase B1
	GST Australia	3	62505982	LOC5567662	P450s	cytochrome P450 4V2
	GST Australia	3	62528576	LOC5567554	.	cytochrome P450 4V2
	GST Australia	3	62603101	LOC5567661	.	cytochrome P450 4V2
	GST Australia	3	62659555	LOC5567669	Nach	sodium channel protein Nach
	GST Indo-Pacific	3	161486025	LOC5578456	ace	acetylcholinesterase
	GST Indo-Pacific	3	386444742	LOC5563679	EB1	esterase B1
	GST Americas	1	142163173	LOC5575867	ace	acetylcholinesterase
	GST Americas	2	197617141	LOC110676298.	Nach	sodium channel protein Nach
	GST Americas	2	269317648	LOC5571433	CE	cholinesterase
	GST Americas	2	418852967	LOC5571544	P450s	probable cytochrome P450 6d4
	GST Americas	2	418865260	LOC5571543	.	cytochrome P450 6d3
	GST Americas	2	418878237	LOC5571542	.	probable cytochrome P450 6d4
	GST Americas	2	418888478	LOC5571541	.	cytochrome P450 6d3
	GST Americas	2	419111275	LOC5571540	.	probable cytochrome P450 6a14
	GST Americas	2	419122205	LOC5571539	.	cytochrome P450 6a8
	GST Americas	2	419128432	LOC23687717	.	probable cytochrome P450 6a14
	GST Americas	2	419142177	LOC5571538	.	cytochrome P450 6a8
	GST Americas	2	419155094	LOC5571537	.	probable cytochrome P450 6a14
	GST Americas	2	419167540	LOC5571536	.	cytochrome P450 6a2
	GST Americas	2	419193362	LOC5571533	.	cytochrome P450 6A1
	GST Americas	2	419207960	LOC5571532	.	probable cytochrome P450 6a13
	GST Americas	2	419218026	LOC5571524	.	probable cytochrome P450 6a14
	GST Americas	2	419219783	LOC5571531	.	probable cytochrome P450 6a20
	GST Americas	2	419233853	LOC5571529	.	probable cytochrome P450 6a13
	GST Americas	2	419242674	LOC5571528	.	probable cytochrome P450 6a14
	GST Americas	2	419256998	LOC5571526	.	probable cytochrome P450 6a13
	GST Americas	2	419270375	LOC23687976	.	cytochrome P450 6A1
	GST Americas	2	419287994	LOC5571549	.	probable cytochrome P450 6a14
	GST Americas	3	18948487	LOC5572507	TRY	trypsin-1
	GST Americas	3			TRY
	GST Americas	3	161486025	LOC5578456	ace	acetylcholinesterase
	GST Americas	3	382985245	LOC5566541	Cb	cytochrome b5 reductase 4

[truncated: 1 more sheets: Supplementary Data 10]
