# Supplementary material for: Global, asynchronous partial sweeps at multiple insecticide resistance genes in Aedes mosquitoes
Source: Nat Commun. 2024 Jul 24;15:6251. doi: 10.1038/s41467-024-49792-y (PMC11269687; doi:10.1038/s41467-024-49792-y)
Supplement: Supplementary file 5 — Supplementary Code 1 [file 41467_2024_49792_MOESM5_ESM.zip]

Archive with 4 entries (4 files):
- code_aegypti.sh
- code_albopictus.sh
- code_CNVs.sh
- code_R.R
