# Supplementary material for: Global, asynchronous partial sweeps at multiple insecticide resistance genes in Aedes mosquitoes
Source: Nat Commun. 2024 Jul 24;15:6251. doi: 10.1038/s41467-024-49792-y (PMC11269687; doi:10.1038/s41467-024-49792-y)
Supplement: Supplementary file 5 — Supplementary Code 1 [file 41467_2024_49792_MOESM5_ESM.zip › code_albopictus.sh]

#!/bin/bash


workspace="./"
bampath="/bams"
albmaptot="./albmaptot.txt"
albmaptreemix="./albmaptreemix.txt"
albmapLFMM="./albmapLFMM.txt"


###################
## Aedes albopictus
###################

### genotype and filter
ref_map.pl \
	--samples $bampath \
	-o $workspace/alb/ \
	--popmap $albmaptot\
	-X "populations:-R 0.9" \
	-X "populations:-r 0.5" \
	-X "populations:-p 31" \
	-X "populations:--min-mac 3" \
	-X "populations:--vcf"


### sort, remove duplicate lines and impute
cat $workspace/alb/populations.snps.vcf | \
	awk '$1 ~ /^#/ {print $0;next} \
	{print $0 | "sort -k1,1 -k2,2n"}' \
	> $workspace/alb/sorted.vcf
( grep  '^#' $workspace/alb/sorted.vcf ; \
	grep -v "^#" $workspace/alb/sorted.vcf | \
	LC_ALL=C sort -t $'\t' -k1,1 -k2,2n -k4,4 | \
	awk -F '\t' 'BEGIN{ prev="";} \
	{key=sprintf("%s\t%s\t%s",$1,$2,$4);if(key==prev) next;print;prev=key;}' )  \
	> $workspace/alb/sorted.clean.vcf

java -Xmx16g -jar beagle/beagle.jar \
	gtgl=$workspace/alb/sorted.clean.vcf \
	out=alb_imputed \
	impute=true \
	niterations=10 \
	ne=1000000 \
	window=6000 \
	overlap=500 \
	cluster=0.005

gunzip $workspace/alb/alb_imputed.vcf.gz


### fineRADstructure
populations \
	-V $workspace/alb/alb_imputed.vcf \
	-O $workspace/alb\
	--popmap $albmaptot \
	--radpainter 

./frs/RADpainter \
	paint $workspace/alb/alb_imputed.radpainter

./frs/finestructure \
	-x 100000 -y 100000 -z 1000 \
	/frs/alb_imputed_chunks.out \
	/frs/alb_imputed_chunks.mcmc.xml

./frs/finestructure \
	-m T -x 10000 \
	/alb_imputed_chunks.out \
	/alb_imputed_chunks.mcmc.xml \
	/alb_imputed_chunks.mcmcTree.xml


### TreeMix and F3 tests
populations \
	-V $workspace/alb/alb_imputed.vcf \
	-O $workspace/alb\
	--popmap $albmaptreemix \
	--treemix 

for K in {1..100};
        do
	treemix -i $workspace/alb/alb_imputed.treemix.gz -o $workspace/treemix/data.frq.strat.tree.0.${K} -root China -k 1000 -bootstrap -global;
	treemix -i $workspace/alb/alb_imputed.treemix.gz -o $workspace/treemix/data.frq.strat.tree.1.${K} -root China -k 1000 -m 1 -bootstrap -global;
	treemix -i $workspace/alb/alb_imputed.treemix.gz -o $workspace/treemix/data.frq.strat.tree.2.${K} -root China -k 1000 -m 2 -bootstrap -global;
done

# F3 tests
threepop -i $workspace/alb/alb_imputed.treemix.gz -k 1000


### PCA of admixture
plink --vcf $workspace/alb/alb_imputed.vcf \
	--allow-extra-chr 
	--recode \
	--out "alb_imputed"
plink --file "alb_imputed" \
	--make-bed \
		--allow-extra-chr \
		--out "alb_imputed"

# SEE R CODE: PCA of admixture


### latent factor mixed model
vcftools \
	--vcf $workspace/alb/alb_imputed.vcf \
	--maf 0.05 \
	--keep $albmapLFMM \
	--recode
	--out lfmm/alb_lfmm

# PCA of VSSC outliers across both LFMMs
vcftools \
	--vcf $workspace/alb/populations.snps.vcf \
	--positions $outliersVSSC_alb \
	--recode \
	--out albVSSC

plink --vcf $workspace/alb/albVSSC.recode.vcf \
	--allow-extra-chr 
	--recode \
	--out "albVSSC"
plink --file "albVSSC" \
	--make-bed \
		--allow-extra-chr \
		--out "albVSSC"
		
# SEE R CODE: PCA of VSSC


### characterising sweeps: Tajima's D, pi, LD, and Fst

for K in "F1534C" "F1534C_wt";

do
vcftools \
	--vcf $workspace/alb/populations.snps.vcf \
	--keep $workspace/alb/${K}.txt \
	--TajimasD 5000 \
	--out ${K}

vcftools \
	--vcf $workspace/alb/populations.snps.vcf \
	--keep $workspace/alb/${K}.txt \
	--site-pi \
	--out ${K}

vcftools \
	--vcf $workspace/alb/populations.snps.vcf \
	--keep $workspace/alb/${K}.txt \
	--geno-r2 \
	--ld-window-bp-min 500 \
	--ld-window-bp 100000 \
	--out ${K}
done


vcftools \
	--vcf $workspace/alb/populations.snps.vcf \
	--weir-fst-pop $workspace/alb/F1534C.txt \
	--weir-fst-pop $workspace/alb/F1534C_wt.txt \
	--fst-window-size 5000 \
	--fst-window-step 1000 \
	--out F1534C

# SEE R CODE: D, pi, Fst


### linkage networks

# calculate LD

for K in "F1534C" "F1534C_wt";

do
vcftools \
	--vcf populations.snps.vcf \
	--keep ${K}.txt \
	--out ${K} \
	--maf 0.05 \
	--max-missing 0.9 \
	--min-r2 0.3 \
	--geno-r2

vcftools \
	--vcf populations.snps.vcf \
	--keep ${K}.txt \
	--out ${K} \
	--maf 0.05 \
	--max-missing 0.9 \
	--interchrom-geno-r2

awk '{if($5>0.6)print}' <${K}.geno.ld > LDfilt_intra/${K}_60.txt
awk '{if($6>0.6)print}' <${K}.interchrom.geno.ld > LDfilt_inter/${K}_60.txt
done


# filter and combine

for K in "F1534C" "F1534C_wt";

do
awk '$3=="chr3.142"' <LDfilt_inter/${K}.txt > LDfilt_inter/${K}filt1.txt 
awk '{if($4>3000000)print}' <LDfilt_inter/${K}filt1.txt > LDfilt_inter/${K}filt2.txt
awk '!/-nan/' <LDfilt_inter/${K}filt2.txt > LDfilt_inter/${K}filt3.txt
cut --complement -f 3,4 LDfilt_inter/${K}filt3.txt > LDfilt_inter/${K}filt.txt

awk '$1=="chr3.142"' <LDfilt_inter/${K}.txt > LDfilt_inter/${K}filt4.txt 
awk '{if($2>3000000)print}' <LDfilt_inter/${K}filt4.txt > LDfilt_inter/${K}filt5.txt
awk '!/-nan/' <LDfilt_inter/${K}filt5.txt > LDfilt_inter/${K}filt6.txt

sort -k 3,3 -k 4,4n LDfilt_inter/${K}filt6.txt > LDfilt_inter/${K}filt6sort.txt
cut --complement -f 1,2 LDfilt_inter/${K}filt6sort.txt > LDfilt_inter/${K}filt6sortcut.txt

cat LDfilt_inter/${K}filt6sortcut.txt >> LDfilt_inter/${K}filt.txt

rm LDfilt_inter/${K}filt1.txt
rm LDfilt_inter/${K}filt2.txt
rm LDfilt_inter/${K}filt3.txt
rm LDfilt_inter/${K}filt4.txt
rm LDfilt_inter/${K}filt5.txt
rm LDfilt_inter/${K}filt6.txt
rm LDfilt_inter/${K}filt6sort.txt
rm LDfilt_inter/${K}filt6sortcut.txt

done


for K in "F1534C" "F1534C_wt";

do
cat LDfilt_inter/${K}filt.txt > LDfilt_both/${K}_LD.txt
cat LDfilt_intra/${K}_intra.txt >> LDfilt_both/${K}_LD.txt
done
