# Supplementary material for: Global, asynchronous partial sweeps at multiple insecticide resistance genes in Aedes mosquitoes
Source: Nat Commun. 2024 Jul 24;15:6251. doi: 10.1038/s41467-024-49792-y (PMC11269687; doi:10.1038/s41467-024-49792-y)
Supplement: Supplementary file 5 — Supplementary Code 1 [file 41467_2024_49792_MOESM5_ESM.zip › code_CNVs.sh]

#!/bin/bash

workspace="./"
bampath="/bams"
db_samplemap="CNV/CNVsamples.txt"

gatk="/path/to/gatk"
picard="/path/to/picard.jar"
ref="/path/to/AaegL5.fna"
workspace="./"
db_path="CNV/databases/CNV"
intervals="CNV/gst.intervals"

samples="aeg_CRN001 aeg_CRN002 aeg_CRN003 aeg_CRN004 aeg_CRN005 aeg_CRN006 aeg_CRN007 aeg_CRN008 aeg_CRN009 aeg_CRN010 aeg_CRN011 aeg_CRN012 aeg_CRN013 aeg_CRN014 aeg_CRN015 aeg_CRN016 aeg_CRN017 aeg_CRN018 aeg_CY001 aeg_CY002 aeg_CY003 aeg_CY004 aeg_CY005 aeg_CY006 aeg_CY007 aeg_CY008 aeg_CY009 aeg_CY010 aeg_CY011 aeg_CY012 aeg_CY013 aeg_CY014 aeg_CY015 aeg_DRG001 aeg_DRG002 aeg_DRG003 aeg_DRG004 aeg_DRG005 aeg_MM001 aeg_MM002 aeg_MM003 aeg_MM004 aeg_MM005 aeg_RHM001 aeg_RHM002 aeg_RHM003 aeg_RHM004 aeg_RHM005 aeg_TSI001 aeg_TSI002 aeg_TSI003 aeg_TSI004 aeg_TSI005 aeg_TSI006 aeg_TSI007 aeg_TSI008 aeg_TSI009 aeg_TSI010 aeg_TSI011 aeg_TWN001 aeg_TWN002 aeg_TWN003 aeg_TWN004 aeg_TWN005 aeg_TWN006 aeg_TWN007 aeg_TWN008 aeg_TWN009 aeg_TWN010 aeg_TWN011 aeg_TWN012 aeg_TWN013 aeg_TWN014 aeg_TWN015 aeg_TWN016 aeg_RIO009 aeg_RIO017 aeg_RIO010 aeg_RIO011 aeg_RIO012 aeg_RIO001 aeg_RIO002 aeg_RIO003 aeg_RIO004 aeg_RIO005 aeg_RIO013 aeg_RIO014 aeg_RIO006 aeg_RIO007 aeg_RIO008 aeg_RIO015 aeg_RIO016 aeg_RIO018 aeg_RIO019 aeg_RIO020 aeg_RIO021 aeg_RIO022 aeg_RIO023 aeg_RIO024 aeg_RIO025 aeg_RIO026 aeg_RIO027 aeg_RIO028 aeg_RIO029 aeg_RIO030 aeg_RIO031 aeg_FIJ001 aeg_FIJ002 aeg_FIJ003 aeg_FIJ015 aeg_FIJ004 aeg_FIJ012 aeg_FIJ013 aeg_FIJ005 aeg_FIJ006 aeg_FIJ007 aeg_FIJ008 aeg_FIJ009 aeg_FIJ010 aeg_FIJ014 aeg_FIJ011 aeg_BAL001 aeg_BAL002 aeg_BAL003 aeg_BAL004 aeg_BAL005 aeg_BAL006 aeg_BAL007 aeg_BAL008 aeg_BAL009 aeg_BAL010 aeg_BAL011 aeg_BAL012 aeg_BAL013 aeg_BAL014 aeg_BAL015 aeg_BAL016 aeg_BAL017 aeg_BAL018 aeg_BAL019 aeg_BAL020 aeg_YGY010 aeg_YGY013 aeg_YGY012 aeg_YGY004 aeg_YGY005 aeg_YGY009 aeg_YGY011 aeg_YGY006 aeg_YGY001 aeg_YGY002 aeg_YGY007 aeg_YGY003 aeg_YGY008 aeg_KEN002 aeg_KEN004 aeg_KEN005 aeg_KEN006 aeg_KEN007 aeg_KEN008 aeg_KEN009 aeg_KEN010 aeg_KEN003 aeg_KEN011 aeg_KEN012 aeg_KEN013 aeg_KEN014 aeg_KEN015 aeg_KEN001 aeg_KEN016 aeg_KEN017 aeg_KEN018 aeg_KRB006 aeg_KRB002 aeg_KRB007 aeg_KRB001 aeg_KRB013 aeg_KRB008 aeg_KRB014 aeg_KRB005 aeg_KRB003 aeg_KRB015 aeg_KRB009 aeg_KRB010 aeg_KRB004 aeg_KRB011 aeg_KRB012 aeg_KLM001 aeg_KLM011 aeg_KLM002 aeg_KLM003 aeg_KLM008 aeg_KLM009 aeg_KLM004 aeg_KLM005 aeg_KLM006 aeg_KLM007 aeg_KLM010 aeg_KLM012 aeg_KLM013 aeg_KLM014 aeg_PEN002 aeg_PEN003 aeg_PEN001 aeg_PEN004 aeg_PEN005 aeg_NCL001 aeg_NCL006 aeg_NCL002 aeg_NCL007 aeg_NCL008 aeg_NCL009 aeg_NCL010 aeg_NCL011 aeg_NCL003 aeg_NCL012 aeg_NCL013 aeg_NCL004 aeg_NCL014 aeg_NCL015 aeg_NCL005 aeg_ENB001 aeg_ENB005 aeg_ENB002 aeg_ENB003 aeg_ENB004 aeg_ESP001 aeg_MRB019 aeg_MRB023 aeg_MRB011 aeg_MRB012 aeg_MRB001 aeg_MRB009 aeg_MRB020 aeg_MRB002 aeg_MRB021 aeg_MRB013 aeg_MRB003 aeg_MRB006 aeg_MRB004 aeg_MRB014 aeg_MRB005 aeg_MRB015 aeg_MRB016 aeg_MRB010 aeg_MRB007 aeg_MRB017 aeg_MRB018 aeg_MRB022 aeg_MRB008 aeg_MDG026 aeg_MDG017 aeg_MDG018 aeg_MDG019 aeg_MDG027 aeg_MDG020 aeg_MDG023 aeg_MDG024 aeg_MDG028 aeg_MDG025 aeg_MDG021 aeg_MDG022 aeg_MDG004 aeg_MDG005 aeg_MDG002 aeg_MDG003 aeg_MDG006 aeg_MDG001 aeg_MDG007 aeg_MDG008 aeg_MDG009 aeg_MDG010 aeg_MDG011 aeg_MDG012 aeg_MDG013 aeg_MDG014 aeg_MDG015 aeg_MDG016 aeg_PMB001 aeg_PMB009 aeg_PMB010 aeg_PMB003 aeg_PMB011 aeg_PMB004 aeg_PMB007 aeg_PMB005 aeg_PMB006 aeg_PMB012 aeg_PMB008 aeg_PMB002 aeg_TWN005 aeg_TWN007 aeg_TWN002 aeg_TWN009 aeg_TWN003 aeg_TWN008 aeg_TWN006 aeg_TWN004 aeg_TWN001 aeg_TWN010 aeg_JED007 aeg_JED002 aeg_JED003 aeg_JED008 aeg_JED015 aeg_JED009 aeg_JED004 aeg_JED005 aeg_JED017 aeg_JED010 aeg_JED011 aeg_JED012 aeg_JED006 aeg_JED001 aeg_JED013 aeg_JED014 aeg_JED016 aeg_SNG007 aeg_SNG008 aeg_SNG009 aeg_SNG016 aeg_SNG017 aeg_SNG018 aeg_SNG001 aeg_SNG019 aeg_SNG010 aeg_SNG002 aeg_SNG003 aeg_SNG011 aeg_SNG012 aeg_SNG004 aeg_SNG005 aeg_SNG013 aeg_SNG006 aeg_SNG014 aeg_SNG015 aeg_SRI015 aeg_SRI003 aeg_SRI004 aeg_SRI002 aeg_SRI005 aeg_SRI006 aeg_SRI007 aeg_SRI016 aeg_SRI008 aeg_SRI009 aeg_SRI001 aeg_SRI010 aeg_SRI011 aeg_SRI017 aeg_SRI012 aeg_SRI013 aeg_SRI014 aeg_SRI018 aeg_BKK004 aeg_BKK010 aeg_BKK001 aeg_BKK002 aeg_BKK011 aeg_BKK005 aeg_BKK006 aeg_BKK007 aeg_BKK012 aeg_BKK003 aeg_BKK013 aeg_BKK008 aeg_BKK014 aeg_BKK009 aeg_BKK015 aeg_BKK016 aeg_BKK017 aeg_BKK018 aeg_BKK019 aeg_TMR001 aeg_TMR002 aeg_TMR003 aeg_TMR004 aeg_TNG001 aeg_TNG002 aeg_TNG003 aeg_TNG004 aeg_TNG005 aeg_TNG006 aeg_TNG007 aeg_TNG008 aeg_TNG009 aeg_TNG010 aeg_TNG011 aeg_TNG013 aeg_TNG012 aeg_NMX012 aeg_NMX001 aeg_NMX013 aeg_NMX002 aeg_NMX003 aeg_NMX017 aeg_NMX014 aeg_NMX004 aeg_NMX005 aeg_NMX006 aeg_NMX007 aeg_NMX015 aeg_NMX018 aeg_NMX008 aeg_NMX009 aeg_NMX016 aeg_NMX010 aeg_NMX011 aeg_VTU001 aeg_VTU002 aeg_VTU003 aeg_VTU004 aeg_VTU005 aeg_VTU006 aeg_VTU007 aeg_VTU008 aeg_VTU009 aeg_VTU010 aeg_VTU011 aeg_VTU012 aeg_VTU013 aeg_VTU014 aeg_VTU015 aeg_HCM001 aeg_HCM002 aeg_HCM003 aeg_HCM004 aeg_HCM005 aeg_HCM006 aeg_HCM007 aeg_HCM008 aeg_HCM009 aeg_HCM010 aeg_HCM011 aeg_HCM012 aeg_HCM013 aeg_HCM014 aeg_NTG003 aeg_NTG001 aeg_NTG004 aeg_NTG005 aeg_NTG002 aeg_NTG006 aeg_NTG007"


#### Create reference dict and fai files
$gatk CreateSequenceDictionary -R $ref
samtools faidx $ref

## edit bam filenames
for file in $bampath/*; do mv "${file}" "${file//\.bt2/}"; done

#### Filter bam files
for K in $samples;
do
java -jar $picard AddOrReplaceReadGroups \
   	I=$bampath/${K}.bam \
	O=$bampath/${K}_rg.bam \
	SORT_ORDER=coordinate \
	RGID=1 \
	RGLB=lib1 \
	RGPL=illumina \
	RGPU=unit1  \
	RGSM=${K} \
	CREATE_INDEX=True
java -jar $picard ValidateSamFile \
	I=$bampath/${K}_rg.bam \
	MODE=SUMMARY
samtools index $bampath/${K}_rg.bam
samtools view -F 4 -F 256 -f 0x02 -h $bampath/${K}_rg.bam | \
	samtools view -b -T $ref - > $bampath/${K}_filt.bam
samtools index $bampath/${K}_filt.bam
rm $bampath/${K}.bam
rm $bampath/${K}_rg.bam
done


#### Produce gVCFs for each sample 
for K in $samples;
do
$gatk --java-options "-Xmx16g" HaplotypeCaller \
	-R $ref \
	-I $bampath/${K}_filt.bam \
	--native-pair-hmm-threads 4  \
	-output-mode EMIT_ALL_CONFIDENT_SITES  \
	-ERC GVCF \
	--sample-ploidy 2  \
	--L $intervals \
	-O $workspace/vcf/${K}_g.vcf.gz
$gatk --java-options "-Xmx16g" IndexFeatureFile \
	-I $workspace/vcf/${K}_g.vcf.gz
done


#### Build database. 
#### If an existing database has the same name, delete or rename
$gatk --java-options "-Xmx16g" GenomicsDBImport \
	--sample-name-map $db_samplemap \
	--genomicsdb-workspace-path $db_path \
	--L $intervals


#### Genotype all samples together. 
#### If memory limits are reached, reduce number or size of intervals in each run but retain all individuals. 
#### Large chromosomes may need to be analysed as sections. 
#### See concat function after hard filtering for merging filtered VCFs into one whole.
$gatk --java-options "-Xmx16g" GenotypeGVCFs \
	-R $ref  \
	-V gendb://$db_path  \
	--add-output-vcf-command-line true  \
	--include-non-variant-sites true  \
	--sample-ploidy 2  \
	--L $intervals \
	-O $workspace/vcf/allgeno.vcf.gz


#### Remove indels and apply hard filtering 
$gatk --java-options "-Xmx16g" SelectVariants \
	-V $workspace/vcf/allgeno.vcf.gz \
	--select-type-to-exclude INDEL \
	--verbosity ERROR \
	-O $workspace/vcf/noindel.vcf.gz
	
$gatk --java-options "-Xmx16g" VariantFiltration \
	-V $workspace/vcf/noindel.vcf.gz \
	--verbosity ERROR \
	-filter "QD < 2.0" --filter-name "QD2" \
	-filter "QUAL < 30.0" --filter-name "QUAL30" \
	-filter "SOR > 3.0" --filter-name "SOR3" \
	-filter "FS > 60.0" --filter-name "FS60" \
	-filter "MQ < 40.0" --filter-name "MQ40" \
	-O $workspace/vcf/filt.vcf.gz
	
$gatk --java-options "-Xmx16g" SelectVariants \
	-V $workspace/vcf/filt.vcf.gz \
	--verbosity ERROR \
	--set-filtered-gt-to-nocall TRUE \
	-O $workspace/vcf/final.vcf.gz


for K in $samples;
do
bcftools view -s ${K} $workspace/vcf/noindel.vcf.gz | \
	bcftools filter -e 'GT[*] = "mis"' | \
	bcftools filter -e 'AVG(FMT/DP) < 1' | \
	bcftools filter -e 'ALT="*"' | \
	bcftools norm -a --atom-overlaps . -Oz -o $workspace/vcf/${K}.vcf.gz 

	vcftools --gzvcf $workspace/vcf/${K}.vcf.gz \
		--depth \
		--indv ${K} \
		--chr NC_035108.1 \
		--from-bp 340000000 \
		--to-bp 351607324 \
		--max-missing 1 \
		--out $workspace/vcf/pre_${K}
	vcftools --gzvcf $workspace/vcf/${K}.vcf.gz \
		--depth \
		--indv ${K} \
		--chr NC_035108.1 \
		--from-bp 351709006 \
		--to-bp 360000000 \
		--max-missing 1 \
		--out $workspace/vcf/post_${K}

	vcftools --gzvcf $workspace/vcf/${K}.vcf.gz \
		--depth \
		--indv ${K} \
		--chr NC_035108.1 \
		--from-bp 351607324 \
		--to-bp 351616641 \
		--max-missing 1 \
		--out $workspace/vcf/gstLOC5569853_${K}
	vcftools --gzvcf $workspace/vcf/${K}.vcf.gz \
		--depth \
		--indv ${K} \
		--chr NC_035108.1 \
		--from-bp 351609279 \
		--to-bp 351610907 \
		--max-missing 1 \
		--out $workspace/vcf/gstLOC5569844_${K}
	vcftools --gzvcf $workspace/vcf/${K}.vcf.gz \
		--depth \
		--indv ${K} \
		--chr NC_035108.1 \
		--from-bp 351657176 \
		--to-bp 351657986 \
		--max-missing 1 \
		--out $workspace/vcf/gstLOC110676851_${K}
	vcftools --gzvcf $workspace/vcf/${K}.vcf.gz \
		--depth \
		--indv ${K} \
		--chr NC_035108.1 \
		--from-bp 351673191 \
		--to-bp 351674001 \
		--max-missing 1 \
		--out $workspace/vcf/gstLOC110676852_${K}
	vcftools --gzvcf $workspace/vcf/${K}.vcf.gz \
		--depth \
		--indv ${K} \
		--chr NC_035108.1 \
		--from-bp 351689176 \
		--to-bp 351689993 \
		--max-missing 1 \
		--out $workspace/vcf/gstLOC110676853_${K}
	vcftools --gzvcf $workspace/vcf/${K}.vcf.gz \
		--depth \
		--indv ${K} \
		--chr NC_035108.1 \
		--from-bp 351649353 \
		--to-bp 351650983 \
		--max-missing 1 \
		--out $workspace/vcf/gstLOC110676854_${K}
	vcftools --gzvcf $workspace/vcf/${K}.vcf.gz \
		--depth \
		--indv ${K} \
		--chr NC_035108.1 \
		--from-bp 351633367 \
		--to-bp 351634957 \
		--max-missing 1 \
		--out $workspace/vcf/gstLOC110676855_${K}
	vcftools --gzvcf $workspace/vcf/${K}.vcf.gz \
		--depth \
		--indv ${K} \
		--chr NC_035108.1 \
		--from-bp 351681351 \
		--to-bp 351682941 \
		--max-missing 1 \
		--out $workspace/vcf/gstLOC110676856_${K}
	vcftools --gzvcf $workspace/vcf/${K}.vcf.gz \
		--depth \
		--indv ${K} \
		--chr NC_035108.1 \
		--from-bp 351623444 \
		--to-bp 351624813 \
		--max-missing 1 \
		--out $workspace/vcf/gstLOC5569847_${K}
	vcftools --gzvcf $workspace/vcf/${K}.vcf.gz \
		--depth \
		--indv ${K} \
		--chr NC_035108.1 \
		--from-bp 351640236 \
		--to-bp 351641215 \
		--max-missing 1 \
		--out $workspace/vcf/gstLOC110676857_${K}
	vcftools --gzvcf $workspace/vcf/${K}.vcf.gz \
		--depth \
		--indv ${K} \
		--chr NC_035108.1 \
		--from-bp 351656221 \
		--to-bp 351657200 \
		--max-missing 1 \
		--out $workspace/vcf/gstLOC110676858_${K}
	vcftools --gzvcf $workspace/vcf/${K}.vcf.gz \
		--depth \
		--indv ${K} \
		--chr NC_035108.1 \
		--from-bp 351641191 \
		--to-bp 351642001 \
		--max-missing 1 \
		--out $workspace/vcf/gstLOC5569857_${K}
	vcftools --gzvcf $workspace/vcf/${K}.vcf.gz \
		--depth \
		--indv ${K} \
		--chr NC_035108.1 \
		--from-bp 351707090 \
		--to-bp 351708239 \
		--max-missing 1 \
		--out $workspace/vcf/gstLOC5569858_${K}
	vcftools --gzvcf $workspace/vcf/${K}.vcf.gz \
		--depth \
		--indv ${K} \
		--chr NC_035108.1 \
		--from-bp 351708207 \
		--to-bp 351709186 \
		--max-missing 1 \
		--out $workspace/vcf/gstLOC5569859_${K}
done


	
