# Supplementary material for: Global, asynchronous partial sweeps at multiple insecticide resistance genes in Aedes mosquitoes
Source: Nat Commun. 2024 Jul 24;15:6251. doi: 10.1038/s41467-024-49792-y (PMC11269687; doi:10.1038/s41467-024-49792-y)
Supplement: Supplementary file 5 — Supplementary Code 1 [file 41467_2024_49792_MOESM5_ESM.zip › code_R.R]

########################################
######## R CODE: PCA of admixture
########################################
library("SNPRelate")

# Aedes aegypti
snpgdsBED2GDS("gyp_imputed.bed", "gyp_imputed.fam", "gyp_imputed.bim", "gyp_imputed.gds", option = snpgdsOption(autosome.end = 60000))
#note the .bim file must be edited to conform with the standard inputs for chromosome names, etc

# open dataset
genofile <- snpgdsOpen("gyp_imputed.gds")
sample_newcal=read.delim("newcaledonia.txt",header = F)
sample_bravan=read.delim("brazil_vanuatu.txt",header = F)

#all snps
PCARV <- snpgdsPCA(genofile, eigen.cnt=8, sample.id = sample_bravan$V1)
SnpLoad <- snpgdsPCASNPLoading(PCARV, genofile)

# calculate sample eigenvectors from SNP loadings
SL_nc <- snpgdsPCASampLoading(SnpLoad, genofile, sample.id=sample_newcal$V1)
SL_bravan <- snpgdsPCASampLoading(SnpLoad, genofile, sample.id=sample_bravan$V1)

write.csv(SL_nc$eigenvect,"pca_newcal.txt")
write.csv(SL_bravan$eigenvect,"pca_bravan.txt")


# Aedes albopictus
snpgdsBED2GDS("alb_imputed.bed", "alb_imputed.fam", "alb_imputed.bim", "alb_imputed.gds", option = snpgdsOption(autosome.end = 60000))
#note the .bim file must be edited to conform with the standard inputs for chromosome names, etc

# open dataset
genofile <- snpgdsOpen("alb_imputed.gds")
sample_norfly=read.delim("northfly.txt",header = F)
sample_laetsi=read.delim("lae_torresstrait.txt",header = F)

#all snps
PCARV <- snpgdsPCA(genofile, eigen.cnt=8, sample.id = sample_laetsi$V1)
SnpLoad <- snpgdsPCASNPLoading(PCARV, genofile)

# calculate sample eigenvectors from SNP loadings
SL_nc <- snpgdsPCASampLoading(SnpLoad, genofile, sample.id=sample_norfly$V1)
SL_bravan <- snpgdsPCASampLoading(SnpLoad, genofile, sample.id=sample_laetsi$V1)

write.csv(SL_nc$eigenvect,"pca_norfly.txt")
write.csv(SL_bravan$eigenvect,"pca_laetsi.txt")


########################################
######## R CODE: latent factor mixed models
########################################
library("LEA")

# Aedes aegypti
# F1534C -  an example
## first, run sNMF to find appropriate K
vcf2geno(input.file = "gyp_lfmm.vcf", output.file = "admix.geno", force = TRUE)
admix_pop=read.delim("vssc395ids.txt",row.names = 1,header = TRUE)

project = NULL
project = snmf(input.file = "admix.geno", K = 1:25, entropy = TRUE,
               repetitions = 10, CPU = 16, project = "new")

project = load.snmfProject("admix.snmfProject")
plot(project, col = "blue", pch = 19, cex = 1.2)

best = which.min(cross.entropy(project, K = 18))


## second, run lfmm using this K. the *.env file is a vector of values 0-2 indicating number of copies of the resistance allele
F1534C.env <- read.table("~/F1534C.env", quote="\"", comment.char="")
vssc.lfmm = vcf2lfmm("gyp_lfmm.vcf")

F1534C.lfmm = lfmm("out.recode.lfmm", "F1534C.env", K = 18, CPU = 16, rep = 10, project="force", 
                  iterations = 10000, burnin = 5000, all = FALSE, missing.data = TRUE)

project = load.lfmmProject("out.lfmmProject")

#Record z-scores from the 10 runs in the zs matrix
zs_GTC = z.scores(F1534C.lfmm, K = 18, d = 1)

#Combine z-scores using the median
zs.median = apply(zs_GTC, MARGIN = 1, median)

#Compute the GIF
lambda = median(zs.median^2)/qchisq(0.5, df = 1)
lambda

# compute adjusted p-values from the combined z-scores
adj.p.values = pchisq(zs.median^2/lambda, df = 1, lower = FALSE)
hist(adj.p.values, col = "red")

## FDR control: Benjamini-Hochberg at level q
## L = number of loci
L = 51115
#fdr level q
q = 0.01
w = which(sort(adj.p.values) < q * (1:L)/L)
candidates.bh = order(adj.p.values)[w]
candidates.bh

write.csv(adj.p.values, "adj_k18")


# Aedes albopictus
# F1534C
## first, run sNMF to find appropriate K
vcf2geno(input.file = "alb_lfmm.vcf", output.file = "admix.geno", force = TRUE)
admix_pop=read.delim("vssc113ids.txt",row.names = 1,header = TRUE)

project = NULL
project = snmf(input.file = "admix.geno", K = 1:10, entropy = TRUE,
               repetitions = 10, CPU = 16, project = "new")

project = load.snmfProject("admix.snmfProject")
plot(project, col = "blue", pch = 19, cex = 1.2)

best = which.min(cross.entropy(project, K = 4))


## second, run lfmm using this K. the *.env file is a vector of values 0-2 indicating number of copies of the resistance allele
F1534C.env <- read.table("~/F1534C.env",quote="\"", comment.char="")
vssc.lfmm = vcf2lfmm("alb_lfmm.vcf")

F1534C.lfmm = lfmm("out.recode.lfmm", "F1534C.env", K = 4, CPU = 16, rep = 10, project="force", 
                   iterations = 10000, burnin = 5000, all = FALSE, missing.data = TRUE)

project = load.lfmmProject("out.lfmmProject")

#Record z-scores from the 10 runs in the zs matrix
zs_GTC = z.scores(F1534C.lfmm, K = 4, d = 1)

#Combine z-scores using the median
zs.median = apply(zs_GTC, MARGIN = 1, median)

#Compute the GIF
lambda = median(zs.median^2)/qchisq(0.5, df = 1)
lambda

# compute adjusted p-values from the combined z-scores
adj.p.values = pchisq(zs.median^2/lambda, df = 1, lower = FALSE)
hist(adj.p.values, col = "red")

## FDR control: Benjamini-Hochberg at level q
## L = number of loci
L = 45809
#fdr level q
q = 0.01
w = which(sort(adj.p.values) < q * (1:L)/L)
candidates.bh = order(adj.p.values)[w]
candidates.bh

write.csv(adj.p.values, "adj_k4")


########################################
######## R CODE: PCA of VSSC outliers
########################################
library("SNPRelate")

snpgdsBED2GDS("gypVSSC.bed", "gypVSSC.fam", "gypVSSC.bim", "gypVSSC.gds", option = snpgdsOption(autosome.end = 60000))

# open dataset
genofile <- snpgdsOpen("gypVSSC.gds")
samples=read.delim("gvpVSSC_homozygotes.txt",header = F)

##all vssc snps
PCARV <- snpgdsPCA(genofile, eigen.cnt=2, sample.id = sample_all$V1)
SnpLoad <- snpgdsPCASNPLoading(PCARV, genofile)

# calculate sample eigenvectors from SNP loadings
SL_hom <- snpgdsPCASampLoading(SnpLoad, genofile, sample.id=samples$V1)

write.csv(cbind(SL_hom$sample.id, SL_hom$eigenvect),"pca_gypVSSC.txt")


########################################
######## R CODE: Tajima's D, pi, LD, Fst
########################################
library(tidyverse)
library(tidyquant)

# V1016G -  an example. 

#####  Tajima's D
V1016G_D = read.delim("V1016G.Tajima.D",header = TRUE)
V1016G_D_wt = read.delim("totWT.Tajima.D",header = TRUE)

V1016G_D <- V1016G_D  %>% mutate(BIN_STARTmb = (V1016G_D$BIN_START/1000000))
V1016G_D = V1016G_D  %>% mutate(rollD = (zoo::rollapply(V1016G_D$TajimaD, 55, mean, partial=T, fill=NA, na.rm = TRUE)))
V1016G_D_wt = V1016G_D_wt %>% mutate(rollD = (zoo::rollapply(V1016G_D_wt$TajimaD, 55, mean, partial=T, fill=NA, na.rm = TRUE)))
V1016G_D <- V1016G_D  %>% mutate(deltaD = (V1016G_D$rollD-V1016G_D_wt$rollD))
V1016G_D <- V1016G_D  %>% mutate(deltaDraw = (V1016G_D$TajimaD-V1016G_D_wt$TajimaD))


#####   PI
# V1016G 
V1016G_pi = read.delim("V1016G.sites.pi",header = TRUE)
V1016G_pi_wt = read.delim("totWT.sites.pi",header = TRUE)

V1016G_pi <- V1016G_pi  %>% mutate(POSmb = (V1016G_pi$POS/1000000))
V1016G_pi <- V1016G_pi  %>% mutate(deltapi = (V1016G_pi$PI-V1016G_pi_wt$PI))
V1016G_pi = V1016G_pi  %>% mutate(rolldeltapi = (zoo::rollapply(V1016G_pi$deltapi, 10, mean, partial=T, fill=NA, na.rm = TRUE)))
V1016G_pi$rolldeltapi<-ifelse(V1016G_pi$rolldeltapi==0,NA,V1016G_pi$rolldeltapi)


#####   LD
V1016G_LD = read.delim("V1016G.geno.ld",header = TRUE)
V1016G_LD_wt = read.delim("totWT.geno.ld",header = TRUE)

V1016G_LD <- V1016G_LD  %>% mutate(POSmb = ((V1016G_LD$POS1+V1016G_LD$POS2)/2000000))
V1016G_LD = V1016G_LD  %>% mutate(rollD = (zoo::rollapply(V1016G_LD$R.2, 500, mean, partial=T, fill=NA, na.rm = TRUE)))
V1016G_LD_wt = V1016G_LD_wt %>% mutate(rollD = (zoo::rollapply(V1016G_LD_wt$R.2, 500, mean, partial=T, fill=NA, na.rm = TRUE)))
V1016G_LD <- V1016G_LD  %>% mutate(deltaLD = (V1016G_LD$R.2-V1016G_LD_wt$R.2))
V1016G_LD <- V1016G_LD  %>% mutate(rolldeltaLD = (V1016G_LD$rollD-V1016G_LD_wt$rollD))
