# Supplementary material for: Global, asynchronous partial sweeps at multiple insecticide resistance genes in Aedes mosquitoes
Source: Nat Commun. 2024 Jul 24;15:6251. doi: 10.1038/s41467-024-49792-y (PMC11269687; doi:10.1038/s41467-024-49792-y)
Supplement: Supplementary file 7 — Source Data [file 41467_2024_49792_MOESM7_ESM.zip]

Archive with 11 entries (11 files):
- Source Data.xlsx
- SourceData_Fig5c_LD-chr3-F1534C-Americas.txt
- SourceData_Fig5c_LD-chr3-F1534C-IndoPacific.txt
- SourceData_Fig5c_LD-chr3-V1016G.txt
- SourceData_Fig5c_LD-chr3-wildtypes.txt
- SourceData_Fig7c_LD-chr2-GST-Americas-wildtypes.txt
- SourceData_Fig7c_LD-chr2-GST-Americas.txt
- SourceData_Fig7c_LD-chr2-GST-Australia-wildtypes.txt
- SourceData_Fig7c_LD-chr2-GST-Australia.txt
- SourceData_Fig7c_LD-chr2-GST-IndoPacific-wildtypes.txt
- SourceData_Fig7c_LD-chr2-GST-IndoPacific.txt
