# Supplementary material for: Global, asynchronous partial sweeps at multiple insecticide resistance genes in Aedes mosquitoes
Source: Nat Commun. 2024 Jul 24;15:6251. doi: 10.1038/s41467-024-49792-y (PMC11269687; doi:10.1038/s41467-024-49792-y)
Supplement: Supplementary file 7 — Source Data [file 41467_2024_49792_MOESM7_ESM.zip › Source Data.xlsx]

## Sheet: Fig1c data
Figure 1c: PC1 admixture analysis in Ae. aegypti
COLUMN	DESCRIPTION
id	Individual in the PCA
pop	Population of the individual
V1	PC1 loading score for the individual
	id	pop	V1
	NCL001	New Caledonia	0.0759918
	NCL003	New Caledonia	0.0620219
	NCL013	New Caledonia	0.0837723
	NCL004	New Caledonia	0.0636898
	NCL014	New Caledonia	0.0739187
	NCL015	New Caledonia	0.0686452
	NCL005	New Caledonia	0.0710396
	NCL006	New Caledonia	0.0512986
	NCL002	New Caledonia	0.0779829
	NCL007	New Caledonia	0.0597112
	NCL008	New Caledonia	0.058964
	NCL009	New Caledonia	0.0993412
	NCL010	New Caledonia	0.0696342
	NCL011	New Caledonia	0.062397
	NCL012	New Caledonia	0.0677965
	RIO009	Brazil	-0.193554
	RIO017	Brazil	-0.173566
	RIO010	Brazil	-0.181364
	RIO001	Brazil	-0.191749
	RIO002	Brazil	-0.161338
	RIO019	Brazil	-0.228974
	RIO020	Brazil	-0.186314
	RIO021	Brazil	-0.175729
	RIO022	Brazil	-0.189717
	RIO023	Brazil	-0.189514
	RIO024	Brazil	-0.207252
	RIO026	Brazil	-0.145796
	RIO028	Brazil	-0.164573
	RIO029	Brazil	-0.15794
	RIO030	Brazil	-0.173777
	VTU001	Vanuatu	0.184465
	VTU009	Vanuatu	0.185913
	VTU011	Vanuatu	0.178543
	VTU012	Vanuatu	0.192308
	VTU013	Vanuatu	0.202939
	VTU014	Vanuatu	0.197871
	VTU015	Vanuatu	0.184299
	VTU002	Vanuatu	0.183373
	VTU003	Vanuatu	0.187408
	VTU004	Vanuatu	0.178585
	VTU005	Vanuatu	0.176343
	VTU006	Vanuatu	0.17523
	VTU007	Vanuatu	0.203862
	VTU008	Vanuatu	0.109365
	VTU010	Vanuatu	0.180653

## Sheet: Fig2c data
Figure 2c: PC1 admixture analysis in Ae. albopictus
COLUMN	DESCRIPTION
id	Individual in the PCA
pop	Population of the individual
V1	PC1 loading score for the individual
	id	pop	V1
	NFY002	North Fly, PNG	0.026397
	NFY005	North Fly, PNG	0.00156572
	NFY009	North Fly, PNG	0.00863045
	NFY011	North Fly, PNG	0.0391388
	NFY014	North Fly, PNG	0.0065977
	NFY021	North Fly, PNG	0.0304368
	NFY022	North Fly, PNG	0.0475833
	NFY024	North Fly, PNG	0.0544789
	NFY027	North Fly, PNG	0.0164748
	NFY028	North Fly, PNG	0.0411972
	NFY030	North Fly, PNG	0.0170033
	NFY031	North Fly, PNG	-0.0283348
	NFY035	North Fly, PNG	-0.00724096
	NFY036	North Fly, PNG	-0.00736166
	NFY037	North Fly, PNG	0.0408727
	NFY039	North Fly, PNG	-0.0390475
	NFY040	North Fly, PNG	-0.0106167
	NFY042	North Fly, PNG	0.0252389
	TSI_Badu-10-1	Torres Strait Islands	-0.157607
	TSI_Badu-1-2	Torres Strait Islands	-0.194519
	TSI_Badu-12-2	Torres Strait Islands	-0.175829
	TSI_Badu-9-2	Torres Strait Islands	-0.0986053
	TSI_Erub-1-1	Torres Strait Islands	-0.12247
	TSI_Erub-11-1	Torres Strait Islands	-0.153753
	TSI_Erub-12-1	Torres Strait Islands	-0.159759
	TSI_Erub-13-1	Torres Strait Islands	-0.177591
	TSI_Iama-2-1	Torres Strait Islands	-0.216321
	TSI_Iama-2-2	Torres Strait Islands	-0.201912
	TSI_Iama-3-1	Torres Strait Islands	-0.188807
	TSI_Iama-3-2	Torres Strait Islands	-0.186956
	TSI_Keriri-2-1	Torres Strait Islands	-0.131629
	TSI_Keriri-2-2	Torres Strait Islands	-0.170596
	TSI_Keriri-4-1	Torres Strait Islands	-0.132167
	TSI_Keriri-4-2	Torres Strait Islands	-0.174969
	TSI_Mabuiag-5-1	Torres Strait Islands	-0.153359
	TSI_Mabuiag-5-2	Torres Strait Islands	-0.173059
	LAE001	Lae, PNG	0.175502
	LAE002	Lae, PNG	0.178293
	LAE003	Lae, PNG	0.174787
	LAE005	Lae, PNG	0.18037
	LAE006	Lae, PNG	0.159148
	LAE007	Lae, PNG	0.171297
	LAE008	Lae, PNG	0.161249
	LAE009	Lae, PNG	0.162191
	LAE010	Lae, PNG	0.165329
	LAE011	Lae, PNG	0.177423
	LAE013	Lae, PNG	0.184083
	LAE014	Lae, PNG	0.169098
	LAE015	Lae, PNG	0.151631
	LAE016	Lae, PNG	0.166613
	LAE018	Lae, PNG	0.121715
	LAE019	Lae, PNG	0.1813
	LAE020	Lae, PNG	0.130071
	LAE022	Lae, PNG	0.159811

## Sheet: Fig3b,c 4a, 6a
Figure 3b,c: Latent factor mixed models of Ae. aegypti, analysing the V1016G mutation (3b) and the F1534C mutation (3c)
COLUMN	DESCRIPTION
CHR	Chromosome of the SNP under analysis.
posMB	Position of the SNP under analysis, in megabases
p	P-value of the SNP
-LOG10(p)	-log10 of the P-value
type	Category of the SNP in terms of its position to the two sweep regions (n=not in sweep region, vssc=within the vssc gene region, vssc_1mb=within 1Mb of the vssc gene region, gst=within the gst epsilon gene region, gst_1mb=within 1Mb of the gst epsilon gene region)
	3b, 4a, 6a, V1016G							3c, 4a, 6a, F1534C
	CHR	posMB	p	-LOG10(p)	type			CHR	posMB	p	-LOG10(p)	type
	NC_035107.1	0.102886	0.838207	0.0766487	n			NC_035107.1	0.102886	0.912398	0.0398155	n
	NC_035107.1	0.119282	0.976223	0.0104509	n			NC_035107.1	0.119282	0.978096	0.00961867	n
	NC_035107.1	0.119283	0.989468	0.00459805	n			NC_035107.1	0.119283	0.282724	0.548637	n
	NC_035107.1	0.119477	0.205084	0.688069	n			NC_035107.1	0.119477	0.889138	0.0510308	n
	NC_035107.1	0.150451	0.525064	0.279787	n			NC_035107.1	0.150451	0.62983	0.200776	n
	NC_035107.1	0.150453	0.537155	0.269901	n			NC_035107.1	0.150453	0.549144	0.260314	n
	NC_035107.1	0.150477	0.381266	0.418772	n			NC_035107.1	0.150477	0.583002	0.23433	n
	NC_035107.1	0.15048	0.539325	0.268149	n			NC_035107.1	0.15048	0.600779	0.221285	n
	NC_035107.1	0.150486	0.582255	0.234887	n			NC_035107.1	0.150486	0.948054	0.0231669	n
	NC_035107.1	0.1505	0.488033	0.311551	n			NC_035107.1	0.1505	0.63057	0.200267	n
	NC_035107.1	0.150511	0.469753	0.32813	n			NC_035107.1	0.150511	0.636055	0.196505	n
	NC_035107.1	0.150514	0.431688	0.36483	n			NC_035107.1	0.150514	0.627755	0.20221	n
	NC_035107.1	0.154058	0.608531	0.215717	n			NC_035107.1	0.154058	0.194041	0.712106	n
	NC_035107.1	0.24057	0.961458	0.0170698	n			NC_035107.1	0.24057	0.253369	0.596247	n
	NC_035107.1	0.326543	0.426606	0.369973	n			NC_035107.1	0.326543	0.286528	0.542833	n
	NC_035107.1	0.326546	0.435642	0.36087	n			NC_035107.1	0.326546	0.359927	0.443785	n
	NC_035107.1	0.326645	0.316398	0.499766	n			NC_035107.1	0.326645	0.145981	0.835704	n
	NC_035107.1	0.32728	0.978915	0.00925512	n			NC_035107.1	0.32728	0.745882	0.12733	n
	NC_035107.1	0.327295	0.778476	0.108755	n			NC_035107.1	0.327295	0.344801	0.462431	n
	NC_035107.1	0.367587	0.937941	0.0278247	n			NC_035107.1	0.367587	0.134222	0.872175	n
	NC_035107.1	0.367618	0.902465	0.0445698	n			NC_035107.1	0.367618	0.0344461	1.46286	n
	NC_035107.1	0.522481	0.698875	0.155601	n			NC_035107.1	0.522481	0.158212	0.80076	n
	NC_035107.1	0.522526	0.817789	0.0873588	n			NC_035107.1	0.522526	0.0314828	1.50193	n
	NC_035107.1	0.522704	0.674879	0.170774	n			NC_035107.1	0.522704	0.236439	0.62628	n
	NC_035107.1	0.651038	0.772967	0.111839	n			NC_035107.1	0.651038	0.405584	0.391919	n
	NC_035107.1	0.688936	0.777015	0.10957	n			NC_035107.1	0.688936	0.800348	0.0967211	n
	NC_035107.1	0.788519	0.256395	0.59109	n			NC_035107.1	0.788519	0.41671	0.380166	n
	NC_035107.1	0.78852	0.222064	0.653523	n			NC_035107.1	0.78852	0.480159	0.318615	n
	NC_035107.1	1.24325	0.147435	0.831399	n			NC_035107.1	1.24325	0.512202	0.290559	n
	NC_035107.1	1.26029	0.355464	0.449204	n			NC_035107.1	1.26029	0.727824	0.137974	n
	NC_035107.1	1.26029	0.355984	0.44857	n			NC_035107.1	1.26029	0.85619	0.0674297	n
	NC_035107.1	1.26031	0.371179	0.430416	n			NC_035107.1	1.26031	0.800838	0.0964553	n
	NC_035107.1	1.26045	0.401384	0.39644	n			NC_035107.1	1.26045	0.527615	0.277683	n
	NC_035107.1	1.26045	0.272153	0.565187	n			NC_035107.1	1.26045	0.411221	0.385925	n
	NC_035107.1	1.26089	0.302258	0.519622	n			NC_035107.1	1.26089	0.798346	0.097809	n
	NC_035107.1	1.2611	0.624952	0.204153	n			NC_035107.1	1.2611	0.127936	0.893008	n
	NC_035107.1	1.2642	0.333728	0.476607	n			NC_035107.1	1.2642	0.0249197	1.60346	n
	NC_035107.1	1.30168	0.875592	0.0576983	n			NC_035107.1	1.30168	0.134383	0.871656	n
	NC_035107.1	1.40005	0.65414	0.184329	n			NC_035107.1	1.40005	0.542125	0.265901	n
	NC_035107.1	1.40005	0.652868	0.185175	n			NC_035107.1	1.40005	0.562745	0.249689	n
	NC_035107.1	1.40008	0.856845	0.0670977	n			NC_035107.1	1.40008	0.94508	0.0245315	n
	NC_035107.1	1.41492	0.458134	0.339007	n			NC_035107.1	1.41492	0.666625	0.176118	n
	NC_035107.1	1.41509	0.787822	0.103572	n			NC_035107.1	1.41509	0.397146	0.40105	n
	NC_035107.1	1.41509	0.645636	0.190013	n			NC_035107.1	1.41509	0.424425	0.372199	n
	NC_035107.1	1.41591	0.785177	0.105033	n			NC_035107.1	1.41591	0.849466	0.0708542	n
	NC_035107.1	1.45008	0.240163	0.619494	n			NC_035107.1	1.45008	0.201837	0.694999	n
	NC_035107.1	1.48809	0.484827	0.314414	n			NC_035107.1	1.48809	0.868643	0.0611585	n
	NC_035107.1	1.60164	0.646183	0.189644	n			NC_035107.1	1.60164	0.16119	0.792661	n
	NC_035107.1	1.71791	0.79095	0.101851	n			NC_035107.1	1.71791	0.904581	0.0435527	n
	NC_035107.1	1.71795	0.792228	0.10115	n			NC_035107.1	1.71795	0.998115	0.000819229	n
	NC_035107.1	1.94872	0.653589	0.184696	n			NC_035107.1	1.94872	0.0201635	1.69543	n
	NC_035107.1	1.94886	0.106908	0.970989	n			NC_035107.1	1.94886	0.103228	0.986203	n
	NC_035107.1	1.94886	0.170767	0.767595	n			NC_035107.1	1.94886	0.100949	0.995898	n
	NC_035107.1	1.94886	0.176411	0.753473	n			NC_035107.1	1.94886	0.115722	0.936586	n
	NC_035107.1	1.94887	0.344015	0.463423	n			NC_035107.1	1.94887	0.0763178	1.11737	n
	NC_035107.1	1.94888	0.474245	0.323997	n			NC_035107.1	1.94888	0.812021	0.090433	n
	NC_035107.1	1.9489	0.910964	0.0404986	n			NC_035107.1	1.9489	0.36177	0.441568	n
	NC_035107.1	2.15178	0.892566	0.0493598	n			NC_035107.1	2.15178	0.651711	0.185945	n
	NC_035107.1	2.15178	0.499084	0.301827	n			NC_035107.1	2.15178	0.622107	0.206135	n
	NC_035107.1	2.15183	0.59278	0.227107	n			NC_035107.1	2.15183	0.0168455	1.77351	n
	NC_035107.1	2.15196	0.755038	0.122031	n			NC_035107.1	2.15196	0.955923	0.019577	n
	NC_035107.1	2.15197	0.935541	0.0289371	n			NC_035107.1	2.15197	0.737709	0.132115	n
	NC_035107.1	2.15198	0.320906	0.493622	n			NC_035107.1	2.15198	0.813524	0.0896297	n
	NC_035107.1	2.15198	0.382268	0.417633	n			NC_035107.1	2.15198	0.848981	0.0711021	n
	NC_035107.1	2.15199	0.398617	0.399444	n			NC_035107.1	2.15199	0.449926	0.346859	n
	NC_035107.1	2.15201	0.584202	0.233437	n			NC_035107.1	2.15201	0.8022	0.0957176	n
	NC_035107.1	2.15201	0.793565	0.100417	n			NC_035107.1	2.15201	0.786969	0.104042	n
	NC_035107.1	2.68299	0.145787	0.836281	n			NC_035107.1	2.68299	0.0771002	1.11294	n
	NC_035107.1	2.81358	0.643854	0.191213	n			NC_035107.1	2.81358	0.810604	0.0911911	n
	NC_035107.1	2.88783	0.952267	0.0212414	n			NC_035107.1	2.88783	0.521182	0.283011	n
	NC_035107.1	2.88784	0.921033	0.0357249	n			NC_035107.1	2.88784	0.478782	0.319862	n
	NC_035107.1	2.88784	0.655175	0.183643	n			NC_035107.1	2.88784	0.977619	0.00983021	n
	NC_035107.1	2.88785	0.868396	0.0612822	n			NC_035107.1	2.88785	0.490322	0.309519	n
	NC_035107.1	2.88789	0.32476	0.488438	n			NC_035107.1	2.88789	0.0924119	1.03427	n
	NC_035107.1	2.88789	0.347991	0.458433	n			NC_035107.1	2.88789	0.0778577	1.1087	n
	NC_035107.1	2.88789	0.800114	0.0968482	n			NC_035107.1	2.88789	0.919517	0.03644	n
	NC_035107.1	2.92171	0.283412	0.547582	n			NC_035107.1	2.92171	0.169235	0.771509	n
	NC_035107.1	3.04682	0.448667	0.348075	n			NC_035107.1	3.04682	0.589129	0.22979	n
	NC_035107.1	3.04684	0.545881	0.262902	n			NC_035107.1	3.04684	0.974812	0.0110793	n
	NC_035107.1	3.04686	0.293549	0.53232	n			NC_035107.1	3.04686	0.497626	0.303097	n
	NC_035107.1	3.0929	0.779476	0.108197	n			NC_035107.1	3.0929	0.675677	0.170261	n
	NC_035107.1	3.09291	0.773922	0.111303	n			NC_035107.1	3.09291	0.681177	0.16674	n
	NC_035107.1	3.09293	0.779392	0.108244	n			NC_035107.1	3.09293	0.653876	0.184504	n
	NC_035107.1	3.31123	0.791527	0.101534	n			NC_035107.1	3.31123	0.655596	0.183364	n
	NC_035107.1	3.31124	0.977825	0.00973881	n			NC_035107.1	3.31124	0.811264	0.0908376	n
	NC_035107.1	3.31124	0.975406	0.0108147	n			NC_035107.1	3.31124	0.800546	0.0966138	n
	NC_035107.1	3.31125	0.968811	0.0137607	n			NC_035107.1	3.31125	0.800934	0.0964033	n
	NC_035107.1	3.31126	0.965982	0.015031	n			NC_035107.1	3.31126	0.681593	0.166475	n
	NC_035107.1	3.33679	0.885344	0.0528881	n			NC_035107.1	3.33679	0.614396	0.211552	n
	NC_035107.1	3.33682	0.72724	0.138322	n			NC_035107.1	3.33682	0.726707	0.138641	n
	NC_035107.1	3.382	0.93559	0.0289143	n			NC_035107.1	3.382	0.546788	0.262181	n
	NC_035107.1	3.38201	0.834612	0.0785154	n			NC_035107.1	3.38201	0.619188	0.208178	n
	NC_035107.1	3.38204	0.927148	0.0328511	n			NC_035107.1	3.38204	0.62572	0.20362	n
	NC_035107.1	3.38204	0.467108	0.330582	n			NC_035107.1	3.38204	0.551478	0.258472	n
	NC_035107.1	3.38205	0.938934	0.0273652	n			NC_035107.1	3.38205	0.582633	0.234605	n
	NC_035107.1	3.38206	0.52133	0.282887	n			NC_035107.1	3.38206	0.310109	0.508485	n
	NC_035107.1	3.38222	0.799141	0.0973767	n			NC_035107.1	3.38222	0.948624	0.022906	n
	NC_035107.1	3.45088	0.948623	0.0229061	n			NC_035107.1	3.45088	0.646045	0.189737	n
	NC_035107.1	3.49047	0.356666	0.447739	n			NC_035107.1	3.49047	0.68728	0.162867	n
	NC_035107.1	3.49047	0.319687	0.495275	n			NC_035107.1	3.49047	0.647381	0.18884	n
	NC_035107.1	3.49063	0.72565	0.139273	n			NC_035107.1	3.49063	0.417027	0.379836	n
	NC_035107.1	3.49064	0.926821	0.0330043	n			NC_035107.1	3.49064	0.924881	0.0339144	n
	NC_035107.1	3.49065	0.883896	0.0535987	n			NC_035107.1	3.49065	0.699684	0.155098	n
	NC_035107.1	3.49069	0.827291	0.0823418	n			NC_035107.1	3.49069	0.909008	0.0414321	n
	NC_035107.1	3.49069	0.814716	0.088994	n			NC_035107.1	3.49069	0.287286	0.541686	n
	NC_035107.1	3.53152	0.588302	0.2304	n			NC_035107.1	3.53152	0.358515	0.445492	n
	NC_035107.1	3.5317	0.413918	0.383086	n			NC_035107.1	3.5317	0.892028	0.0496214	n
	NC_035107.1	3.53175	0.3223	0.491739	n			NC_035107.1	3.53175	0.97123	0.0126777	n
	NC_035107.1	3.56792	0.62914	0.201252	n			NC_035107.1	3.56792	0.0150435	1.82265	n
	NC_035107.1	3.63132	0.256654	0.590652	n			NC_035107.1	3.63132	0.590533	0.228756	n
	NC_035107.1	3.64566	0.296169	0.528461	n			NC_035107.1	3.64566	0.734688	0.133897	n
	NC_035107.1	3.6894	0.0637795	1.19532	n			NC_035107.1	3.6894	0.679913	0.167546	n
	NC_035107.1	3.71758	0.00900923	2.04531	n			NC_035107.1	3.71758	0.196388	0.706886	n
	NC_035107.1	3.71761	0.00472649	2.32546	n			NC_035107.1	3.71761	0.135127	0.869258	n
	NC_035107.1	3.8993	0.199816	0.69937	n			NC_035107.1	3.8993	0.152086	0.817912	n
	NC_035107.1	3.89954	0.220966	0.655675	n			NC_035107.1	3.89954	0.0758741	1.11991	n
	NC_035107.1	3.89954	0.179817	0.74517	n			NC_035107.1	3.89954	0.14558	0.836899	n
	NC_035107.1	3.89956	0.270766	0.567406	n			NC_035107.1	3.89956	0.323348	0.490329	n
	NC_035107.1	4.14833	0.55094	0.258896	n			NC_035107.1	4.14833	0.733372	0.134676	n
	NC_035107.1	4.30517	0.297888	0.525947	n			NC_035107.1	4.30517	0.241515	0.617055	n
	NC_035107.1	4.3052	0.439807	0.356738	n			NC_035107.1	4.3052	0.0573879	1.24118	n
	NC_035107.1	4.3052	0.553928	0.256547	n			NC_035107.1	4.3052	0.026877	1.57062	n
	NC_035107.1	4.30535	0.435935	0.360578	n			NC_035107.1	4.30535	0.627072	0.202683	n
	NC_035107.1	4.30536	0.909543	0.0411769	n			NC_035107.1	4.30536	0.349958	0.455984	n
	NC_035107.1	4.30563	0.0491361	1.3086	n			NC_035107.1	4.30563	0.436069	0.360445	n
	NC_035107.1	4.30575	0.424945	0.371668	n			NC_035107.1	4.30575	0.760148	0.119102	n
	NC_035107.1	4.30576	0.422578	0.374093	n			NC_035107.1	4.30576	0.638338	0.194949	n
	NC_035107.1	4.30577	0.0753807	1.12274	n			NC_035107.1	4.30577	0.766613	0.115424	n
	NC_035107.1	4.43497	0.549466	0.26006	n			NC_035107.1	4.43497	0.665465	0.176875	n
	NC_035107.1	4.46898	0.285184	0.544874	n			NC_035107.1	4.46898	0.93843	0.027598	n
	NC_035107.1	4.72492	0.0344979	1.46221	n			NC_035107.1	4.72492	0.476294	0.322125	n
	NC_035107.1	4.72492	0.160939	0.793338	n			NC_035107.1	4.72492	0.755357	0.121848	n
	NC_035107.1	4.72495	0.542442	0.265647	n			NC_035107.1	4.72495	0.735011	0.133706	n
	NC_035107.1	4.7251	0.0840161	1.07564	n			NC_035107.1	4.7251	0.404315	0.393281	n
	NC_035107.1	4.72511	0.746412	0.127021	n			NC_035107.1	4.72511	0.0988149	1.00518	n
	NC_035107.1	4.72512	0.772542	0.112078	n			NC_035107.1	4.72512	0.119263	0.923493	n
	NC_035107.1	4.80988	0.510767	0.291777	n			NC_035107.1	4.80988	0.144953	0.838773	n
	NC_035107.1	4.82848	0.737823	0.132048	n			NC_035107.1	4.82848	0.285665	0.544142	n
	NC_035107.1	5.03813	0.730963	0.136104	n			NC_035107.1	5.03813	0.61131	0.213738	n
	NC_035107.1	5.03814	0.311748	0.506196	n			NC_035107.1	5.03814	0.56968	0.244369	n
	NC_035107.1	5.03814	0.384878	0.414676	n			NC_035107.1	5.03814	0.96471	0.0156031	n
	NC_035107.1	5.03815	0.45633	0.340721	n			NC_035107.1	5.03815	0.720007	0.142663	n
	NC_035107.1	5.13148	0.993474	0.00284329	n			NC_035107.1	5.13148	0.404294	0.393302	n
	NC_035107.1	5.13149	0.902343	0.0446285	n			NC_035107.1	5.13149	0.392664	0.405979	n
	NC_035107.1	5.13777	0.996688	0.00144078	n			NC_035107.1	5.13777	0.42419	0.37244	n
	NC_035107.1	5.13797	0.943081	0.0254511	n			NC_035107.1	5.13797	0.388219	0.410923	n
	NC_035107.1	5.13798	0.8983	0.0465786	n			NC_035107.1	5.13798	0.472404	0.325687	n
	NC_035107.1	5.1422	0.203244	0.691982	n			NC_035107.1	5.1422	0.403861	0.393768	n
	NC_035107.1	5.14225	0.475173	0.323149	n			NC_035107.1	5.14225	0.0162072	1.79029	n
	NC_035107.1	5.39694	0.226286	0.645342	n			NC_035107.1	5.39694	0.522223	0.282144	n
	NC_035107.1	5.39694	0.186312	0.729758	n			NC_035107.1	5.39694	0.538635	0.268705	n
	NC_035107.1	5.39694	0.441079	0.355483	n			NC_035107.1	5.39694	0.195446	0.708972	n
	NC_035107.1	5.39697	0.200984	0.696838	n			NC_035107.1	5.39697	0.0207757	1.68244	n
	NC_035107.1	5.56296	0.132434	0.877999	n			NC_035107.1	5.56296	3.07e-05	4.51325	n
	NC_035107.1	5.56296	0.170266	0.768871	n			NC_035107.1	5.56296	9.48e-05	4.02303	n
	NC_035107.1	5.56297	0.74995	0.124968	n			NC_035107.1	5.56297	0.498651	0.302203	n
	NC_035107.1	5.58488	0.126469	0.898016	n			NC_035107.1	5.58488	0.0243835	1.6129	n
	NC_035107.1	5.58488	0.307212	0.512562	n			NC_035107.1	5.58488	0.0327728	1.48449	n
	NC_035107.1	5.58489	0.272976	0.563876	n			NC_035107.1	5.58489	0.0194442	1.71121	n
	NC_035107.1	5.58491	0.846434	0.072407	n			NC_035107.1	5.58491	0.678159	0.168668	n
	NC_035107.1	5.58491	0.74207	0.129555	n			NC_035107.1	5.58491	0.520558	0.283531	n
	NC_035107.1	5.58491	0.712878	0.146985	n			NC_035107.1	5.58491	0.264432	0.577686	n
	NC_035107.1	5.58492	0.0274505	1.56145	n			NC_035107.1	5.58492	0.000907667	3.04207	n
	NC_035107.1	5.58493	0.0221055	1.6555	n			NC_035107.1	5.58493	0.00141525	2.84917	n
	NC_035107.1	5.58507	0.0749242	1.12538	n			NC_035107.1	5.58507	0.0363826	1.43911	n
	NC_035107.1	5.58507	0.893272	0.0490164	n			NC_035107.1	5.58507	0.387074	0.412206	n
	NC_035107.1	5.58507	0.982559	0.00764131	n			NC_035107.1	5.58507	0.356019	0.448527	n
	NC_035107.1	5.5851	0.0115648	1.93686	n			NC_035107.1	5.5851	0.00296595	2.52784	n
	NC_035107.1	5.58511	0.725244	0.139516	n			NC_035107.1	5.58511	0.607553	0.216416	n
	NC_035107.1	5.58511	0.700853	0.154373	n			NC_035107.1	5.58511	0.841803	0.0747893	n
	NC_035107.1	5.58512	0.0148807	1.82738	n			NC_035107.1	5.58512	0.0149805	1.82447	n
	NC_035107.1	5.58512	0.674525	0.171002	n			NC_035107.1	5.58512	0.543494	0.264805	n
	NC_035107.1	5.70848	0.605871	0.21762	n			NC_035107.1	5.70848	0.225323	0.647194	n
	NC_035107.1	5.80639	0.542747	0.265403	n			NC_035107.1	5.80639	0.314802	0.501963	n
	NC_035107.1	5.80654	0.269564	0.569339	n			NC_035107.1	5.80654	0.996574	0.00149033	n
	NC_035107.1	5.80655	0.432334	0.364181	n			NC_035107.1	5.80655	0.550825	0.258987	n
	NC_035107.1	5.80658	0.269255	0.569837	n			NC_035107.1	5.80658	0.908503	0.0416735	n
	NC_035107.1	5.8066	0.412067	0.385032	n			NC_035107.1	5.8066	0.498792	0.302081	n
	NC_035107.1	5.9188	0.925141	0.033792	n			NC_035107.1	5.9188	0.41207	0.385029	n
	NC_035107.1	6.04671	0.660925	0.179848	n			NC_035107.1	6.04671	0.306468	0.513615	n
	NC_035107.1	6.06061	0.806997	0.0931282	n			NC_035107.1	6.06061	0.00715863	2.14517	n
	NC_035107.1	6.06078	0.590858	0.228517	n			NC_035107.1	6.06078	0.00798706	2.09761	n
	NC_035107.1	6.161	0.513859	0.289156	n			NC_035107.1	6.161	0.245754	0.609499	n
	NC_035107.1	6.25648	0.865018	0.0629749	n			NC_035107.1	6.25648	0.297596	0.526372	n
	NC_035107.1	6.49687	0.771296	0.112779	n			NC_035107.1	6.49687	0.317259	0.498586	n
	NC_035107.1	6.63499	0.995208	0.00208608	n			NC_035107.1	6.63499	0.867689	0.0616358	n
	NC_035107.1	6.63501	0.966476	0.0148091	n			NC_035107.1	6.63501	0.837873	0.0768218	n
	NC_035107.1	6.63501	0.996487	0.00152815	n			NC_035107.1	6.63501	0.903388	0.0441258	n
	NC_035107.1	6.63519	0.949623	0.022449	n			NC_035107.1	6.63519	0.280497	0.552072	n
	NC_035107.1	6.63521	0.961061	0.0172491	n			NC_035107.1	6.63521	0.0379192	1.42114	n
	NC_035107.1	6.63521	0.213037	0.671545	n			NC_035107.1	6.63521	0.00919804	2.0363	n
	NC_035107.1	6.63523	0.207221	0.683565	n			NC_035107.1	6.63523	0.00709999	2.14874	n
	NC_035107.1	6.63524	0.36172	0.441627	n			NC_035107.1	6.63524	0.399879	0.398071	n
	NC_035107.1	6.72631	0.905871	0.0429336	n			NC_035107.1	6.72631	0.591507	0.22804	n
	NC_035107.1	7.076	0.497366	0.303324	n			NC_035107.1	7.076	0.642193	0.192335	n
	NC_035107.1	7.07623	0.595464	0.225145	n			NC_035107.1	7.07623	0.706243	0.151046	n
	NC_035107.1	7.07625	0.557513	0.253745	n			NC_035107.1	7.07625	0.554285	0.256267	n
	NC_035107.1	7.58981	0.00117348	2.93052	n			NC_035107.1	7.58981	0.00521551	2.2827	n
	NC_035107.1	7.58982	0.000681682	3.16642	n			NC_035107.1	7.58982	0.0382417	1.41746	n
	NC_035107.1	7.58999	0.609691	0.21489	n			NC_035107.1	7.58999	0.612466	0.212918	n
	NC_035107.1	7.59001	0.174827	0.75739	n			NC_035107.1	7.59001	0.16048	0.794579	n
	NC_035107.1	7.59004	0.668243	0.175066	n			NC_035107.1	7.59004	0.599145	0.222468	n
	NC_035107.1	7.62712	0.64566	0.189996	n			NC_035107.1	7.62712	0.816433	0.0880795	n
	NC_035107.1	7.76912	0.379305	0.421011	n			NC_035107.1	7.76912	0.685224	0.164167	n
	NC_035107.1	8.50327	8.84e-05	4.05341	n			NC_035107.1	8.50327	0.792634	0.100927	n
	NC_035107.1	8.50331	0.00028465	3.54569	n			NC_035107.1	8.50331	0.603509	0.219316	n
	NC_035107.1	8.64063	0.311511	0.506527	n			NC_035107.1	8.64063	0.168342	0.773806	n
	NC_035107.1	8.64065	0.700626	0.154514	n			NC_035107.1	8.64065	0.0711446	1.14786	n
	NC_035107.1	8.64066	0.246737	0.607766	n			NC_035107.1	8.64066	0.172129	0.764146	n
	NC_035107.1	8.64128	0.220166	0.65725	n			NC_035107.1	8.64128	0.242684	0.614959	n
	NC_035107.1	8.73767	0.384196	0.415447	n			NC_035107.1	8.73767	0.381579	0.418415	n
	NC_035107.1	8.76335	0.121073	0.916952	n			NC_035107.1	8.76335	0.334388	0.47575	n
	NC_035107.1	8.83619	0.0651861	1.18585	n			NC_035107.1	8.83619	0.0357502	1.44672	n
	NC_035107.1	8.83623	0.0562709	1.24972	n			NC_035107.1	8.83623	0.0522497	1.28192	n
	NC_035107.1	8.83636	0.0463146	1.33428	n			NC_035107.1	8.83636	0.181095	0.742094	n
	NC_035107.1	8.83636	0.050451	1.29713	n			NC_035107.1	8.83636	0.171983	0.764515	n
	NC_035107.1	8.83636	0.037736	1.42324	n			NC_035107.1	8.83636	0.143228	0.843971	n
	NC_035107.1	8.83641	0.136607	0.864527	n			NC_035107.1	8.83641	0.183489	0.73639	n
	NC_035107.1	8.83642	0.198649	0.701913	n			NC_035107.1	8.83642	0.169324	0.771282	n
	NC_035107.1	8.83642	0.108178	0.96586	n			NC_035107.1	8.83642	0.384949	0.414597	n
	NC_035107.1	8.93789	0.06721	1.17257	n			NC_035107.1	8.93789	0.149005	0.826798	n
	NC_035107.1	8.938	0.0736998	1.13253	n			NC_035107.1	8.938	0.229773	0.638701	n
	NC_035107.1	8.93802	0.0836959	1.0773	n			NC_035107.1	8.93802	0.182768	0.738099	n
	NC_035107.1	8.9605	0.128985	0.88946	n			NC_035107.1	8.9605	0.417355	0.379494	n
	NC_035107.1	8.9605	0.200275	0.698373	n			NC_035107.1	8.9605	0.716382	0.144855	n
	NC_035107.1	8.96053	0.163963	0.785255	n			NC_035107.1	8.96053	0.471913	0.326138	n
	NC_035107.1	8.96054	0.265442	0.57603	n			NC_035107.1	8.96054	0.544393	0.264087	n
	NC_035107.1	8.98375	0.360764	0.442777	n			NC_035107.1	8.98375	0.0327146	1.48526	n
	NC_035107.1	8.98377	0.299703	0.523309	n			NC_035107.1	8.98377	0.0644758	1.1906	n
	NC_035107.1	8.98379	0.398768	0.39928	n			NC_035107.1	8.98379	0.0346848	1.45986	n
	NC_035107.1	9.1713	0.755446	0.121797	n			NC_035107.1	9.1713	0.799504	0.0971796	n
	NC_035107.1	9.20723	0.722638	0.141079	n			NC_035107.1	9.20723	0.958571	0.0183758	n
	NC_035107.1	9.20725	0.380641	0.419484	n			NC_035107.1	9.20725	0.970935	0.0128096	n
	NC_035107.1	9.21051	0.104059	0.982719	n			NC_035107.1	9.21051	0.00185146	2.73249	n
	NC_035107.1	9.2132	0.0504362	1.29726	n			NC_035107.1	9.2132	0.0488652	1.311	n
	NC_035107.1	9.21322	0.0434592	1.36192	n			NC_035107.1	9.21322	0.264864	0.576977	n
	NC_035107.1	9.21334	0.0191741	1.71729	n			NC_035107.1	9.21334	0.0814543	1.08909	n
	NC_035107.1	9.21335	0.00371082	2.43053	n			NC_035107.1	9.21335	0.0191249	1.7184	n
	NC_035107.1	9.21336	0.0120497	1.91902	n			NC_035107.1	9.21336	0.0094892	2.02277	n
	NC_035107.1	9.27943	0.515987	0.287361	n			NC_035107.1	9.27943	0.676352	0.169827	n
	NC_035107.1	9.27946	0.576641	0.239094	n			NC_035107.1	9.27946	0.966051	0.0149997	n
	NC_035107.1	9.70538	0.596082	0.224694	n			NC_035107.1	9.70538	0.472011	0.326048	n
	NC_035107.1	9.70541	0.750449	0.124679	n			NC_035107.1	9.70541	0.541867	0.266107	n
	NC_035107.1	9.74269	0.850062	0.0705496	n			NC_035107.1	9.74269	0.450587	0.346221	n
	NC_035107.1	9.74269	0.969849	0.0132958	n			NC_035107.1	9.74269	0.809568	0.0917464	n
	NC_035107.1	9.75816	0.679528	0.167793	n			NC_035107.1	9.75816	0.146651	0.833716	n
	NC_035107.1	9.83093	0.678786	0.168267	n			NC_035107.1	9.83093	0.982911	0.0074856	n
	NC_035107.1	9.83096	0.978362	0.00950043	n			NC_035107.1	9.83096	0.640692	0.19335	n
	NC_035107.1	9.83096	0.141254	0.85	n			NC_035107.1	9.83096	0.039637	1.4019	n
	NC_035107.1	9.83097	0.141095	0.850488	n			NC_035107.1	9.83097	0.100685	0.997035	n
	NC_035107.1	9.83098	0.257183	0.589757	n			NC_035107.1	9.83098	0.00903211	2.04421	n
	NC_035107.1	9.83098	0.921003	0.0357389	n			NC_035107.1	9.83098	0.940708	0.026545	n
	NC_035107.1	9.94663	0.945198	0.0244771	n			NC_035107.1	9.94663	0.305978	0.51431	n
	NC_035107.1	9.94665	0.506219	0.295662	n			NC_035107.1	9.94665	0.197298	0.704878	n
	NC_035107.1	9.94666	0.798025	0.0979835	n			NC_035107.1	9.94666	0.757297	0.120734	n
	NC_035107.1	10.3639	0.00892893	2.0492	n			NC_035107.1	10.3639	0.098663	1.00585	n
	NC_035107.1	10.3692	0.190431	0.720263	n			NC_035107.1	10.3692	0.531788	0.274262	n
	NC_035107.1	10.3693	0.00223476	2.65077	n			NC_035107.1	10.3693	0.042079	1.37593	n
	NC_035107.1	10.3693	0.812168	0.0903539	n			NC_035107.1	10.3693	0.401559	0.396251	n
	NC_035107.1	10.3716	0.983134	0.0073871	n			NC_035107.1	10.3716	0.858374	0.0663235	n
	NC_035107.1	10.3716	0.856071	0.06749	n			NC_035107.1	10.3716	0.659006	0.181111	n
	NC_035107.1	10.3716	0.858841	0.0660872	n			NC_035107.1	10.3716	0.543704	0.264638	n
	NC_035107.1	10.3716	0.97103	0.0127676	n			NC_035107.1	10.3716	0.721082	0.142015	n
	NC_035107.1	10.3716	0.949749	0.0223911	n			NC_035107.1	10.3716	0.462158	0.335209	n
	NC_035107.1	10.3717	0.55899	0.252596	n			NC_035107.1	10.3717	0.362367	0.440851	n
	NC_035107.1	10.3741	0.255233	0.593063	n			NC_035107.1	10.3741	0.22472	0.648357	n
	NC_035107.1	10.3767	0.0971056	1.01276	n			NC_035107.1	10.3767	0.55356	0.256835	n
	NC_035107.1	10.4538	0.602904	0.219751	n			NC_035107.1	10.4538	0.492688	0.307428	n
	NC_035107.1	10.4663	0.255451	0.592692	n			NC_035107.1	10.4663	0.736925	0.132577	n
	NC_035107.1	10.5383	0.964416	0.0157356	n			NC_035107.1	10.5383	0.490316	0.309524	n
	NC_035107.1	10.7527	0.865681	0.0626422	n			NC_035107.1	10.7527	0.731737	0.135645	n
	NC_035107.1	10.8329	0.218531	0.660486	n			NC_035107.1	10.8329	0.990607	0.00409855	n
	NC_035107.1	10.8329	0.207993	0.681951	n			NC_035107.1	10.8329	0.979542	0.00897683	n
	NC_035107.1	10.8329	0.0791821	1.10137	n			NC_035107.1	10.8329	0.440785	0.355774	n
	NC_035107.1	10.833	0.0427251	1.36932	n			NC_035107.1	10.833	0.303719	0.517528	n
	NC_035107.1	10.833	0.283784	0.547012	n			NC_035107.1	10.833	0.220825	0.655952	n
	NC_035107.1	10.843	0.753939	0.122664	n			NC_035107.1	10.843	0.158712	0.799389	n
	NC_035107.1	10.8745	0.156534	0.805391	n			NC_035107.1	10.8745	0.741534	0.129869	n
	NC_035107.1	10.8746	0.94263	0.0256589	n			NC_035107.1	10.8746	0.936426	0.0285268	n
	NC_035107.1	10.8747	0.876065	0.0574635	n			NC_035107.1	10.8747	0.118278	0.927097	n
	NC_035107.1	10.9569	0.377975	0.422537	n			NC_035107.1	10.9569	0.810989	0.090985	n
	NC_035107.1	10.9569	0.883635	0.0537269	n			NC_035107.1	10.9569	0.710033	0.148722	n
	NC_035107.1	10.9569	0.338789	0.47007	n			NC_035107.1	10.9569	0.570032	0.244101	n
	NC_035107.1	10.9571	0.979127	0.00916103	n			NC_035107.1	10.9571	0.341752	0.466289	n
	NC_035107.1	11.1458	0.883864	0.0536146	n			NC_035107.1	11.1458	0.0268205	1.57153	n
	NC_035107.1	11.1459	0.254107	0.594984	n			NC_035107.1	11.1459	0.0781561	1.10704	n
	NC_035107.1	11.1459	0.486334	0.313066	n			NC_035107.1	11.1459	0.6657	0.176722	n
	NC_035107.1	11.1459	0.134876	0.870065	n			NC_035107.1	11.1459	0.22779	0.642466	n
	NC_035107.1	11.1459	0.222016	0.653616	n			NC_035107.1	11.1459	0.333947	0.476323	n
	NC_035107.1	11.1459	0.435007	0.361504	n			NC_035107.1	11.1459	0.332437	0.47829	n
	NC_035107.1	11.5497	0.0699355	1.1553	n			NC_035107.1	11.5497	0.9386	0.0275197	n
	NC_035107.1	11.55	0.687476	0.162743	n			NC_035107.1	11.55	0.112389	0.949276	n
	NC_035107.1	11.5803	0.274567	0.561352	n			NC_035107.1	11.5803	0.284979	0.545187	n
	NC_035107.1	11.5805	0.354039	0.450949	n			NC_035107.1	11.5805	0.0947897	1.02324	n
	NC_035107.1	11.5972	0.0180086	1.74452	n			NC_035107.1	11.5972	0.567905	0.245724	n
	NC_035107.1	11.5972	0.469842	0.328048	n			NC_035107.1	11.5972	0.0193365	1.71362	n
	NC_035107.1	11.5972	0.0184031	1.73511	n			NC_035107.1	11.5972	0.377156	0.423479	n
	NC_035107.1	11.5973	0.0201831	1.69501	n			NC_035107.1	11.5973	0.456905	0.340174	n
	NC_035107.1	11.5974	0.00131403	2.88139	n			NC_035107.1	11.5974	0.0142637	1.84577	n
	NC_035107.1	11.6816	0.00920155	2.03614	n			NC_035107.1	11.6816	0.875191	0.057897	n
	NC_035107.1	11.6816	0.015619	1.80635	n			NC_035107.1	11.6816	0.721174	0.14196	n
	NC_035107.1	11.6819	0.791929	0.101314	n			NC_035107.1	11.6819	0.88463	0.0532382	n
	NC_035107.1	11.6819	0.997273	0.00118578	n			NC_035107.1	11.6819	0.511958	0.290766	n
	NC_035107.1	11.7351	0.401783	0.396009	n			NC_035107.1	11.7351	0.866855	0.0620536	n
	NC_035107.1	11.8432	0.653941	0.184461	n			NC_035107.1	11.8432	0.376253	0.424519	n
	NC_035107.1	11.8432	0.877316	0.0568439	n			NC_035107.1	11.8432	0.173189	0.761478	n
	NC_035107.1	11.8598	0.874232	0.0583732	n			NC_035107.1	11.8598	0.760547	0.118874	n
	NC_035107.1	11.86	0.638035	0.195156	n			NC_035107.1	11.86	0.981584	0.00807256	n
	NC_035107.1	11.9597	0.945766	0.0242165	n			NC_035107.1	11.9597	0.189847	0.721596	n
	NC_035107.1	11.9597	0.927697	0.0325938	n			NC_035107.1	11.9597	0.17503	0.756888	n
	NC_035107.1	11.9597	0.0513061	1.28983	n			NC_035107.1	11.9597	0.211146	0.675416	n
	NC_035107.1	11.9599	0.0103808	1.98377	n			NC_035107.1	11.9599	0.188053	0.72572	n
	NC_035107.1	11.9771	0.448649	0.348094	n			NC_035107.1	11.9771	0.00789256	2.10278	n
	NC_035107.1	11.9772	0.433932	0.362578	n			NC_035107.1	11.9772	0.0100449	1.99806	n
	NC_035107.1	11.9772	0.466581	0.331073	n			NC_035107.1	11.9772	0.0099968	2.00014	n
	NC_035107.1	12.0222	0.697112	0.156697	n			NC_035107.1	12.0222	0.567551	0.245995	n
	NC_035107.1	12.0223	0.56735	0.246149	n			NC_035107.1	12.0223	0.109552	0.960381	n
	NC_035107.1	12.0299	0.635262	0.197047	n			NC_035107.1	12.0299	0.994085	0.00257668	n
	NC_035107.1	12.0548	0.496412	0.304158	n			NC_035107.1	12.0548	0.954961	0.0200146	n
	NC_035107.1	12.7828	0.568135	0.245549	n			NC_035107.1	12.7828	0.26919	0.569941	n
	NC_035107.1	12.7828	0.314987	0.501707	n			NC_035107.1	12.7828	0.397922	0.400202	n
	NC_035107.1	12.7828	0.636839	0.195971	n			NC_035107.1	12.7828	0.859037	0.0659879	n
	NC_035107.1	12.783	0.364219	0.438637	n			NC_035107.1	12.783	0.689846	0.161248	n
	NC_035107.1	12.783	0.318727	0.496581	n			NC_035107.1	12.783	0.523692	0.280924	n
	NC_035107.1	12.9096	0.831418	0.0801805	n			NC_035107.1	12.9096	0.388977	0.410076	n
	NC_035107.1	12.9097	0.771514	0.112656	n			NC_035107.1	12.9097	0.304178	0.516872	n
	NC_035107.1	12.9108	0.626445	0.203117	n			NC_035107.1	12.9108	0.189673	0.721995	n
	NC_035107.1	12.9108	0.856623	0.0672103	n			NC_035107.1	12.9108	0.334473	0.475639	n
	NC_035107.1	12.911	0.413272	0.383764	n			NC_035107.1	12.911	0.880053	0.0554911	n
	NC_035107.1	12.911	0.314656	0.502163	n			NC_035107.1	12.911	0.646954	0.189127	n
	NC_035107.1	13.0035	0.823486	0.0843436	n			NC_035107.1	13.0035	0.509255	0.293064	n
	NC_035107.1	13.0362	0.81774	0.087385	n			NC_035107.1	13.0362	0.169145	0.771742	n
	NC_035107.1	13.0922	0.619643	0.207858	n			NC_035107.1	13.0922	0.628617	0.201614	n
	NC_035107.1	13.0924	0.388391	0.410731	n			NC_035107.1	13.0924	0.803816	0.0948434	n
	NC_035107.1	13.0925	0.626635	0.202985	n			NC_035107.1	13.0925	0.722282	0.141293	n
	NC_035107.1	13.0925	0.619918	0.207666	n			NC_035107.1	13.0925	0.200975	0.696859	n
	NC_035107.1	13.0925	0.501086	0.300088	n			NC_035107.1	13.0925	0.788565	0.103163	n
	NC_035107.1	13.0925	0.755278	0.121893	n			NC_035107.1	13.0925	0.139345	0.855909	n
	NC_035107.1	13.0925	0.825855	0.083096	n			NC_035107.1	13.0925	0.188024	0.725788	n
	NC_035107.1	13.0927	0.791363	0.101624	n			NC_035107.1	13.0927	0.633092	0.198533	n
	NC_035107.1	13.4886	0.299953	0.522947	n			NC_035107.1	13.4886	0.190352	0.720443	n
	NC_035107.1	13.4886	0.562606	0.249795	n			NC_035107.1	13.4886	0.13934	0.855925	n
	NC_035107.1	13.4886	0.498407	0.302415	n			NC_035107.1	13.4886	0.606729	0.217005	n
	NC_035107.1	13.4886	0.728342	0.137664	n			NC_035107.1	13.4886	0.611571	0.213553	n
	NC_035107.1	13.5218	0.111306	0.953483	n			NC_035107.1	13.5218	0.222045	0.653559	n
	NC_035107.1	13.5219	0.697413	0.15651	n			NC_035107.1	13.5219	0.136225	0.865745	n
	NC_035107.1	13.5219	0.31781	0.497833	n			NC_035107.1	13.5219	0.162539	0.789043	n
	NC_035107.1	13.5219	0.974611	0.0111688	n			NC_035107.1	13.5219	0.295747	0.52908	n
	NC_035107.1	13.522	0.656644	0.18267	n			NC_035107.1	13.522	0.164996	0.782527	n
	NC_035107.1	13.5221	0.628289	0.201841	n			NC_035107.1	13.5221	0.131332	0.881628	n
	NC_035107.1	13.5221	0.648312	0.188216	n			NC_035107.1	13.5221	0.164206	0.784612	n
	NC_035107.1	13.5809	0.425536	0.371063	n			NC_035107.1	13.5809	0.695647	0.157611	n
	NC_035107.1	13.6666	0.283484	0.547471	n			NC_035107.1	13.6666	0.318789	0.496496	n
	NC_035107.1	13.6668	0.447132	0.349564	n			NC_035107.1	13.6668	0.206395	0.685301	n
	NC_035107.1	13.7827	0.0410732	1.38644	n			NC_035107.1	13.7827	0.0211884	1.6739	n
	NC_035107.1	13.8043	0.642771	0.191943	n			NC_035107.1	13.8043	0.134054	0.872719	n
	NC_035107.1	13.8043	0.632835	0.198709	n			NC_035107.1	13.8043	0.292283	0.534196	n
	NC_035107.1	13.8045	0.619454	0.207991	n			NC_035107.1	13.8045	0.269453	0.569517	n
	NC_035107.1	13.8045	0.718762	0.143415	n			NC_035107.1	13.8045	0.0538164	1.26909	n
	NC_035107.1	13.8045	0.611247	0.213784	n			NC_035107.1	13.8045	0.238426	0.622647	n
	NC_035107.1	13.8045	0.609448	0.215063	n			NC_035107.1	13.8045	0.2413	0.617443	n
	NC_035107.1	13.9182	0.821736	0.0852679	n			NC_035107.1	13.9182	0.846506	0.07237	n
	NC_035107.1	13.9182	0.28815	0.540381	n			NC_035107.1	13.9182	0.33023	0.481184	n
	NC_035107.1	13.9182	0.324215	0.489168	n			NC_035107.1	13.9182	0.65035	0.186853	n
	NC_035107.1	13.9182	0.660006	0.180452	n			NC_035107.1	13.9182	0.978518	0.00943122	n
	NC_035107.1	14.4782	0.861461	0.0647641	n			NC_035107.1	14.4782	0.942257	0.0258306	n
	NC_035107.1	14.4782	0.866182	0.0623908	n			NC_035107.1	14.4782	0.994902	0.00221986	n
	NC_035107.1	14.4782	0.171641	0.765378	n			NC_035107.1	14.4782	0.97706	0.0100787	n
	NC_035107.1	14.4782	0.137053	0.863112	n			NC_035107.1	14.4782	0.851592	0.0697684	n
	NC_035107.1	14.4782	0.144695	0.839547	n			NC_035107.1	14.4782	0.791589	0.1015	n
	NC_035107.1	14.4783	0.105569	0.976465	n			NC_035107.1	14.4783	0.837763	0.0768789	n
	NC_035107.1	14.4783	0.735855	0.133207	n			NC_035107.1	14.4783	0.749056	0.125486	n
	NC_035107.1	14.4784	0.422645	0.374024	n			NC_035107.1	14.4784	0.293659	0.532156	n
	NC_035107.1	14.4784	0.13765	0.861224	n			NC_035107.1	14.4784	0.866913	0.0620242	n
	NC_035107.1	14.4833	0.0245487	1.60997	n			NC_035107.1	14.4833	0.0542514	1.26559	n
	NC_035107.1	14.4833	0.163912	0.785391	n			NC_035107.1	14.4833	0.29754	0.526455	n
	NC_035107.1	14.4833	0.140615	0.85197	n			NC_035107.1	14.4833	0.318252	0.497229	n
	NC_035107.1	14.4834	0.986397	0.00594836	n			NC_035107.1	14.4834	0.998097	0.000827307	n
	NC_035107.1	14.4834	0.02756	1.55972	n			NC_035107.1	14.4834	0.0563908	1.24879	n
	NC_035107.1	14.4834	0.286928	0.542227	n			NC_035107.1	14.4834	0.55178	0.258234	n
	NC_035107.1	14.4834	0.26452	0.577541	n			NC_035107.1	14.4834	0.129237	0.888613	n
	NC_035107.1	14.4834	0.0885216	1.05295	n			NC_035107.1	14.4834	0.534908	0.271721	n
	NC_035107.1	14.4834	0.115324	0.938079	n			NC_035107.1	14.4834	0.609697	0.214886	n
	NC_035107.1	14.4835	0.00986437	2.00593	n			NC_035107.1	14.4835	0.602238	0.220232	n
	NC_035107.1	14.4835	0.0307558	1.51207	n			NC_035107.1	14.4835	0.0771547	1.11264	n
	NC_035107.1	14.4836	0.400244	0.397675	n			NC_035107.1	14.4836	0.107969	0.966701	n
	NC_035107.1	14.4899	0.347412	0.459155	n			NC_035107.1	14.4899	0.960719	0.0174037	n
	NC_035107.1	14.5262	0.940161	0.0267978	n			NC_035107.1	14.5262	0.375656	0.42521	n
	NC_035107.1	14.5262	0.620527	0.207239	n			NC_035107.1	14.5262	0.245674	0.60964	n
	NC_035107.1	14.5263	0.324291	0.489065	n			NC_035107.1	14.5263	0.771103	0.112888	n
	NC_035107.1	14.7261	0.640442	0.19352	n			NC_035107.1	14.7261	0.734248	0.134157	n
	NC_035107.1	14.9913	0.752179	0.123679	n			NC_035107.1	14.9913	0.690692	0.160715	n
	NC_035107.1	14.9914	0.689933	0.161193	n			NC_035107.1	14.9914	0.427065	0.369506	n
	NC_035107.1	14.9915	0.668008	0.175219	n			NC_035107.1	14.9915	0.53944	0.268057	n
	NC_035107.1	14.9915	0.71176	0.147666	n			NC_035107.1	14.9915	0.61807	0.208962	n
	NC_035107.1	14.9915	0.708694	0.149541	n			NC_035107.1	14.9915	0.47151	0.326509	n
	NC_035107.1	14.9915	0.672217	0.172491	n			NC_035107.1	14.9915	0.429317	0.367222	n
	NC_035107.1	14.9915	0.683111	0.165509	n			NC_035107.1	14.9915	0.518231	0.285477	n
	NC_035107.1	15.1073	0.71795	0.143906	n			NC_035107.1	15.1073	0.729719	0.136844	n
	NC_035107.1	15.1073	0.0290833	1.53636	n			NC_035107.1	15.1073	0.752375	0.123566	n
	NC_035107.1	15.1074	0.0367927	1.43424	n			NC_035107.1	15.1074	0.727142	0.138381	n
	NC_035107.1	15.1075	0.91726	0.0375077	n			NC_035107.1	15.1075	0.689534	0.161444	n
	NC_035107.1	15.1311	0.824315	0.0839065	n			NC_035107.1	15.1311	0.900574	0.0454804	n
	NC_035107.1	15.1311	0.76371	0.117071	n			NC_035107.1	15.1311	0.964478	0.0157077	n
	NC_035107.1	15.1311	0.018691	1.72837	n			NC_035107.1	15.1311	0.48287	0.31617	n
	NC_035107.1	15.1311	0.734638	0.133926	n			NC_035107.1	15.1311	0.988263	0.00512731	n
	NC_035107.1	15.1311	0.895125	0.0481161	n			NC_035107.1	15.1311	0.708935	0.149393	n
	NC_035107.1	15.1313	0.93471	0.029323	n			NC_035107.1	15.1313	0.791314	0.101651	n
	NC_035107.1	15.1313	0.0158025	1.80127	n			NC_035107.1	15.1313	0.581087	0.235759	n
	NC_035107.1	15.1313	0.0716438	1.14482	n			NC_035107.1	15.1313	0.807451	0.0928839	n
	NC_035107.1	15.1488	0.820163	0.0861	n			NC_035107.1	15.1488	0.500046	0.30099	n
	NC_035107.1	15.1488	0.20249	0.693597	n			NC_035107.1	15.1488	0.896358	0.0475185	n
	NC_035107.1	15.1488	0.673493	0.171667	n			NC_035107.1	15.1488	0.904705	0.043493	n
	NC_035107.1	15.1488	0.752573	0.123451	n			NC_035107.1	15.1488	0.815467	0.0885934	n
	NC_035107.1	15.1488	0.67876	0.168284	n			NC_035107.1	15.1488	0.900508	0.0455125	n
	NC_035107.1	15.1489	0.98385	0.00707117	n			NC_035107.1	15.1489	0.996069	0.00171058	n
	NC_035107.1	15.1489	0.70579	0.151324	n			NC_035107.1	15.1489	0.343947	0.463509	n
	NC_035107.1	15.149	0.651274	0.186237	n			NC_035107.1	15.149	0.32931	0.482395	n
	NC_035107.1	15.3096	0.983209	0.00735436	n			NC_035107.1	15.3096	0.699612	0.155142	n
	NC_035107.1	15.3098	0.54583	0.262943	n			NC_035107.1	15.3098	0.238553	0.622416	n
	NC_035107.1	15.3098	0.582028	0.235056	n			NC_035107.1	15.3098	0.254705	0.593963	n
	NC_035107.1	15.3098	0.637702	0.195383	n			NC_035107.1	15.3098	0.0726606	1.1387	n
	NC_035107.1	15.3098	0.0444098	1.35252	n			NC_035107.1	15.3098	0.472267	0.325812	n
	NC_035107.1	15.3458	0.619928	0.207659	n			NC_035107.1	15.3458	0.944746	0.0246848	n
	NC_035107.1	15.3458	0.328638	0.483282	n			NC_035107.1	15.3458	0.56046	0.251455	n
	NC_035107.1	15.3458	0.353495	0.451617	n			NC_035107.1	15.3458	0.578458	0.237728	n
	NC_035107.1	15.3458	0.318891	0.496358	n			NC_035107.1	15.3458	0.34671	0.460034	n
	NC_035107.1	15.3459	0.94702	0.0236409	n			NC_035107.1	15.3459	0.469197	0.328645	n
	NC_035107.1	15.3459	0.0838246	1.07663	n			NC_035107.1	15.3459	0.6448	0.190575	n
	NC_035107.1	15.346	0.440766	0.355792	n			NC_035107.1	15.346	0.282865	0.54842	n
	NC_035107.1	15.346	0.181399	0.741365	n			NC_035107.1	15.346	0.1378	0.860752	n
	NC_035107.1	15.346	0.198379	0.702504	n			NC_035107.1	15.346	0.140317	0.852889	n
	NC_035107.1	15.346	0.214029	0.669528	n			NC_035107.1	15.346	0.0786081	1.10453	n
	NC_035107.1	15.6585	0.364138	0.438733	n			NC_035107.1	15.6585	0.962827	0.0164519	n
	NC_035107.1	15.6587	0.595527	0.225098	n			NC_035107.1	15.6587	0.521399	0.282829	n
	NC_035107.1	15.6587	0.557012	0.254136	n			NC_035107.1	15.6587	0.563551	0.249067	n
	NC_035107.1	15.6587	0.648865	0.187846	n			NC_035107.1	15.6587	0.463261	0.334174	n
	NC_035107.1	15.6587	0.655024	0.183743	n			NC_035107.1	15.6587	0.570047	0.24409	n
	NC_035107.1	15.6588	0.565879	0.247277	n			NC_035107.1	15.6588	0.564246	0.248532	n
	NC_035107.1	15.6588	0.509409	0.292933	n			NC_035107.1	15.6588	0.409764	0.387466	n
	NC_035107.1	15.6588	0.456221	0.340824	n			NC_035107.1	15.6588	0.876749	0.0571245	n
	NC_035107.1	15.673	0.540762	0.266994	n			NC_035107.1	15.673	0.165214	0.781954	n
	NC_035107.1	15.6731	0.557207	0.253983	n			NC_035107.1	15.6731	0.241901	0.616363	n
	NC_035107.1	15.6733	0.912139	0.0399388	n			NC_035107.1	15.6733	0.693213	0.159133	n
	NC_035107.1	15.6733	0.351912	0.453566	n			NC_035107.1	15.6733	0.908086	0.041873	n
	NC_035107.1	15.6734	0.253995	0.595175	n			NC_035107.1	15.6734	0.552202	0.257902	n
	NC_035107.1	15.8405	0.751045	0.124334	n			NC_035107.1	15.8405	0.93484	0.0292625	n
	NC_035107.1	15.8411	0.847306	0.0719598	n			NC_035107.1	15.8411	0.451911	0.344947	n
	NC_035107.1	15.8411	0.799469	0.0971985	n			NC_035107.1	15.8411	0.387331	0.411918	n
	NC_035107.1	15.8424	0.185122	0.732542	n			NC_035107.1	15.8424	0.500244	0.300818	n
	NC_035107.1	15.8505	0.799728	0.0970575	n			NC_035107.1	15.8505	0.968425	0.0139341	n
	NC_035107.1	16.0904	0.298661	0.524821	n			NC_035107.1	16.0904	0.860552	0.0652227	n
	NC_035107.1	16.1075	0.0901752	1.04491	n			NC_035107.1	16.1075	0.314412	0.502501	n
	NC_035107.1	16.1077	0.177423	0.75099	n			NC_035107.1	16.1077	0.624576	0.204415	n
	NC_035107.1	16.1077	0.173048	0.761834	n			NC_035107.1	16.1077	0.580285	0.236359	n
	NC_035107.1	16.27	0.0623883	1.2049	n			NC_035107.1	16.27	0.000237279	3.62474	n
	NC_035107.1	16.2702	0.380116	0.420084	n			NC_035107.1	16.2702	0.00180893	2.74258	n
	NC_035107.1	16.5576	0.870462	0.0602502	n			NC_035107.1	16.5576	0.0688592	1.16204	n
	NC_035107.1	16.5577	0.782325	0.106613	n			NC_035107.1	16.5577	0.061785	1.20912	n
	NC_035107.1	16.6769	0.213188	0.671238	n			NC_035107.1	16.6769	0.2256	0.646662	n
	NC_035107.1	16.7799	0.893421	0.0489437	n			NC_035107.1	16.7799	0.321499	0.49282	n
	NC_035107.1	16.8516	0.352671	0.45263	n			NC_035107.1	16.8516	0.504655	0.297005	n
	NC_035107.1	16.8739	0.181631	0.740809	n			NC_035107.1	16.8739	0.780838	0.107439	n
	NC_035107.1	16.8739	0.290125	0.537415	n			NC_035107.1	16.8739	0.0963409	1.01619	n
	NC_035107.1	16.9132	0.301051	0.52136	n			NC_035107.1	16.9132	0.736793	0.132654	n
	NC_035107.1	16.9132	0.215503	0.666546	n			NC_035107.1	16.9132	0.64361	0.191377	n
	NC_035107.1	16.9134	0.952519	0.0211262	n			NC_035107.1	16.9134	0.888375	0.0514036	n
	NC_035107.1	16.9857	0.44235	0.354234	n			NC_035107.1	16.9857	0.00151148	2.8206	n
	NC_035107.1	16.9859	0.151629	0.819217	n			NC_035107.1	16.9859	0.99632	0.00160115	n
	NC_035107.1	16.9859	0.132377	0.878188	n			NC_035107.1	16.9859	0.939271	0.0272089	n
	NC_035107.1	16.9859	0.0983264	1.00733	n			NC_035107.1	16.9859	0.959732	0.0178502	n
	NC_035107.1	17.1162	0.903882	0.0438884	n			NC_035107.1	17.1162	0.000106045	3.97451	n
	NC_035107.1	17.1164	0.178196	0.749102	n			NC_035107.1	17.1164	0.00037722	3.42341	n
	NC_035107.1	17.4234	0.301667	0.520472	n			NC_035107.1	17.4234	0.0889556	1.05083	n
	NC_035107.1	17.4234	0.200038	0.698887	n			NC_035107.1	17.4234	0.0158809	1.79913	n
	NC_035107.1	17.4234	0.717938	0.143913	n			NC_035107.1	17.4234	0.906755	0.0425102	n
	NC_035107.1	17.4235	0.739545	0.131036	n			NC_035107.1	17.4235	0.995982	0.00174847	n
	NC_035107.1	17.4235	0.172069	0.764298	n			NC_035107.1	17.4235	0.0158377	1.80031	n
	NC_035107.1	17.5456	0.748104	0.126038	n			NC_035107.1	17.5456	0.190867	0.71927	n
	NC_035107.1	17.5765	4.7e-05	4.32824	n			NC_035107.1	17.5765	0.48848	0.311153	n
	NC_035107.1	17.5767	5.15e-05	4.28801	n			NC_035107.1	17.5767	0.475849	0.32253	n
	NC_035107.1	17.5767	0.0340849	1.46744	n			NC_035107.1	17.5767	0.0546152	1.26269	n
	NC_035107.1	17.6123	8.61e-07	6.06509	n			NC_035107.1	17.6123	8.5e-05	4.07063	n
	NC_035107.1	17.7192	0.00333236	2.47725	n			NC_035107.1	17.7192	0.105768	0.975647	n
	NC_035107.1	17.7192	0.0278624	1.55498	n			NC_035107.1	17.7192	0.00705983	2.15121	n
	NC_035107.1	17.7192	0.00216808	2.66392	n			NC_035107.1	17.7192	0.182053	0.739802	n
	NC_035107.1	17.7192	0.00218567	2.66041	n			NC_035107.1	17.7192	0.1711	0.766751	n
	NC_035107.1	17.7192	0.0017972	2.7454	n			NC_035107.1	17.7192	0.152845	0.815748	n
	NC_035107.1	17.7194	0.0322774	1.4911	n			NC_035107.1	17.7194	0.0080135	2.09618	n
	NC_035107.1	17.7194	1.88e-10	9.72502	n			NC_035107.1	17.7194	0.320646	0.493975	n
	NC_035107.1	17.7417	0.000176009	3.75446	n			NC_035107.1	17.7417	0.00213849	2.66989	n
	NC_035107.1	17.7474	0.0115166	1.93867	n			NC_035107.1	17.7474	0.374252	0.426836	n
	NC_035107.1	17.7474	0.0125353	1.90187	n			NC_035107.1	17.7474	0.33263	0.478039	n
	NC_035107.1	17.7474	0.0140217	1.8532	n			NC_035107.1	17.7474	0.340911	0.467359	n
	NC_035107.1	17.9151	0.00138614	2.85819	n			NC_035107.1	17.9151	0.566042	0.247152	n
	NC_035107.1	17.9151	0.000182399	3.73898	n			NC_035107.1	17.9151	0.424075	0.372558	n
	NC_035107.1	17.9151	0.287054	0.542036	n			NC_035107.1	17.9151	0.529194	0.276385	n
	NC_035107.1	17.9151	2.48e-08	7.60613	n			NC_035107.1	17.9151	0.0517983	1.28568	n
	NC_035107.1	17.9153	0.000105915	3.97504	n			NC_035107.1	17.9153	0.814194	0.089272	n
	NC_035107.1	17.9153	0.0019627	2.70715	n			NC_035107.1	17.9153	0.282694	0.548684	n
	NC_035107.1	17.9153	0.493658	0.306574	n			NC_035107.1	17.9153	0.152921	0.815533	n
	NC_035107.1	17.9153	0.00326869	2.48563	n			NC_035107.1	17.9153	0.530036	0.275694	n
	NC_035107.1	17.9417	0.313494	0.503771	n			NC_035107.1	17.9417	0.513239	0.28968	n
	NC_035107.1	17.9417	0.383039	0.416757	n			NC_035107.1	17.9417	0.297578	0.526399	n
	NC_035107.1	17.9419	0.337675	0.471501	n			NC_035107.1	17.9419	0.328696	0.483206	n
	NC_035107.1	17.9419	0.474012	0.324211	n			NC_035107.1	17.9419	0.399988	0.397953	n
	NC_035107.1	17.9731	0.544158	0.264275	n			NC_035107.1	17.9731	0.744783	0.12797	n
	NC_035107.1	17.9731	0.549	0.260428	n			NC_035107.1	17.9731	0.709465	0.149069	n
	NC_035107.1	18.0356	0.0312664	1.50492	n			NC_035107.1	18.0356	0.072473	1.13982	n
	NC_035107.1	18.0358	0.226919	0.644129	n			NC_035107.1	18.0358	0.0810971	1.09099	n
	NC_035107.1	18.4017	0.926019	0.03338	n			NC_035107.1	18.4017	0.714696	0.145879	n
	NC_035107.1	18.4394	0.600423	0.221542	n			NC_035107.1	18.4394	0.44614	0.350529	n
	NC_035107.1	18.4394	0.18101	0.742298	n			NC_035107.1	18.4394	0.278918	0.554524	n
	NC_035107.1	18.5155	0.941652	0.0261095	n			NC_035107.1	18.5155	0.482051	0.316907	n
	NC_035107.1	18.5405	0.417104	0.379755	n			NC_035107.1	18.5405	0.248267	0.605081	n
	NC_035107.1	18.5405	0.396975	0.401236	n			NC_035107.1	18.5405	0.00971709	2.01246	n
	NC_035107.1	18.5405	0.359478	0.444327	n			NC_035107.1	18.5405	0.0129828	1.88663	n
	NC_035107.1	18.5406	0.802504	0.0955529	n			NC_035107.1	18.5406	0.0251356	1.59971	n
	NC_035107.1	19.3405	0.881725	0.0546668	n			NC_035107.1	19.3405	0.686199	0.16355	n
	NC_035107.1	19.3405	0.0149173	1.82631	n			NC_035107.1	19.3405	0.161838	0.790919	n
	NC_035107.1	19.3405	0.0125629	1.90091	n			NC_035107.1	19.3405	0.100646	0.997201	n
	NC_035107.1	19.3406	0.00828508	2.0817	n			NC_035107.1	19.3406	0.398487	0.399585	n
	NC_035107.1	19.3406	0.0123462	1.90847	n			NC_035107.1	19.3406	0.143598	0.842851	n
	NC_035107.1	19.3406	0.0139472	1.85551	n			NC_035107.1	19.3406	0.209754	0.67829	n
	NC_035107.1	19.3407	0.00490027	2.30978	n			NC_035107.1	19.3407	0.647585	0.188703	n
	NC_035107.1	19.3407	3.97e-05	4.4008	n			NC_035107.1	19.3407	0.922165	0.0351914	n
	NC_035107.1	19.3407	4.55e-05	4.34176	n			NC_035107.1	19.3407	0.655232	0.183605	n
	NC_035107.1	19.351	0.358906	0.445019	n			NC_035107.1	19.351	0.865465	0.0627506	n
	NC_035107.1	19.3511	0.404495	0.393087	n			NC_035107.1	19.3511	0.902905	0.0443579	n
	NC_035107.1	19.3511	0.0287109	1.54195	n			NC_035107.1	19.3511	0.489862	0.309927	n
	NC_035107.1	19.3512	0.439349	0.357191	n			NC_035107.1	19.3512	0.921731	0.0353959	n
	NC_035107.1	19.4131	0.56643	0.246854	n			NC_035107.1	19.4131	0.66689	0.175946	n
	NC_035107.1	19.4131	0.635993	0.196548	n			NC_035107.1	19.4131	0.765625	0.115984	n
	NC_035107.1	19.4131	0.241412	0.617241	n			NC_035107.1	19.4131	0.664386	0.177579	n
	NC_035107.1	19.4131	0.125665	0.900787	n			NC_035107.1	19.4131	0.0660704	1.17999	n
	NC_035107.1	19.4132	0.123086	0.909793	n			NC_035107.1	19.4132	0.00293184	2.53286	n
	NC_035107.1	19.4558	0.114145	0.942543	n			NC_035107.1	19.4558	0.432067	0.364449	n
	NC_035107.1	19.4558	0.904014	0.043825	n			NC_035107.1	19.4558	0.648128	0.188339	n
	NC_035107.1	19.4559	0.55288	0.257369	n			NC_035107.1	19.4559	0.700648	0.1545	n
	NC_035107.1	19.4559	0.772278	0.112227	n			NC_035107.1	19.4559	0.685982	0.163687	n
	NC_035107.1	19.4559	0.754061	0.122594	n			NC_035107.1	19.4559	0.64873	0.187936	n
	NC_035107.1	19.456	0.0271025	1.56699	n			NC_035107.1	19.456	0.255891	0.591946	n
	NC_035107.1	19.456	0.976631	0.0102696	n			NC_035107.1	19.456	0.465154	0.332403	n
	NC_035107.1	19.8309	0.605701	0.217742	n			NC_035107.1	19.8309	0.129644	0.887246	n
	NC_035107.1	19.8309	0.452964	0.343937	n			NC_035107.1	19.8309	0.0324826	1.48835	n
	NC_035107.1	20.2192	0.0370766	1.4309	n			NC_035107.1	20.2192	0.459482	0.337732	n
	NC_035107.1	20.2193	0.0382338	1.41755	n			NC_035107.1	20.2193	0.387042	0.412242	n
	NC_035107.1	20.4701	0.582501	0.234703	n			NC_035107.1	20.4701	0.999354	0.000280696	n
	NC_035107.1	20.4701	0.232001	0.634511	n			NC_035107.1	20.4701	0.373284	0.427961	n
	NC_035107.1	20.4966	0.0590903	1.22848	n			NC_035107.1	20.4966	0.532392	0.273768	n
	NC_035107.1	20.4968	0.136869	0.863696	n			NC_035107.1	20.4968	0.230399	0.637519	n
	NC_035107.1	20.4969	0.640063	0.193778	n			NC_035107.1	20.4969	0.115722	0.936586	n
	NC_035107.1	20.5016	0.173458	0.760806	n			NC_035107.1	20.5016	0.914781	0.038683	n
	NC_035107.1	20.5016	0.342709	0.465075	n			NC_035107.1	20.5016	0.651322	0.186204	n
	NC_035107.1	20.5016	0.220392	0.656804	n			NC_035107.1	20.5016	0.561806	0.250414	n
	NC_035107.1	20.5017	0.0893888	1.04872	n			NC_035107.1	20.5017	0.913437	0.0393213	n
	NC_035107.1	20.5018	0.0933848	1.02972	n			NC_035107.1	20.5018	0.913075	0.0394935	n
	NC_035107.1	20.5018	0.104819	0.979562	n			NC_035107.1	20.5018	0.966513	0.0147921	n
	NC_035107.1	20.5767	0.887208	0.0519744	n			NC_035107.1	20.5767	0.817448	0.0875398	n
	NC_035107.1	20.5873	0.296983	0.527269	n			NC_035107.1	20.5873	0.794689	0.0998027	n
	NC_035107.1	20.5873	0.365641	0.436945	n			NC_035107.1	20.5873	0.409621	0.387618	n
	NC_035107.1	20.5875	0.319498	0.495532	n			NC_035107.1	20.5875	0.656571	0.182718	n
	NC_035107.1	20.6373	0.834469	0.07859	n			NC_035107.1	20.6373	0.988624	0.00496881	n
	NC_035107.1	20.8573	0.520259	0.28378	n			NC_035107.1	20.8573	0.238527	0.622462	n
	NC_035107.1	20.8573	0.823043	0.0845777	n			NC_035107.1	20.8573	0.328537	0.483416	n
	NC_035107.1	20.8573	0.455933	0.341099	n			NC_035107.1	20.8573	0.145079	0.838396	n
	NC_035107.1	20.8575	0.0664648	1.17741	n			NC_035107.1	20.8575	0.111309	0.953469	n
	NC_035107.1	20.8575	0.498274	0.302532	n			NC_035107.1	20.8575	0.371499	0.430043	n
	NC_035107.1	20.8575	0.936159	0.0286504	n			NC_035107.1	20.8575	0.404889	0.392664	n
	NC_035107.1	20.8575	0.824176	0.0839799	n			NC_035107.1	20.8575	0.293258	0.53275	n
	NC_035107.1	20.9609	0.129318	0.88834	n			NC_035107.1	20.9609	0.45844	0.338718	n
	NC_035107.1	20.9609	0.105409	0.977121	n			NC_035107.1	20.9609	0.454105	0.342843	n
	NC_035107.1	20.9609	0.178571	0.748188	n			NC_035107.1	20.9609	0.799449	0.0972095	n
	NC_035107.1	20.961	0.305517	0.514964	n			NC_035107.1	20.961	0.111379	0.953197	n
	NC_035107.1	20.9611	0.235395	0.628203	n			NC_035107.1	20.9611	0.958948	0.018205	n
	NC_035107.1	20.9611	0.10087	0.996238	n			NC_035107.1	20.9611	0.500522	0.300577	n
	NC_035107.1	20.9612	0.261092	0.583207	n			NC_035107.1	20.9612	0.891366	0.0499441	n
	NC_035107.1	20.9612	0.0390404	1.40849	n			NC_035107.1	20.9612	0.832281	0.0797301	n
	NC_035107.1	20.9612	0.103058	0.986919	n			NC_035107.1	20.9612	0.359067	0.444824	n
	NC_035107.1	21.1542	0.326723	0.485821	n			NC_035107.1	21.1542	0.866596	0.0621831	n
	NC_035107.1	21.1542	0.815159	0.0887579	n			NC_035107.1	21.1542	0.70134	0.154071	n
	NC_035107.1	21.1544	0.86742	0.0617708	n			NC_035107.1	21.1544	0.740784	0.130308	n
	NC_035107.1	21.1839	0.300936	0.521526	n			NC_035107.1	21.1839	0.638393	0.194912	n
	NC_035107.1	21.1839	0.123872	0.907028	n			NC_035107.1	21.1839	0.133401	0.87484	n
	NC_035107.1	21.1839	0.120373	0.919472	n			NC_035107.1	21.1839	0.154268	0.811723	n
	NC_035107.1	21.1839	0.366088	0.436415	n			NC_035107.1	21.1839	0.509485	0.292869	n
	NC_035107.1	21.1839	0.149304	0.825928	n			NC_035107.1	21.1839	0.0123081	1.90981	n
	NC_035107.1	21.1839	0.91567	0.0382611	n			NC_035107.1	21.1839	0.666044	0.176497	n
	NC_035107.1	21.1839	0.315934	0.500403	n			NC_035107.1	21.1839	0.278368	0.55538	n
	NC_035107.1	21.1839	0.24697	0.607356	n			NC_035107.1	21.1839	0.47262	0.325488	n
	NC_035107.1	21.1839	0.514832	0.288335	n			NC_035107.1	21.1839	0.0684536	1.1646	n
	NC_035107.1	21.184	0.118324	0.926926	n			NC_035107.1	21.184	0.0198199	1.7029	n
	NC_035107.1	21.1841	0.010697	1.97074	n			NC_035107.1	21.1841	0.0149607	1.82505	n
	NC_035107.1	21.1841	0.413647	0.38337	n			NC_035107.1	21.1841	0.945697	0.0242478	n
	NC_035107.1	21.1841	0.965614	0.0151966	n			NC_035107.1	21.1841	0.59783	0.223422	n
	NC_035107.1	21.1841	0.740192	0.130656	n			NC_035107.1	21.1841	0.172946	0.76209	n
	NC_035107.1	21.1841	0.773439	0.111574	n			NC_035107.1	21.1841	0.146932	0.832883	n
	NC_035107.1	21.1841	0.729875	0.136751	n			NC_035107.1	21.1841	0.74057	0.130434	n
	NC_035107.1	21.2433	0.625249	0.203947	n			NC_035107.1	21.2433	0.109064	0.962317	n
	NC_035107.1	21.2435	0.852743	0.069182	n			NC_035107.1	21.2435	0.280794	0.551613	n
	NC_035107.1	21.2435	0.868742	0.0611093	n			NC_035107.1	21.2435	0.375988	0.424826	n
	NC_035107.1	21.2638	0.6471	0.189029	n			NC_035107.1	21.2638	0.407206	0.390185	n
	NC_035107.1	21.5287	0.972673	0.0120332	n			NC_035107.1	21.5287	0.707303	0.150394	n
	NC_035107.1	21.5287	0.320165	0.494626	n			NC_035107.1	21.5287	0.201988	0.694675	n
	NC_035107.1	21.5287	0.903889	0.0438849	n			NC_035107.1	21.5287	0.665002	0.177177	n
	NC_035107.1	21.5288	0.825187	0.0834478	n			NC_035107.1	21.5288	0.681736	0.166383	n
	NC_035107.1	21.5288	0.358466	0.445551	n			NC_035107.1	21.5288	0.700855	0.154372	n
	NC_035107.1	21.5288	0.348083	0.458317	n			NC_035107.1	21.5288	0.633129	0.198508	n
	NC_035107.1	21.5289	0.320663	0.493951	n			NC_035107.1	21.5289	0.703154	0.152949	n
	NC_035107.1	21.8421	0.62629	0.203224	n			NC_035107.1	21.8421	0.236053	0.62699	n
	NC_035107.1	21.8421	0.108467	0.964702	n			NC_035107.1	21.8421	0.247811	0.60588	n
	NC_035107.1	21.8423	0.763765	0.11704	n			NC_035107.1	21.8423	0.147585	0.830958	n
	NC_035107.1	21.8423	0.641687	0.192677	n			NC_035107.1	21.8423	0.360979	0.442518	n
	NC_035107.1	21.9287	0.0018291	2.73776	n			NC_035107.1	21.9287	0.896873	0.0472691	n
	NC_035107.1	21.9287	0.00275222	2.56032	n			NC_035107.1	21.9287	0.778877	0.108531	n
	NC_035107.1	21.9287	0.119743	0.921749	n			NC_035107.1	21.9287	0.820503	0.08592	n
	NC_035107.1	21.9287	0.607175	0.216686	n			NC_035107.1	21.9287	0.389934	0.409009	n
	NC_035107.1	21.9287	0.151418	0.819822	n			NC_035107.1	21.9287	0.807176	0.0930318	n
	NC_035107.1	21.9287	0.681652	0.166437	n			NC_035107.1	21.9287	0.735262	0.133558	n
	NC_035107.1	21.9287	0.713024	0.146896	n			NC_035107.1	21.9287	0.81116	0.0908936	n
	NC_035107.1	21.9288	0.677266	0.169241	n			NC_035107.1	21.9288	0.44952	0.347251	n
	NC_035107.1	21.9288	0.453907	0.343033	n			NC_035107.1	21.9288	0.6504	0.186819	n
	NC_035107.1	21.94	0.953633	0.0206186	n			NC_035107.1	21.94	0.534357	0.272169	n
	NC_035107.1	21.9401	0.101493	0.993566	n			NC_035107.1	21.9401	0.547276	0.261794	n
	NC_035107.1	22.7211	0.633558	0.198214	n			NC_035107.1	22.7211	0.52223	0.282139	n
	NC_035107.1	22.7343	0.185934	0.730641	n			NC_035107.1	22.7343	0.386393	0.412971	n
	NC_035107.1	22.75	0.650046	0.187056	n			NC_035107.1	22.75	0.97656	0.0103009	n
	NC_035107.1	22.7531	0.386406	0.412957	n			NC_035107.1	22.7531	0.253152	0.596619	n
	NC_035107.1	22.755	0.812821	0.0900049	n			NC_035107.1	22.755	0.476805	0.321659	n
	NC_035107.1	22.755	0.980605	0.00850602	n			NC_035107.1	22.755	0.894232	0.0485499	n
	NC_035107.1	22.8295	0.000257706	3.58888	n			NC_035107.1	22.8295	0.0252467	1.5978	n
	NC_035107.1	22.8295	0.000508509	3.2937	n			NC_035107.1	22.8295	0.00912589	2.03972	n
	NC_035107.1	22.8295	0.00114316	2.94189	n			NC_035107.1	22.8295	0.00221384	2.65485	n
	NC_035107.1	22.8666	0.402598	0.395129	n			NC_035107.1	22.8666	0.577081	0.238763	n
	NC_035107.1	22.8668	0.0225564	1.64673	n			NC_035107.1	22.8668	0.475187	0.323136	n
	NC_035107.1	23.0561	0.724433	0.140002	n			NC_035107.1	23.0561	0.782886	0.106302	n
	NC_035107.1	23.1527	0.834448	0.0786005	n			NC_035107.1	23.1527	0.688271	0.16224	n
	NC_035107.1	23.153	0.286864	0.542324	n			NC_035107.1	23.153	0.52004	0.283964	n
	NC_035107.1	23.153	0.895097	0.0481299	n			NC_035107.1	23.153	0.484751	0.314481	n
	NC_035107.1	23.153	0.292334	0.534121	n			NC_035107.1	23.153	0.474505	0.32376	n
	NC_035107.1	23.153	0.326862	0.485636	n			NC_035107.1	23.153	0.477894	0.320668	n
	NC_035107.1	23.153	0.62997	0.20068	n			NC_035107.1	23.153	0.683736	0.165112	n
	NC_035107.1	23.1666	0.878148	0.0564322	n			NC_035107.1	23.1666	0.983127	0.00739048	n
	NC_035107.1	23.2214	0.622175	0.206088	n			NC_035107.1	23.2214	0.986525	0.00589211	n
	NC_035107.1	23.3125	0.111056	0.954456	n			NC_035107.1	23.3125	0.0244464	1.61179	n
	NC_035107.1	23.3126	0.639359	0.194255	n			NC_035107.1	23.3126	0.486131	0.313247	n
	NC_035107.1	23.3127	0.132291	0.878471	n			NC_035107.1	23.3127	0.841585	0.0749019	n
	NC_035107.1	23.3136	0.897575	0.046929	n			NC_035107.1	23.3136	0.864359	0.0633059	n
	NC_035107.1	23.3136	0.00827006	2.08249	n			NC_035107.1	23.3136	0.0235003	1.62893	n
	NC_035107.1	23.5315	0.147367	0.831601	n			NC_035107.1	23.5315	0.244636	0.611479	n
	NC_035107.1	23.5317	0.141982	0.847765	n			NC_035107.1	23.5317	0.238941	0.621708	n
	NC_035107.1	23.5738	0.246982	0.607335	n			NC_035107.1	23.5738	0.332903	0.477682	n
	NC_035107.1	23.5738	0.310406	0.50807	n			NC_035107.1	23.5738	0.381257	0.418782	n
	NC_035107.1	23.5738	0.302302	0.519559	n			NC_035107.1	23.5738	0.507614	0.294466	n
	NC_035107.1	23.5739	0.855019	0.0680243	n			NC_035107.1	23.5739	0.301484	0.520736	n
	NC_035107.1	23.5739	0.727069	0.138424	n			NC_035107.1	23.5739	0.399754	0.398207	n
	NC_035107.1	23.5739	0.721672	0.14166	n			NC_035107.1	23.5739	0.302576	0.519165	n
	NC_035107.1	23.5739	0.921459	0.0355238	n			NC_035107.1	23.5739	0.0484278	1.31491	n
	NC_035107.1	23.574	0.361306	0.442125	n			NC_035107.1	23.574	0.633044	0.198566	n
	NC_035107.1	23.574	0.888124	0.0515265	n			NC_035107.1	23.574	0.313744	0.503425	n
	NC_035107.1	23.5751	0.768429	0.114396	n			NC_035107.1	23.5751	0.0748737	1.12567	n
	NC_035107.1	23.5752	0.0551988	1.25807	n			NC_035107.1	23.5752	0.30265	0.519059	n
	NC_035107.1	23.5753	0.735988	0.133129	n			NC_035107.1	23.5753	0.949455	0.0225258	n
	NC_035107.1	23.5754	0.139078	0.856742	n			NC_035107.1	23.5754	0.364749	0.438005	n
	NC_035107.1	23.7703	0.166344	0.778993	n			NC_035107.1	23.7703	0.414421	0.382558	n
	NC_035107.1	23.7705	0.683088	0.165524	n			NC_035107.1	23.7705	0.545863	0.262916	n
	NC_035107.1	23.7705	0.11572	0.936592	n			NC_035107.1	23.7705	0.853778	0.068655	n
	NC_035107.1	23.7705	0.655555	0.183391	n			NC_035107.1	23.7705	0.593112	0.226864	n
	NC_035107.1	23.8488	0.141388	0.849588	n			NC_035107.1	23.8488	0.00837831	2.07684	n
	NC_035107.1	23.8488	0.174011	0.759424	n			NC_035107.1	23.8488	0.250893	0.600511	n
	NC_035107.1	23.8488	0.135705	0.867403	n			NC_035107.1	23.8488	0.075008	1.12489	n
	NC_035107.1	23.8756	0.547163	0.261883	n			NC_035107.1	23.8756	0.695691	0.157584	n
	NC_035107.1	23.8756	0.186135	0.730171	n			NC_035107.1	23.8756	0.198544	0.702142	n
	NC_035107.1	23.8756	0.206412	0.685265	n			NC_035107.1	23.8756	0.206181	0.685751	n
	NC_035107.1	23.8757	0.991102	0.00388177	n			NC_035107.1	23.8757	0.213681	0.670234	n
	NC_035107.1	23.8757	0.218851	0.659852	n			NC_035107.1	23.8757	0.670753	0.173438	n
	NC_035107.1	23.8757	0.91757	0.037361	n			NC_035107.1	23.8757	0.325566	0.487361	n
	NC_035107.1	23.8759	0.68339	0.165331	n			NC_035107.1	23.8759	0.519631	0.284305	n
	NC_035107.1	23.8759	0.713244	0.146762	n			NC_035107.1	23.8759	0.389561	0.409424	n
	NC_035107.1	23.8763	0.923125	0.0347394	n			NC_035107.1	23.8763	0.840753	0.0753313	n
	NC_035107.1	23.8764	0.628618	0.201613	n			NC_035107.1	23.8764	0.246349	0.608449	n
	NC_035107.1	23.8765	0.398122	0.399984	n			NC_035107.1	23.8765	0.357854	0.446294	n
	NC_035107.1	23.8766	0.280841	0.55154	n			NC_035107.1	23.8766	0.237596	0.62416	n
	NC_035107.1	23.8766	0.728211	0.137743	n			NC_035107.1	23.8766	0.479882	0.318865	n
	NC_035107.1	23.8766	0.246043	0.60899	n			NC_035107.1	23.8766	0.180107	0.744469	n
	NC_035107.1	23.8766	0.303792	0.517424	n			NC_035107.1	23.8766	0.15796	0.801454	n
	NC_035107.1	23.9206	0.647022	0.189081	n			NC_035107.1	23.9206	0.484535	0.314675	n
	NC_035107.1	23.9631	0.782743	0.106381	n			NC_035107.1	23.9631	0.500518	0.30058	n
	NC_035107.1	23.9631	0.0100991	1.99572	n			NC_035107.1	23.9631	0.551054	0.258806	n
	NC_035107.1	23.9631	0.79028	0.102219	n			NC_035107.1	23.9631	0.620392	0.207334	n
	NC_035107.1	23.9631	0.206828	0.68439	n			NC_035107.1	23.9631	0.286036	0.543579	n
	NC_035107.1	23.9631	0.143025	0.84459	n			NC_035107.1	23.9631	0.149774	0.824564	n
	NC_035107.1	23.9631	0.164971	0.782593	n			NC_035107.1	23.9631	0.384105	0.41555	n
	NC_035107.1	23.9633	0.987377	0.00551697	n			NC_035107.1	23.9633	0.635595	0.19682	n
	NC_035107.1	23.9633	0.171471	0.76581	n			NC_035107.1	23.9633	0.348201	0.45817	n
	NC_035107.1	23.9633	0.0868411	1.06127	n			NC_035107.1	23.9633	0.775834	0.110231	n
	NC_035107.1	24.131	0.930586	0.0312434	n			NC_035107.1	24.131	0.0925591	1.03358	n
	NC_035107.1	24.6623	0.227678	0.64268	n			NC_035107.1	24.6623	0.267573	0.572557	n
	NC_035107.1	24.6623	0.239037	0.621535	n			NC_035107.1	24.6623	0.330904	0.480298	n
	NC_035107.1	24.6623	0.561453	0.250687	n			NC_035107.1	24.6623	0.515189	0.288034	n
	NC_035107.1	24.6624	0.726087	0.139011	n			NC_035107.1	24.6624	0.578244	0.237889	n
	NC_035107.1	24.6752	0.0730703	1.13626	n			NC_035107.1	24.6752	0.057765	1.23833	n
	NC_035107.1	24.7893	0.536528	0.270408	n			NC_035107.1	24.7893	0.9232	0.0347041	n
	NC_035107.1	24.7893	0.488485	0.311149	n			NC_035107.1	24.7893	0.924508	0.0340895	n
	NC_035107.1	24.9907	0.729436	0.137013	n			NC_035107.1	24.9907	0.107619	0.968109	n
	NC_035107.1	24.9907	0.760204	0.11907	n			NC_035107.1	24.9907	0.147765	0.830428	n
	NC_035107.1	24.9907	0.821141	0.0855825	n			NC_035107.1	24.9907	0.111881	0.951242	n
	NC_035107.1	24.9907	0.801563	0.0960621	n			NC_035107.1	24.9907	0.130887	0.883102	n
	NC_035107.1	24.9908	0.719555	0.142936	n			NC_035107.1	24.9908	0.174904	0.7572	n
	NC_035107.1	24.9908	0.815468	0.0885929	n			NC_035107.1	24.9908	0.151057	0.820859	n
	NC_035107.1	24.9909	0.758319	0.120148	n			NC_035107.1	24.9909	0.192481	0.715613	n
	NC_035107.1	25.0268	0.470771	0.32719	n			NC_035107.1	25.0268	0.23451	0.629839	n
	NC_035107.1	25.0268	0.423335	0.373315	n			NC_035107.1	25.0268	0.280632	0.551862	n
	NC_035107.1	25.0268	0.435542	0.36097	n			NC_035107.1	25.0268	0.251932	0.598716	n
	NC_035107.1	25.0268	0.448709	0.348035	n			NC_035107.1	25.0268	0.737544	0.132212	n
	NC_035107.1	25.0841	0.12624	0.898802	n			NC_035107.1	25.0841	0.864687	0.0631411	n
	NC_035107.1	25.1076	0.947103	0.0236029	n			NC_035107.1	25.1076	0.290852	0.536328	n
	NC_035107.1	25.1076	0.975088	0.0109563	n			NC_035107.1	25.1076	0.3239	0.489589	n
	NC_035107.1	25.1076	0.0981446	1.00813	n			NC_035107.1	25.1076	0.325452	0.487513	n
	NC_035107.1	25.1078	0.162925	0.788011	n			NC_035107.1	25.1078	0.336542	0.472961	n
	NC_035107.1	25.1078	0.280494	0.552077	n			NC_035107.1	25.1078	0.367144	0.435164	n
	NC_035107.1	25.1078	0.231172	0.636065	n			NC_035107.1	25.1078	0.326252	0.486447	n
	NC_035107.1	25.2707	0.62166	0.206447	n			NC_035107.1	25.2707	0.830088	0.0808761	n
	NC_035107.1	25.2708	0.143944	0.841806	n			NC_035107.1	25.2708	0.18882	0.723951	n
	NC_035107.1	25.2709	0.42433	0.372297	n			NC_035107.1	25.2709	0.193822	0.712597	n
	NC_035107.1	25.2709	0.0789091	1.10287	n			NC_035107.1	25.2709	0.153537	0.813787	n
	NC_035107.1	25.7378	0.695601	0.15764	n			NC_035107.1	25.7378	0.877271	0.0568664	n
	NC_035107.1	25.7379	0.76772	0.114797	n			NC_035107.1	25.7379	0.575844	0.239695	n
	NC_035107.1	25.7379	0.605106	0.218168	n			NC_035107.1	25.7379	0.378048	0.422453	n
	NC_035107.1	25.8397	0.0152079	1.81793	n			NC_035107.1	25.8397	0.866266	0.0623488	n
	NC_035107.1	25.8399	0.0345355	1.46173	n			NC_035107.1	25.8399	0.891493	0.0498819	n
	NC_035107.1	25.8658	0.561327	0.250784	n			NC_035107.1	25.8658	0.0642656	1.19202	n
	NC_035107.1	25.8659	0.446592	0.350089	n			NC_035107.1	25.8659	0.281777	0.550095	n
	NC_035107.1	25.8659	0.389721	0.409246	n			NC_035107.1	25.8659	0.133091	0.875852	n
	NC_035107.1	26.0526	0.955673	0.0196909	n			NC_035107.1	26.0526	0.349764	0.456225	n
	NC_035107.1	26.2149	0.887668	0.0517496	n			NC_035107.1	26.2149	0.250596	0.601025	n
	NC_035107.1	26.2149	0.978968	0.00923171	n			NC_035107.1	26.2149	0.157102	0.803819	n
	NC_035107.1	26.215	0.956481	0.0193237	n			NC_035107.1	26.215	0.277897	0.556116	n
	NC_035107.1	26.215	0.757064	0.120868	n			NC_035107.1	26.215	0.212827	0.671973	n
	NC_035107.1	26.2151	0.780564	0.107591	n			NC_035107.1	26.2151	0.618593	0.208595	n
	NC_035107.1	26.3501	0.179864	0.745055	n			NC_035107.1	26.3501	0.391523	0.407242	n
	NC_035107.1	26.3505	0.944376	0.0248551	n			NC_035107.1	26.3505	0.0687954	1.16244	n
	NC_035107.1	26.7038	0.169007	0.772096	n			NC_035107.1	26.7038	0.0355271	1.44944	n
	NC_035107.1	26.7802	0.833499	0.0790949	n			NC_035107.1	26.7802	0.611389	0.213683	n
	NC_035107.1	26.7802	0.890663	0.0502864	n			NC_035107.1	26.7802	0.590823	0.228543	n
	NC_035107.1	26.7802	0.879192	0.0559161	n			NC_035107.1	26.7802	0.529722	0.275952	n
	NC_035107.1	26.8083	0.961148	0.0172098	n			NC_035107.1	26.8083	0.757303	0.12073	n
	NC_035107.1	26.8083	0.363417	0.439594	n			NC_035107.1	26.8083	0.928118	0.0323969	n
	NC_035107.1	26.8083	0.34893	0.457262	n			NC_035107.1	26.8083	0.897808	0.0468167	n
	NC_035107.1	26.8083	0.975854	0.0106153	n			NC_035107.1	26.8083	0.872471	0.0592489	n
	NC_035107.1	27.0336	0.510695	0.291839	n			NC_035107.1	27.0336	0.238401	0.622692	n
	NC_035107.1	27.0336	0.308942	0.510124	n			NC_035107.1	27.0336	0.383243	0.416525	n
	NC_035107.1	27.034	0.735338	0.133513	n			NC_035107.1	27.034	0.822568	0.084828	n
	NC_035107.1	27.034	0.597738	0.223489	n			NC_035107.1	27.034	0.828338	0.0817926	n
	NC_035107.1	27.034	0.564484	0.248349	n			NC_035107.1	27.034	0.72448	0.139973	n
	NC_035107.1	27.034	0.777314	0.109403	n			NC_035107.1	27.034	0.760128	0.119113	n
	NC_035107.1	27.0342	0.141195	0.85018	n			NC_035107.1	27.0342	0.313104	0.504312	n
	NC_035107.1	27.2336	0.928064	0.032422	n			NC_035107.1	27.2336	0.543528	0.264778	n
	NC_035107.1	27.2336	0.233678	0.631382	n			NC_035107.1	27.2336	0.0313985	1.50309	n
	NC_035107.1	27.2336	0.460958	0.336338	n			NC_035107.1	27.2336	0.0859662	1.06567	n
	NC_035107.1	27.2337	0.583725	0.233791	n			NC_035107.1	27.2337	0.643794	0.191253	n
	NC_035107.1	27.2338	0.0512469	1.29033	n			NC_035107.1	27.2338	0.0319397	1.49567	n
	NC_035107.1	27.3258	0.348268	0.458086	n			NC_035107.1	27.3258	0.349603	0.456425	n
	NC_035107.1	27.3258	0.327481	0.484814	n			NC_035107.1	27.3258	0.363597	0.439379	n
	NC_035107.1	27.3258	0.488978	0.31071	n			NC_035107.1	27.3258	0.0398954	1.39908	n
	NC_035107.1	27.3258	0.347808	0.458661	n			NC_035107.1	27.3258	0.129652	0.88722	n
	NC_035107.1	27.3259	0.531525	0.274476	n			NC_035107.1	27.3259	0.844593	0.0733524	n
	NC_035107.1	27.3259	0.303188	0.518288	n			NC_035107.1	27.3259	0.339057	0.469727	n
	NC_035107.1	27.326	0.543686	0.264652	n			NC_035107.1	27.326	0.0512334	1.29045	n
	NC_035107.1	27.326	0.725799	0.139183	n			NC_035107.1	27.326	0.666574	0.176152	n
	NC_035107.1	27.326	0.533775	0.272642	n			NC_035107.1	27.326	0.911518	0.040235	n
	NC_035107.1	27.326	0.675249	0.170536	n			NC_035107.1	27.326	0.998765	0.000536491	n
	NC_035107.1	27.326	0.527611	0.277686	n			NC_035107.1	27.326	0.228759	0.640622	n
	NC_035107.1	27.3261	0.343422	0.464171	n			NC_035107.1	27.3261	0.305801	0.514561	n
	NC_035107.1	27.3308	0.358929	0.444991	n			NC_035107.1	27.3308	0.859075	0.0659689	n
	NC_035107.1	27.3308	0.961025	0.0172652	n			NC_035107.1	27.3308	0.413054	0.383993	n
	NC_035107.1	27.3309	0.625293	0.203916	n			NC_035107.1	27.3309	0.893105	0.0490977	n
	NC_035107.1	27.3309	0.665438	0.176892	n			NC_035107.1	27.3309	0.6138	0.211973	n
	NC_035107.1	27.3309	0.565314	0.24771	n			NC_035107.1	27.3309	0.360808	0.442724	n
	NC_035107.1	27.3309	0.944905	0.0246119	n			NC_035107.1	27.3309	0.900233	0.0456452	n
	NC_035107.1	27.3316	0.721378	0.141837	n			NC_035107.1	27.3316	0.0503977	1.29759	n
	NC_035107.1	27.3316	0.469552	0.328317	n			NC_035107.1	27.3316	0.0127317	1.89511	n
	NC_035107.1	27.3317	0.292572	0.533767	n			NC_035107.1	27.3317	0.263105	0.579871	n
	NC_035107.1	27.3317	0.674006	0.171336	n			NC_035107.1	27.3317	0.701756	0.153814	n
	NC_035107.1	27.424	0.372506	0.428866	n			NC_035107.1	27.424	0.707855	0.150056	n
	NC_035107.1	27.424	0.491542	0.30844	n			NC_035107.1	27.424	0.525264	0.279622	n
	NC_035107.1	27.5504	0.138474	0.858632	n			NC_035107.1	27.5504	0.206072	0.685981	n
	NC_035107.1	27.5862	0.567275	0.246207	n			NC_035107.1	27.5862	0.55431	0.256247	n
	NC_035107.1	27.5862	0.743672	0.128619	n			NC_035107.1	27.5862	0.278522	0.555141	n
	NC_035107.1	27.5862	0.774942	0.110731	n			NC_035107.1	27.5862	0.213454	0.670697	n
	NC_035107.1	27.5862	0.659252	0.180949	n			NC_035107.1	27.5862	0.562912	0.249559	n
	NC_035107.1	27.5865	0.438595	0.357936	n			NC_035107.1	27.5865	0.707212	0.15045	n
	NC_035107.1	27.5865	0.387115	0.41216	n			NC_035107.1	27.5865	0.711355	0.147914	n
	NC_035107.1	27.5865	0.423288	0.373364	n			NC_035107.1	27.5865	0.959865	0.0177898	n
	NC_035107.1	27.5865	0.951498	0.0215922	n			NC_035107.1	27.5865	0.442285	0.354298	n
	NC_035107.1	27.5865	0.501876	0.299403	n			NC_035107.1	27.5865	0.731369	0.135864	n
	NC_035107.1	27.6002	0.155426	0.808478	n			NC_035107.1	27.6002	0.322081	0.492034	n
	NC_035107.1	27.6002	0.216695	0.664152	n			NC_035107.1	27.6002	0.912553	0.039742	n
	NC_035107.1	27.6003	0.372713	0.428625	n			NC_035107.1	27.6003	0.922818	0.0348838	n
	NC_035107.1	27.6003	0.413233	0.383805	n			NC_035107.1	27.6003	0.969122	0.0136215	n
	NC_035107.1	27.6005	0.590159	0.229031	n			NC_035107.1	27.6005	0.263671	0.578938	n
	NC_035107.1	27.6067	0.980942	0.00835679	n			NC_035107.1	27.6067	0.457038	0.340048	n
	NC_035107.1	27.6068	0.210597	0.676547	n			NC_035107.1	27.6068	0.0246468	1.60824	n
	NC_035107.1	27.6068	0.335752	0.473981	n			NC_035107.1	27.6068	0.0102653	1.98863	n
	NC_035107.1	27.6432	0.381642	0.418343	n			NC_035107.1	27.6432	0.114154	0.942509	n
	NC_035107.1	27.6433	0.637292	0.195662	n			NC_035107.1	27.6433	0.0528144	1.27725	n
	NC_035107.1	27.6873	0.471969	0.326087	n			NC_035107.1	27.6873	0.63332	0.198377	n
	NC_035107.1	27.6898	0.277942	0.556046	n			NC_035107.1	27.6898	0.483625	0.315492	n
	NC_035107.1	27.6898	0.32209	0.492023	n			NC_035107.1	27.6898	0.565257	0.247754	n
	NC_035107.1	27.6899	0.446739	0.349946	n			NC_035107.1	27.6899	0.333938	0.476334	n
	NC_035107.1	27.69	0.539289	0.268178	n			NC_035107.1	27.69	0.317191	0.498679	n
	NC_035107.1	27.69	0.80752	0.0928468	n			NC_035107.1	27.69	0.43242	0.364094	n
	NC_035107.1	27.69	0.352914	0.452331	n			NC_035107.1	27.69	0.579415	0.23701	n
	NC_035107.1	27.7723	0.34431	0.46305	n			NC_035107.1	27.7723	0.868739	0.0611109	n
	NC_035107.1	27.7724	0.659272	0.180935	n			NC_035107.1	27.7724	0.179039	0.747053	n
	NC_035107.1	27.7724	0.769725	0.113664	n			NC_035107.1	27.7724	0.254308	0.59464	n
	NC_035107.1	27.7724	0.748747	0.125665	n			NC_035107.1	27.7724	0.289405	0.538494	n
	NC_035107.1	27.7725	0.866406	0.0622787	n			NC_035107.1	27.7725	0.40922	0.388043	n
	NC_035107.1	27.7725	0.293819	0.53192	n			NC_035107.1	27.7725	0.70284	0.153143	n
	NC_035107.1	27.7726	0.213994	0.669599	n			NC_035107.1	27.7726	0.778745	0.108605	n
	NC_035107.1	27.7747	0.63479	0.19737	n			NC_035107.1	27.7747	0.611119	0.213874	n
	NC_035107.1	27.7747	0.458446	0.338712	n			NC_035107.1	27.7747	0.722088	0.14141	n
	NC_035107.1	27.7747	0.499964	0.301062	n			NC_035107.1	27.7747	0.665138	0.177089	n
	NC_035107.1	27.7747	0.492236	0.307827	n			NC_035107.1	27.7747	0.72985	0.136767	n
	NC_035107.1	27.7748	0.846571	0.0723369	n			NC_035107.1	27.7748	0.552695	0.257514	n
	NC_035107.1	27.7749	0.380546	0.419593	n			NC_035107.1	27.7749	0.949949	0.0222995	n
	NC_035107.1	27.7749	0.31205	0.505776	n			NC_035107.1	27.7749	0.775059	0.110665	n
	NC_035107.1	27.8025	0.727401	0.138226	n			NC_035107.1	27.8025	0.73199	0.135495	n
	NC_035107.1	27.8027	0.725836	0.139162	n			NC_035107.1	27.8027	0.214572	0.668428	n
	NC_035107.1	27.9265	0.255723	0.59223	n			NC_035107.1	27.9265	0.688793	0.161911	n
	NC_035107.1	27.9266	0.150841	0.82148	n			NC_035107.1	27.9266	0.840534	0.0754447	n
	NC_035107.1	27.9266	0.182244	0.739348	n			NC_035107.1	27.9266	0.728933	0.137313	n
	NC_035107.1	27.9266	0.136445	0.865042	n			NC_035107.1	27.9266	0.958509	0.0184038	n
	NC_035107.1	27.9266	0.012514	1.9026	n			NC_035107.1	27.9266	0.454419	0.342543	n
	NC_035107.1	27.9266	0.00628093	2.20198	n			NC_035107.1	27.9266	0.531814	0.27424	n
	NC_035107.1	27.9268	0.18731	0.727438	n			NC_035107.1	27.9268	0.960256	0.0176131	n
	NC_035107.1	27.9268	0.331919	0.478968	n			NC_035107.1	27.9268	0.0956723	1.01921	n
	NC_035107.1	27.9268	0.445233	0.351412	n			NC_035107.1	27.9268	0.738516	0.13164	n
	NC_035107.1	28.138	0.0397852	1.40028	n			NC_035107.1	28.138	0.622566	0.205815	n
	NC_035107.1	28.1383	0.23387	0.631025	n			NC_035107.1	28.1383	0.0125293	1.90207	n
	NC_035107.1	28.2	0.158739	0.799316	n			NC_035107.1	28.2	0.0141358	1.84968	n
	NC_035107.1	28.2001	0.413919	0.383084	n			NC_035107.1	28.2001	0.0200506	1.69787	n
	NC_035107.1	28.2003	0.562771	0.249668	n			NC_035107.1	28.2003	0.608437	0.215784	n
	NC_035107.1	28.3099	0.811873	0.0905121	n			NC_035107.1	28.3099	0.029428	1.53124	n
	NC_035107.1	28.3099	0.167755	0.775324	n			NC_035107.1	28.3099	0.251032	0.600271	n
	NC_035107.1	28.3107	0.941405	0.0262237	n			NC_035107.1	28.3107	0.331041	0.480118	n
	NC_035107.1	28.3107	0.98169	0.00802543	n			NC_035107.1	28.3107	0.26792	0.571995	n
	NC_035107.1	28.3107	0.988835	0.00487617	n			NC_035107.1	28.3107	0.380365	0.4198	n
	NC_035107.1	28.506	0.795715	0.0992424	n			NC_035107.1	28.506	0.728151	0.137778	n
	NC_035107.1	28.5062	0.901612	0.0449804	n			NC_035107.1	28.5062	0.427514	0.36905	n
	NC_035107.1	28.5062	0.782108	0.106733	n			NC_035107.1	28.5062	0.0574123	1.241	n
	NC_035107.1	28.7105	0.701572	0.153928	n			NC_035107.1	28.7105	0.896167	0.0476112	n
	NC_035107.1	28.7466	0.183451	0.736479	n			NC_035107.1	28.7466	0.014395	1.84179	n
	NC_035107.1	28.795	0.000324919	3.48822	n			NC_035107.1	28.795	0.189891	0.721496	n
	NC_035107.1	28.7951	0.000402828	3.39488	n			NC_035107.1	28.7951	0.145871	0.836031	n
	NC_035107.1	28.7951	0.000958002	3.01863	n			NC_035107.1	28.7951	0.207334	0.68333	n
	NC_035107.1	28.7951	0.0499032	1.30187	n			NC_035107.1	28.7951	0.26833	0.571331	n
	NC_035107.1	28.7952	0.0246226	1.60867	n			NC_035107.1	28.7952	0.231458	0.635528	n
	NC_035107.1	28.7952	0.0184107	1.73493	n			NC_035107.1	28.7952	0.263718	0.578861	n
	NC_035107.1	28.7953	0.00685728	2.16385	n			NC_035107.1	28.7953	0.506324	0.295572	n
	NC_035107.1	28.8121	0.745267	0.127688	n			NC_035107.1	28.8121	0.740675	0.130372	n
	NC_035107.1	28.8122	0.304816	0.515963	n			NC_035107.1	28.8122	0.463438	0.334008	n
	NC_035107.1	28.8122	0.636742	0.196037	n			NC_035107.1	28.8122	0.0807061	1.09309	n
	NC_035107.1	28.8122	0.27019	0.568331	n			NC_035107.1	28.8122	0.518439	0.285303	n
	NC_035107.1	28.8122	0.462498	0.33489	n			NC_035107.1	28.8122	0.088601	1.05256	n
	NC_035107.1	28.8122	0.345217	0.461908	n			NC_035107.1	28.8122	0.142447	0.846347	n
	NC_035107.1	28.8956	0.543604	0.264717	n			NC_035107.1	28.8956	0.133461	0.874645	n
	NC_035107.1	29.0083	0.25758	0.589088	n			NC_035107.1	29.0083	0.963525	0.0161368	n
	NC_035107.1	29.0083	0.711879	0.147594	n			NC_035107.1	29.0083	0.807367	0.0929291	n
	NC_035107.1	29.0254	0.456585	0.340479	n			NC_035107.1	29.0254	0.197871	0.703617	n
	NC_035107.1	29.0906	0.467602	0.330123	n			NC_035107.1	29.0906	0.426789	0.369787	n
	NC_035107.1	29.1732	0.283834	0.546935	n			NC_035107.1	29.1732	0.583794	0.23374	n
	NC_035107.1	29.1744	0.575036	0.240305	n			NC_035107.1	29.1744	0.834934	0.0783477	n
	NC_035107.1	29.1744	0.0855723	1.06767	n			NC_035107.1	29.1744	0.956191	0.0194552	n
	NC_035107.1	29.1744	0.0869183	1.06089	n			NC_035107.1	29.1744	0.882832	0.0541218	n
	NC_035107.1	29.1744	0.483609	0.315506	n			NC_035107.1	29.1744	0.746282	0.127097	n
	NC_035107.1	29.1744	0.452132	0.344735	n			NC_035107.1	29.1744	0.508627	0.293601	n
	NC_035107.1	29.1746	0.149827	0.82441	n			NC_035107.1	29.1746	0.985313	0.00642567	n
	NC_035107.1	29.1746	0.151695	0.819028	n			NC_035107.1	29.1746	0.902146	0.0447233	n
	NC_035107.1	29.3146	0.957083	0.0190505	n			NC_035107.1	29.3146	0.78099	0.107355	n
	NC_035107.1	29.3148	0.259706	0.585518	n			NC_035107.1	29.3148	0.776363	0.109935	n
	NC_035107.1	29.3148	0.976345	0.0103968	n			NC_035107.1	29.3148	0.673091	0.171926	n
	NC_035107.1	29.3148	0.111143	0.954119	n			NC_035107.1	29.3148	0.856492	0.0672766	n
	NC_035107.1	29.3148	0.950718	0.0219481	n			NC_035107.1	29.3148	0.605221	0.218086	n
	NC_035107.1	29.3148	0.102394	0.989726	n			NC_035107.1	29.3148	0.857281	0.0668769	n
	NC_035107.1	29.4611	0.648661	0.187982	n			NC_035107.1	29.4611	0.701873	0.153741	n
	NC_035107.1	29.5267	0.582755	0.234514	n			NC_035107.1	29.5267	0.0775863	1.11022	n
	NC_035107.1	29.6386	0.533675	0.272723	n			NC_035107.1	29.6386	0.238161	0.623129	n
	NC_035107.1	29.6387	0.731779	0.13562	n			NC_035107.1	29.6387	0.554212	0.256324	n
	NC_035107.1	29.6388	0.211612	0.67446	n			NC_035107.1	29.6388	0.341251	0.466926	n
	NC_035107.1	29.6388	0.304077	0.517016	n			NC_035107.1	29.6388	0.325128	0.487946	n
	NC_035107.1	29.6388	0.250943	0.600424	n			NC_035107.1	29.6388	0.224043	0.649668	n
	NC_035107.1	29.6389	0.239319	0.621024	n			NC_035107.1	29.6389	0.1491	0.826523	n
	NC_035107.1	29.6412	0.920314	0.0360642	n			NC_035107.1	29.6412	0.808324	0.0924146	n
	NC_035107.1	29.6412	0.811864	0.0905165	n			NC_035107.1	29.6412	0.72021	0.142541	n
	NC_035107.1	30.0893	0.00658215	2.18163	n			NC_035107.1	30.0893	0.345152	0.46199	n
	NC_035107.1	30.0893	0.161094	0.792919	n			NC_035107.1	30.0893	0.108698	0.963777	n
	NC_035107.1	30.0893	0.651501	0.186085	n			NC_035107.1	30.0893	0.430827	0.365697	n
	NC_035107.1	30.0894	0.213137	0.671342	n			NC_035107.1	30.0894	0.00774395	2.11104	n
	NC_035107.1	30.0895	0.175571	0.755547	n			NC_035107.1	30.0895	0.00597694	2.22352	n
	NC_035107.1	30.0895	0.270157	0.568384	n			NC_035107.1	30.0895	0.0207151	1.68371	n
	NC_035107.1	30.0895	0.446282	0.35039	n			NC_035107.1	30.0895	0.286221	0.543299	n
	NC_035107.1	30.1522	0.0348892	1.45731	n			NC_035107.1	30.1522	0.196408	0.706841	n
	NC_035107.1	30.1523	0.440161	0.356389	n			NC_035107.1	30.1523	0.859165	0.0659233	n
	NC_035107.1	30.1525	0.0035991	2.44381	n			NC_035107.1	30.1525	0.398144	0.39996	n
	NC_035107.1	30.1525	0.00449715	2.34706	n			NC_035107.1	30.1525	0.551797	0.25822	n
	NC_035107.1	30.1525	0.0129496	1.88774	n			NC_035107.1	30.1525	0.189352	0.72273	n
	NC_035107.1	30.2089	0.618866	0.208403	n			NC_035107.1	30.2089	0.469213	0.32863	n
	NC_035107.1	30.4387	0.0664265	1.17766	n			NC_035107.1	30.4387	0.35559	0.44905	n
	NC_035107.1	30.4387	0.586229	0.231932	n			NC_035107.1	30.4387	0.344027	0.463408	n
	NC_035107.1	30.4387	0.159758	0.796537	n			NC_035107.1	30.4387	0.875228	0.0578788	n
	NC_035107.1	30.4389	0.544103	0.264319	n			NC_035107.1	30.4389	0.737265	0.132376	n
	NC_035107.1	30.4389	0.557675	0.253619	n			NC_035107.1	30.4389	0.686521	0.163346	n
	NC_035107.1	30.4389	0.231017	0.636356	n			NC_035107.1	30.4389	0.922049	0.0352461	n
	NC_035107.1	30.4397	0.581714	0.23529	n			NC_035107.1	30.4397	0.851604	0.0697622	n
	NC_035107.1	30.4716	0.625916	0.203484	n			NC_035107.1	30.4716	0.969494	0.0134547	n
	NC_035107.1	30.4716	0.66197	0.179162	n			NC_035107.1	30.4716	0.865472	0.062747	n
	NC_035107.1	30.5016	0.22867	0.640791	n			NC_035107.1	30.5016	0.520624	0.283476	n
	NC_035107.1	30.5019	0.727898	0.137929	n			NC_035107.1	30.5019	0.337452	0.471788	n
	NC_035107.1	30.5019	0.775228	0.110571	n			NC_035107.1	30.5019	0.424293	0.372334	n
	NC_035107.1	30.5019	0.81921	0.0866046	n			NC_035107.1	30.5019	0.650207	0.186948	n
	NC_035107.1	30.7713	0.906474	0.0426447	n			NC_035107.1	30.7713	0.528388	0.277047	n
	NC_035107.1	30.7713	0.821439	0.0854245	n			NC_035107.1	30.7713	0.830258	0.0807869	n
	NC_035107.1	30.7713	0.832969	0.0793714	n			NC_035107.1	30.7713	0.738238	0.131803	n
	NC_035107.1	30.7713	0.956536	0.0192986	n			NC_035107.1	30.7713	0.742285	0.129429	n
	NC_035107.1	30.7713	0.609162	0.215268	n			NC_035107.1	30.7713	0.617083	0.209657	n
	NC_035107.1	30.7713	0.641183	0.193018	n			NC_035107.1	30.7713	0.474414	0.323843	n
	NC_035107.1	30.7713	0.695866	0.157474	n			NC_035107.1	30.7713	0.513355	0.289582	n
	NC_035107.1	30.7715	0.800105	0.0968532	n			NC_035107.1	30.7715	0.274279	0.561807	n
	NC_035107.1	30.7715	0.530589	0.275241	n			NC_035107.1	30.7715	0.861308	0.0648418	n
	NC_035107.1	30.8959	0.376552	0.424175	n			NC_035107.1	30.8959	0.00687359	2.16282	n
	NC_035107.1	30.8959	0.299709	0.5233	n			NC_035107.1	30.8959	0.020869	1.6805	n
	NC_035107.1	30.8961	0.663498	0.178161	n			NC_035107.1	30.8961	0.0481374	1.31752	n
	NC_035107.1	30.8961	0.4686	0.329198	n			NC_035107.1	30.8961	0.856676	0.0671835	n
	NC_035107.1	30.8961	0.484957	0.314297	n			NC_035107.1	30.8961	0.00808812	2.09215	n
	NC_035107.1	30.9935	0.811332	0.0908015	n			NC_035107.1	30.9935	0.754532	0.122322	n
	NC_035107.1	31.0056	0.922826	0.0348803	n			NC_035107.1	31.0056	0.428095	0.36846	n
	NC_035107.1	31.0059	0.968096	0.0140818	n			NC_035107.1	31.0059	0.494602	0.305744	n
	NC_035107.1	31.1721	0.640397	0.193551	n			NC_035107.1	31.1721	0.113566	0.944753	n
	NC_035107.1	31.1721	0.664635	0.177417	n			NC_035107.1	31.1721	0.156588	0.805242	n
	NC_035107.1	31.1722	0.791231	0.101697	n			NC_035107.1	31.1722	0.390668	0.408192	n
	NC_035107.1	31.2424	0.582764	0.234507	n			NC_035107.1	31.2424	0.880563	0.0552397	n
	NC_035107.1	31.2424	0.88022	0.0554085	n			NC_035107.1	31.2424	0.835302	0.0781563	n
	NC_035107.1	31.6482	0.412717	0.384348	n			NC_035107.1	31.6482	0.154797	0.810238	n
	NC_035107.1	31.6482	0.693933	0.158683	n			NC_035107.1	31.6482	0.501688	0.299566	n
	NC_035107.1	31.6482	0.847748	0.0717333	n			NC_035107.1	31.6482	0.528125	0.277263	n
	NC_035107.1	31.6606	0.0565644	1.24746	n			NC_035107.1	31.6606	0.138691	0.857953	n
	NC_035107.1	31.6607	0.00674794	2.17083	n			NC_035107.1	31.6607	0.46823	0.329541	n
	NC_035107.1	31.6607	0.06821	1.16615	n			NC_035107.1	31.6607	0.153121	0.814967	n
	NC_035107.1	31.6609	0.0979205	1.00913	n			NC_035107.1	31.6609	0.471417	0.326594	n
	NC_035107.1	31.672	0.681584	0.16648	n			NC_035107.1	31.672	0.654935	0.183802	n
	NC_035107.1	31.6816	0.347997	0.458425	n			NC_035107.1	31.6816	0.271353	0.566466	n
	NC_035107.1	31.6817	0.32238	0.491632	n			NC_035107.1	31.6817	0.151073	0.820814	n
	NC_035107.1	31.6817	0.0397112	1.40109	n			NC_035107.1	31.6817	0.246991	0.607319	n
	NC_035107.1	31.6817	0.830545	0.080637	n			NC_035107.1	31.6817	0.975628	0.0107159	n
	NC_035107.1	31.6817	0.833972	0.0788487	n			NC_035107.1	31.6817	0.639076	0.194448	n
	NC_035107.1	31.6913	0.281449	0.5506	n			NC_035107.1	31.6913	0.92598	0.0333985	n
	NC_035107.1	31.9143	0.346691	0.460058	n			NC_035107.1	31.9143	0.479111	0.319563	n
	NC_035107.1	31.9143	0.360401	0.443214	n			NC_035107.1	31.9143	0.755601	0.121708	n
	NC_035107.1	31.9635	0.69476	0.158165	n			NC_035107.1	31.9635	0.410854	0.386313	n
	NC_035107.1	31.9635	0.559322	0.252338	n			NC_035107.1	31.9635	0.513266	0.289658	n
	NC_035107.1	32.025	0.976583	0.0102906	n			NC_035107.1	32.025	0.989444	0.00460861	n
	NC_035107.1	32.0253	0.106603	0.97223	n			NC_035107.1	32.0253	0.066219	1.17902	n
	NC_035107.1	32.0253	0.663267	0.178311	n			NC_035107.1	32.0253	0.746404	0.127026	n
	NC_035107.1	32.4701	0.246422	0.608321	n			NC_035107.1	32.4701	0.406423	0.391021	n
	NC_035107.1	32.4701	0.817738	0.0873859	n			NC_035107.1	32.4701	0.789878	0.10244	n
	NC_035107.1	32.4701	0.110886	0.955124	n			NC_035107.1	32.4701	0.377785	0.422755	n
	NC_035107.1	32.4701	0.913162	0.0394522	n			NC_035107.1	32.4701	0.461171	0.336138	n
	NC_035107.1	32.4703	0.896318	0.0475379	n			NC_035107.1	32.4703	0.629256	0.201173	n
	NC_035107.1	32.4703	0.672541	0.172281	n			NC_035107.1	32.4703	0.133761	0.87367	n
	NC_035107.1	32.4704	0.258353	0.587786	n			NC_035107.1	32.4704	0.240905	0.618154	n
	NC_035107.1	32.6499	0.435804	0.360709	n			NC_035107.1	32.6499	0.151226	0.820373	n
	NC_035107.1	32.6499	0.383853	0.415836	n			NC_035107.1	32.6499	0.953669	0.0206022	n
	NC_035107.1	32.65	0.824765	0.0836699	n			NC_035107.1	32.65	0.95636	0.0193784	n
	NC_035107.1	32.671	0.832323	0.079708	n			NC_035107.1	32.671	0.646506	0.189427	n
	NC_035107.1	32.6712	0.436372	0.360143	n			NC_035107.1	32.6712	0.176039	0.754391	n
	NC_035107.1	32.6712	0.135104	0.869332	n			NC_035107.1	32.6712	0.0473841	1.32437	n
	NC_035107.1	32.6712	0.101509	0.993497	n			NC_035107.1	32.6712	0.0517516	1.28608	n
	NC_035107.1	32.6712	0.898827	0.046324	n			NC_035107.1	32.6712	0.983497	0.00722695	n
	NC_035107.1	32.6712	0.692511	0.159574	n			NC_035107.1	32.6712	0.793556	0.100423	n
	NC_035107.1	32.6712	0.394418	0.404044	n			NC_035107.1	32.6712	0.26089	0.583543	n
	NC_035107.1	33.1978	0.659657	0.180682	n			NC_035107.1	33.1978	0.122879	0.910522	n
	NC_035107.1	33.1978	0.655439	0.183468	n			NC_035107.1	33.1978	0.550469	0.259267	n
	NC_035107.1	33.1978	0.804366	0.0945463	n			NC_035107.1	33.1978	0.0682445	1.16593	n
	NC_035107.1	33.198	0.446139	0.35053	n			NC_035107.1	33.198	0.216729	0.664083	n
	NC_035107.1	33.198	0.622347	0.205967	n			NC_035107.1	33.198	0.41307	0.383976	n
	NC_035107.1	33.198	0.924048	0.0343053	n			NC_035107.1	33.198	0.200592	0.697687	n
	NC_035107.1	33.198	0.0512352	1.29043	n			NC_035107.1	33.198	0.185634	0.731343	n
	NC_035107.1	33.198	0.882242	0.0544121	n			NC_035107.1	33.198	0.182628	0.738432	n
	NC_035107.1	33.198	0.690528	0.160819	n			NC_035107.1	33.198	0.118011	0.928076	n
	NC_035107.1	33.198	0.696609	0.157011	n			NC_035107.1	33.198	0.115582	0.937111	n
	NC_035107.1	33.198	0.920219	0.0361086	n			NC_035107.1	33.198	0.155317	0.808781	n
	NC_035107.1	33.198	0.390936	0.407895	n			NC_035107.1	33.198	0.735183	0.133605	n
	NC_035107.1	33.3575	0.43479	0.36172	n			NC_035107.1	33.3575	0.104255	0.981903	n
	NC_035107.1	33.4044	0.691165	0.160418	n			NC_035107.1	33.4044	0.561956	0.250298	n
	NC_035107.1	33.4044	0.769824	0.113609	n			NC_035107.1	33.4044	0.915007	0.0385755	n
	NC_035107.1	33.4044	0.679424	0.167859	n			NC_035107.1	33.4044	0.16656	0.778429	n
	NC_035107.1	33.5634	0.43185	0.364667	n			NC_035107.1	33.5634	0.630386	0.200394	n
	NC_035107.1	34.9331	0.425162	0.371445	n			NC_035107.1	34.9331	0.0687222	1.1629	n
	NC_035107.1	34.9332	0.0492199	1.30786	n			NC_035107.1	34.9332	0.447329	0.349373	n
	NC_035107.1	34.9333	0.427624	0.368938	n			NC_035107.1	34.9333	0.555521	0.255299	n
	NC_035107.1	34.9333	0.113237	0.946011	n			NC_035107.1	34.9333	0.421472	0.375231	n
	NC_035107.1	35.1882	0.215661	0.666228	n			NC_035107.1	35.1882	0.0661755	1.1793	n
	NC_035107.1	35.1883	0.0515712	1.28759	n			NC_035107.1	35.1883	0.180664	0.743127	n
	NC_035107.1	35.1883	0.0328444	1.48354	n			NC_035107.1	35.1883	0.139532	0.855325	n
	NC_035107.1	35.1883	0.146012	0.835613	n			NC_035107.1	35.1883	0.979978	0.00878362	n
	NC_035107.1	35.1884	0.155627	0.807916	n			NC_035107.1	35.1884	0.985526	0.00633198	n
	NC_035107.1	35.401	0.143611	0.842813	n			NC_035107.1	35.401	0.667878	0.175303	n
	NC_035107.1	35.4306	0.61581	0.210553	n			NC_035107.1	35.4306	0.853266	0.0689155	n
	NC_035107.1	35.4306	0.316964	0.498991	n			NC_035107.1	35.4306	0.35486	0.449943	n
	NC_035107.1	35.4756	0.745139	0.127763	n			NC_035107.1	35.4756	0.080255	1.09553	n
	NC_035107.1	35.4756	0.334042	0.476198	n			NC_035107.1	35.4756	0.224934	0.647944	n
	NC_035107.1	35.4756	0.000809144	3.09197	n			NC_035107.1	35.4756	0.676785	0.169549	n
	NC_035107.1	35.4758	0.18792	0.726028	n			NC_035107.1	35.4758	0.290832	0.536358	n
	NC_035107.1	35.4758	0.167324	0.776442	n			NC_035107.1	35.4758	0.24318	0.614072	n
	NC_035107.1	35.4758	0.735413	0.133469	n			NC_035107.1	35.4758	0.936322	0.0285747	n
	NC_035107.1	35.4758	0.342794	0.464966	n			NC_035107.1	35.4758	0.447243	0.349457	n
	NC_035107.1	35.6046	0.872202	0.0593829	n			NC_035107.1	35.6046	0.457526	0.339584	n
	NC_035107.1	35.6048	0.556814	0.25429	n			NC_035107.1	35.6048	0.985021	0.00655472	n
	NC_035107.1	35.6819	0.241816	0.616515	n			NC_035107.1	35.6819	0.129434	0.887951	n
	NC_035107.1	35.6819	0.552816	0.257419	n			NC_035107.1	35.6819	0.84142	0.074987	n
	NC_035107.1	35.6819	0.216019	0.665508	n			NC_035107.1	35.6819	0.165084	0.782295	n
	NC_035107.1	35.9475	0.55479	0.255872	n			NC_035107.1	35.9475	0.151684	0.819059	n
	NC_035107.1	35.9506	0.62047	0.207279	n			NC_035107.1	35.9506	0.0321746	1.49249	n
	NC_035107.1	35.9506	0.639139	0.194404	n			NC_035107.1	35.9506	0.02071	1.68382	n
	NC_035107.1	35.9506	0.457457	0.33965	n			NC_035107.1	35.9506	0.0665562	1.17681	n
	NC_035107.1	35.9506	0.541629	0.266298	n			NC_035107.1	35.9506	0.319587	0.495411	n
	NC_035107.1	35.9506	0.933084	0.0300794	n			NC_035107.1	35.9506	0.376886	0.42379	n
	NC_035107.1	35.9506	0.570202	0.243971	n			NC_035107.1	35.9506	0.245936	0.609178	n
	NC_035107.1	35.9508	0.242373	0.615515	n			NC_035107.1	35.9508	0.18255	0.738619	n
	NC_035107.1	35.9508	0.191738	0.717292	n			NC_035107.1	35.9508	0.169892	0.769828	n
	NC_035107.1	35.9508	0.239502	0.62069	n			NC_035107.1	35.9508	0.815985	0.0883178	n
	NC_035107.1	35.9509	0.579206	0.237167	n			NC_035107.1	35.9509	0.855307	0.067878	n
	NC_035107.1	35.9509	0.945439	0.0243665	n			NC_035107.1	35.9509	0.725262	0.139505	n
	NC_035107.1	36.4163	0.0753131	1.12313	n			NC_035107.1	36.4163	0.958635	0.0183465	n
	NC_035107.1	36.6567	0.787698	0.10364	n			NC_035107.1	36.6567	0.749741	0.125088	n
	NC_035107.1	36.6567	0.549268	0.260215	n			NC_035107.1	36.6567	0.944282	0.0248982	n
	NC_035107.1	36.6568	0.670186	0.173805	n			NC_035107.1	36.6568	0.864426	0.0632722	n
	NC_035107.1	36.6572	0.267164	0.573222	n			NC_035107.1	36.6572	0.751541	0.124047	n
	NC_035107.1	36.6572	0.703713	0.152604	n			NC_035107.1	36.6572	0.82026	0.0860483	n
	NC_035107.1	36.6572	0.362934	0.440173	n			NC_035107.1	36.6572	0.798761	0.0975831	n
	NC_035107.1	36.6573	0.00552173	2.25792	n			NC_035107.1	36.6573	0.0933796	1.02975	n
	NC_035107.1	36.7957	0.323406	0.490251	n			NC_035107.1	36.7957	0.892813	0.0492393	n
	NC_035107.1	36.7957	0.542151	0.26588	n			NC_035107.1	36.7957	0.81222	0.0903262	n
	NC_035107.1	36.7959	0.358736	0.445225	n			NC_035107.1	36.7959	0.202156	0.694313	n
	NC_035107.1	36.7959	0.549202	0.260268	n			NC_035107.1	36.7959	0.299187	0.524057	n
	NC_035107.1	36.7959	0.556792	0.254307	n			NC_035107.1	36.7959	0.300952	0.521503	n
	NC_035107.1	36.7959	0.223306	0.651099	n			NC_035107.1	36.7959	0.034625	1.46061	n
	NC_035107.1	37.716	0.0774592	1.11093	n			NC_035107.1	37.716	0.590766	0.228584	n
	NC_035107.1	37.716	0.431338	0.365182	n			NC_035107.1	37.716	0.772136	0.112306	n
	NC_035107.1	37.7161	0.851173	0.0699824	n			NC_035107.1	37.7161	0.941328	0.0262589	n
	NC_035107.1	37.7161	0.116268	0.934541	n			NC_035107.1	37.7161	0.560835	0.251165	n
	NC_035107.1	37.7162	0.713095	0.146853	n			NC_035107.1	37.7162	0.696856	0.156857	n
	NC_035107.1	37.7162	0.657353	0.182202	n			NC_035107.1	37.7162	0.720489	0.142373	n
	NC_035107.1	37.7163	0.597027	0.224006	n			NC_035107.1	37.7163	0.593299	0.226726	n
	NC_035107.1	37.7163	0.980299	0.00864152	n			NC_035107.1	37.7163	0.571031	0.24334	n
	NC_035107.1	37.7425	0.391826	0.406907	n			NC_035107.1	37.7425	0.337889	0.471225	n
	NC_035107.1	37.7426	0.144176	0.841107	n			NC_035107.1	37.7426	0.998029	0.000856625	n
	NC_035107.1	37.7426	0.787794	0.103587	n			NC_035107.1	37.7426	0.337382	0.471878	n
	NC_035107.1	37.7426	0.893849	0.0487356	n			NC_035107.1	37.7426	0.608387	0.21582	n
	NC_035107.1	37.7426	0.623392	0.205238	n			NC_035107.1	37.7426	0.234961	0.629004	n
	NC_035107.1	37.7428	0.668341	0.175002	n			NC_035107.1	37.7428	0.616656	0.209957	n
	NC_035107.1	37.7428	0.283295	0.547761	n			NC_035107.1	37.7428	0.498477	0.302355	n
	NC_035107.1	37.834	0.487094	0.312387	n			NC_035107.1	37.834	0.337364	0.471901	n
	NC_035107.1	37.834	0.810167	0.0914255	n			NC_035107.1	37.834	0.739479	0.131074	n
	NC_035107.1	37.8342	0.168748	0.772761	n			NC_035107.1	37.8342	0.558459	0.253009	n
	NC_035107.1	37.8342	0.750606	0.124588	n			NC_035107.1	37.8342	0.951255	0.021703	n
	NC_035107.1	37.8377	0.713236	0.146767	n			NC_035107.1	37.8377	0.782267	0.106645	n
	NC_035107.1	37.8377	0.797831	0.0980892	n			NC_035107.1	37.8377	0.473463	0.324714	n
	NC_035107.1	37.8377	0.826391	0.0828143	n			NC_035107.1	37.8377	0.713669	0.146503	n
	NC_035107.1	37.8377	0.88397	0.0535625	n			NC_035107.1	37.8377	0.445305	0.351343	n
	NC_035107.1	37.8377	0.785052	0.105102	n			NC_035107.1	37.8377	0.56767	0.245904	n
	NC_035107.1	37.8377	0.947518	0.0234124	n			NC_035107.1	37.8377	0.741061	0.130146	n
	NC_035107.1	37.8575	0.738589	0.131597	n			NC_035107.1	37.8575	0.139801	0.85449	n
	NC_035107.1	37.8575	0.683534	0.16524	n			NC_035107.1	37.8575	0.0710549	1.14841	n
	NC_035107.1	37.8576	0.22674	0.644473	n			NC_035107.1	37.8576	0.611255	0.213778	n
	NC_035107.1	37.8576	0.31384	0.503292	n			NC_035107.1	37.8576	0.601566	0.220717	n
	NC_035107.1	37.8577	0.220462	0.656666	n			NC_035107.1	37.8577	0.720975	0.14208	n
	NC_035107.1	37.8577	0.22377	0.650199	n			NC_035107.1	37.8577	0.424861	0.371753	n
	NC_035107.1	37.8578	0.117333	0.930579	n			NC_035107.1	37.8578	0.927545	0.0326648	n
	NC_035107.1	38.1214	0.444942	0.351697	n			NC_035107.1	38.1214	0.995546	0.0019388	n
	NC_035107.1	38.1215	0.315938	0.500398	n			NC_035107.1	38.1215	0.151459	0.819705	n
	NC_035107.1	38.1217	0.285255	0.544767	n			NC_035107.1	38.1217	0.0351515	1.45406	n
	NC_035107.1	38.1551	0.118753	0.925356	n			NC_035107.1	38.1551	0.587379	0.231082	n
	NC_035107.1	38.1813	0.915174	0.0384964	n			NC_035107.1	38.1813	0.0666758	1.17603	n
	NC_035107.1	38.1814	0.138861	0.857419	n			NC_035107.1	38.1814	0.0696118	1.15732	n
	NC_035107.1	38.1814	0.145117	0.838283	n			NC_035107.1	38.1814	0.803215	0.0951682	n
	NC_035107.1	38.1815	0.00218598	2.66035	n			NC_035107.1	38.1815	0.0258839	1.58697	n
	NC_035107.1	38.1816	0.429553	0.366983	n			NC_035107.1	38.1816	0.532548	0.273641	n
	NC_035107.1	38.2577	0.00475718	2.32265	n			NC_035107.1	38.2577	0.0883633	1.05373	n
	NC_035107.1	38.2579	0.137018	0.863223	n			NC_035107.1	38.2579	0.0812349	1.09026	n
	NC_035107.1	38.3057	0.193321	0.713722	n			NC_035107.1	38.3057	0.0337698	1.47147	n
	NC_035107.1	38.3058	0.767371	0.114995	n			NC_035107.1	38.3058	0.146151	0.835197	n
	NC_035107.1	38.3058	0.209257	0.67932	n			NC_035107.1	38.3058	0.0586103	1.23203	n
	NC_035107.1	38.3059	0.64246	0.192154	n			NC_035107.1	38.3059	0.0819817	1.08628	n
	NC_035107.1	38.3223	0.452034	0.344829	n			NC_035107.1	38.3223	0.20571	0.686744	n
	NC_035107.1	38.3223	0.273963	0.562308	n			NC_035107.1	38.3223	0.0189184	1.72312	n
	NC_035107.1	38.3223	0.355931	0.448634	n			NC_035107.1	38.3223	0.0251154	1.60006	n
	NC_035107.1	38.5516	0.34499	0.462193	n			NC_035107.1	38.5516	0.910554	0.0406943	n
	NC_035107.1	38.5569	0.680503	0.16717	n			NC_035107.1	38.5569	0.38752	0.411705	n
	NC_035107.1	38.588	0.0392916	1.4057	n			NC_035107.1	38.588	0.317842	0.497789	n
	NC_035107.1	38.6241	0.778808	0.10857	n			NC_035107.1	38.6241	0.311193	0.50697	n
	NC_035107.1	38.6807	0.191567	0.71768	n			NC_035107.1	38.6807	0.408393	0.388922	n
	NC_035107.1	38.6807	0.15919	0.798085	n			NC_035107.1	38.6807	0.452915	0.343983	n
	NC_035107.1	38.7583	0.452099	0.344766	n			NC_035107.1	38.7583	0.491904	0.30812	n
	NC_035107.1	39.077	0.176137	0.754149	n			NC_035107.1	39.077	0.866072	0.062446	n
	NC_035107.1	39.077	0.764852	0.116423	n			NC_035107.1	39.077	0.00552341	2.25779	n
	NC_035107.1	39.077	0.106829	0.97131	n			NC_035107.1	39.077	0.989505	0.00458222	n
	NC_035107.1	39.0771	0.646466	0.189454	n			NC_035107.1	39.0771	0.0192268	1.71609	n
	NC_035107.1	39.0771	0.716387	0.144852	n			NC_035107.1	39.0771	0.0344224	1.46316	n
	NC_035107.1	39.1024	0.0468795	1.32902	n			NC_035107.1	39.1024	0.183095	0.737323	n
	NC_035107.1	39.1024	0.611346	0.213713	n			NC_035107.1	39.1024	0.544572	0.263944	n
	NC_035107.1	39.1025	0.462604	0.334791	n			NC_035107.1	39.1025	0.105151	0.978188	n
	NC_035107.1	39.308	0.565117	0.247862	n			NC_035107.1	39.308	0.0170917	1.76721	n
	NC_035107.1	39.3081	0.501057	0.300113	n			NC_035107.1	39.3081	0.150019	0.823853	n
	NC_035107.1	39.4169	0.564603	0.248257	n			NC_035107.1	39.4169	0.771635	0.112588	n
	NC_035107.1	39.609	0.969597	0.0134085	n			NC_035107.1	39.609	0.00250275	2.60158	n
	NC_035107.1	39.6092	0.109909	0.958968	n			NC_035107.1	39.6092	0.658912	0.181173	n
	NC_035107.1	39.6092	0.833156	0.0792736	n			NC_035107.1	39.6092	0.512026	0.290708	n
	NC_035107.1	39.6092	0.148543	0.828148	n			NC_035107.1	39.6092	0.130669	0.883828	n
	NC_035107.1	39.6092	0.358823	0.44512	n			NC_035107.1	39.6092	0.577918	0.238134	n
	NC_035107.1	39.9558	0.0837871	1.07682	n			NC_035107.1	39.9558	0.656478	0.18278	n
	NC_035107.1	39.9908	0.452812	0.344082	n			NC_035107.1	39.9908	0.262208	0.581353	n
	NC_035107.1	39.9909	0.459945	0.337294	n			NC_035107.1	39.9909	0.921289	0.0356043	n
	NC_035107.1	39.9911	0.516878	0.286612	n			NC_035107.1	39.9911	0.160454	0.794651	n
	NC_035107.1	39.9911	0.544234	0.264215	n			NC_035107.1	39.9911	0.131044	0.882584	n
	NC_035107.1	39.9911	0.503602	0.297913	n			NC_035107.1	39.9911	0.128135	0.892331	n
	NC_035107.1	40.0648	0.191989	0.716725	n			NC_035107.1	40.0648	0.286303	0.543175	n
	NC_035107.1	40.0649	0.419397	0.377375	n			NC_035107.1	40.0649	0.966115	0.0149712	n
	NC_035107.1	40.065	0.924713	0.0339932	n			NC_035107.1	40.065	0.287232	0.541767	n
	NC_035107.1	40.0651	0.813308	0.0897452	n			NC_035107.1	40.0651	0.518961	0.284865	n
	NC_035107.1	40.0651	0.387438	0.411798	n			NC_035107.1	40.0651	0.432954	0.363558	n
	NC_035107.1	40.0651	0.737408	0.132292	n			NC_035107.1	40.0651	0.711577	0.147778	n
	NC_035107.1	40.0651	0.903411	0.0441147	n			NC_035107.1	40.0651	0.490266	0.309568	n
	NC_035107.1	40.105	0.830592	0.0806125	n			NC_035107.1	40.105	0.986588	0.00586434	n
	NC_035107.1	40.3362	0.560129	0.251712	n			NC_035107.1	40.3362	0.331747	0.479193	n
	NC_035107.1	40.3365	0.9442	0.0249359	n			NC_035107.1	40.3365	0.684167	0.164838	n
	NC_035107.1	41.0839	0.274052	0.562167	n			NC_035107.1	41.0839	0.713538	0.146583	n
	NC_035107.1	41.3974	0.955836	0.0196164	n			NC_035107.1	41.3974	0.62099	0.206916	n
	NC_035107.1	41.3974	0.960356	0.0175676	n			NC_035107.1	41.3974	0.549754	0.259832	n
	NC_035107.1	41.3974	0.93596	0.0287425	n			NC_035107.1	41.3974	0.221137	0.655339	n
	NC_035107.1	41.3976	0.842697	0.0743284	n			NC_035107.1	41.3976	0.360968	0.442531	n
	NC_035107.1	41.6153	0.879878	0.0555773	n			NC_035107.1	41.6153	0.446674	0.350009	n
	NC_035107.1	41.6153	0.904798	0.0434485	n			NC_035107.1	41.6153	0.506766	0.295192	n
	NC_035107.1	41.6155	0.765406	0.116108	n			NC_035107.1	41.6155	0.665213	0.177039	n
	NC_035107.1	41.6155	0.933056	0.0300924	n			NC_035107.1	41.6155	0.627217	0.202582	n
	NC_035107.1	41.6646	0.535861	0.270948	n			NC_035107.1	41.6646	0.40602	0.391452	n
	NC_035107.1	41.6646	0.425225	0.371381	n			NC_035107.1	41.6646	0.802668	0.0954639	n
	NC_035107.1	41.739	0.0812855	1.08999	n			NC_035107.1	41.739	0.550487	0.259253	n
	NC_035107.1	41.739	0.0948026	1.02318	n			NC_035107.1	41.739	0.52456	0.280205	n
	NC_035107.1	41.963	0.514085	0.288965	n			NC_035107.1	41.963	0.325819	0.487023	n
	NC_035107.1	41.963	0.5237	0.280918	n			NC_035107.1	41.963	0.654768	0.183912	n
	NC_035107.1	41.9632	0.143697	0.842552	n			NC_035107.1	41.9632	0.15469	0.810539	n
	NC_035107.1	41.9632	0.86255	0.0642156	n			NC_035107.1	41.9632	0.784421	0.105451	n
	NC_035107.1	41.9632	0.472852	0.325275	n			NC_035107.1	41.9632	0.910285	0.0408227	n
	NC_035107.1	42.2693	0.818622	0.0869168	n			NC_035107.1	42.2693	0.51661	0.286837	n
	NC_035107.1	42.2693	0.383402	0.416346	n			NC_035107.1	42.2693	0.935968	0.0287392	n
	NC_035107.1	42.2693	0.278904	0.554546	n			NC_035107.1	42.2693	0.913986	0.0390607	n
	NC_035107.1	42.2694	0.697621	0.15638	n			NC_035107.1	42.2694	0.119102	0.924082	n
	NC_035107.1	42.2694	0.915843	0.038179	n			NC_035107.1	42.2694	0.38862	0.410475	n
	NC_035107.1	42.2695	0.876615	0.0571911	n			NC_035107.1	42.2695	0.869002	0.0609792	n
	NC_035107.1	42.2695	0.819633	0.0863804	n			NC_035107.1	42.2695	0.418969	0.377819	n
	NC_035107.1	42.2695	0.806007	0.093661	n			NC_035107.1	42.2695	0.46759	0.330135	n
	NC_035107.1	42.304	0.512964	0.289913	n			NC_035107.1	42.304	0.21144	0.674813	n
	NC_035107.1	42.304	0.676588	0.169676	n			NC_035107.1	42.304	0.288169	0.540353	n
	NC_035107.1	42.3042	0.832339	0.0797	n			NC_035107.1	42.3042	0.107562	0.968342	n
	NC_035107.1	42.3042	0.98986	0.00442603	n			NC_035107.1	42.3042	0.91592	0.0381426	n
	NC_035107.1	42.403	0.509633	0.292742	n			NC_035107.1	42.403	0.834168	0.0787463	n
	NC_035107.1	42.403	0.493033	0.307124	n			NC_035107.1	42.403	0.875078	0.0579534	n
	NC_035107.1	42.403	0.276164	0.558832	n			NC_035107.1	42.403	0.112046	0.950604	n
	NC_035107.1	42.403	0.189314	0.722818	n			NC_035107.1	42.403	0.35752	0.446699	n
	NC_035107.1	42.4032	0.432799	0.363714	n			NC_035107.1	42.4032	0.44821	0.348519	n
	NC_035107.1	42.4032	0.40099	0.396867	n			NC_035107.1	42.4032	0.48219	0.316781	n
	NC_035107.1	42.4032	0.617721	0.209207	n			NC_035107.1	42.4032	0.188416	0.724881	n
	NC_035107.1	42.4591	0.274055	0.562163	n			NC_035107.1	42.4591	0.549472	0.260054	n
	NC_035107.1	42.8309	0.444564	0.352066	n			NC_035107.1	42.8309	0.0757641	1.12054	n
	NC_035107.1	42.831	0.571057	0.243321	n			NC_035107.1	42.831	0.903248	0.0441929	n
	NC_035107.1	42.8312	0.454511	0.342456	n			NC_035107.1	42.8312	0.227105	0.643773	n
	NC_035107.1	42.8312	0.729384	0.137044	n			NC_035107.1	42.8312	0.641838	0.192575	n
	NC_035107.1	42.8312	0.557738	0.25357	n			NC_035107.1	42.8312	0.273004	0.563831	n
	NC_035107.1	43.0368	0.921017	0.0357322	n			NC_035107.1	43.0368	0.79282	0.100826	n
	NC_035107.1	43.0368	0.964176	0.0158437	n			NC_035107.1	43.0368	0.704723	0.151982	n
	NC_035107.1	43.0368	0.386895	0.412407	n			NC_035107.1	43.0368	0.427584	0.368978	n
	NC_035107.1	43.1089	0.487368	0.312143	n			NC_035107.1	43.1089	0.589533	0.229492	n
	NC_035107.1	43.1408	0.683574	0.165214	n			NC_035107.1	43.1408	0.715083	0.145643	n
	NC_035107.1	43.141	0.288333	0.540106	n			NC_035107.1	43.141	0.107041	0.97045	n
	NC_035107.1	43.1458	0.926279	0.0332581	n			NC_035107.1	43.1458	0.984286	0.00687889	n
	NC_035107.1	43.2392	0.61192	0.213305	n			NC_035107.1	43.2392	0.167717	0.775423	n
	NC_035107.1	43.2392	0.640542	0.193452	n			NC_035107.1	43.2392	0.177279	0.751343	n
	NC_035107.1	43.6323	0.449926	0.346859	n			NC_035107.1	43.6323	0.508149	0.294009	n
	NC_035107.1	43.6541	0.379261	0.421062	n			NC_035107.1	43.6541	0.780263	0.107759	n
	NC_035107.1	43.6541	0.432444	0.36407	n			NC_035107.1	43.6541	0.268974	0.570289	n
	NC_035107.1	43.6542	0.407571	0.389797	n			NC_035107.1	43.6542	0.249156	0.603529	n
	NC_035107.1	43.6543	0.491715	0.308287	n			NC_035107.1	43.6543	0.051376	1.28924	n
	NC_035107.1	43.6543	0.324933	0.488206	n			NC_035107.1	43.6543	0.0405455	1.39206	n
	NC_035107.1	43.6543	0.349316	0.456782	n			NC_035107.1	43.6543	0.0465059	1.33249	n
	NC_035107.1	43.6733	0.773841	0.111348	n			NC_035107.1	43.6733	0.0896712	1.04735	n
	NC_035107.1	43.6733	0.428309	0.368242	n			NC_035107.1	43.6733	0.124135	0.906107	n
	NC_035107.1	43.6734	0.554819	0.255849	n			NC_035107.1	43.6734	0.995628	0.0019028	n
	NC_035107.1	43.6735	0.598422	0.222992	n			NC_035107.1	43.6735	0.914518	0.0388077	n
	NC_035107.1	43.6735	0.435383	0.361129	n			NC_035107.1	43.6735	0.883679	0.0537057	n
	NC_035107.1	43.6735	0.332943	0.477631	n			NC_035107.1	43.6735	0.57569	0.239812	n
	NC_035107.1	43.6735	0.987014	0.00567658	n			NC_035107.1	43.6735	0.0782663	1.10643	n
	NC_035107.1	44.1711	0.662021	0.179128	n			NC_035107.1	44.1711	0.0929445	1.03178	n
	NC_035107.1	44.1711	0.406575	0.390859	n			NC_035107.1	44.1711	0.707548	0.150244	n
	NC_035107.1	44.1713	0.817619	0.087449	n			NC_035107.1	44.1713	0.854065	0.068509	n
	NC_035107.1	44.1713	0.738377	0.131722	n			NC_035107.1	44.1713	0.985576	0.00630974	n
	NC_035107.1	44.1713	0.700185	0.154787	n			NC_035107.1	44.1713	0.201154	0.696472	n
	NC_035107.1	44.1713	0.435642	0.36087	n			NC_035107.1	44.1713	0.962768	0.0164782	n
	NC_035107.1	44.8085	0.885093	0.0530109	n			NC_035107.1	44.8085	0.594005	0.22621	n
	NC_035107.1	45.0786	0.435466	0.361046	n			NC_035107.1	45.0786	0.0846573	1.07234	n
	NC_035107.1	45.0786	0.535089	0.271574	n			NC_035107.1	45.0786	0.989869	0.00442232	n
	NC_035107.1	45.0959	0.821049	0.0856311	n			NC_035107.1	45.0959	0.492442	0.307645	n
	NC_035107.1	45.4539	0.421357	0.37535	n			NC_035107.1	45.4539	0.353791	0.451253	n
	NC_035107.1	45.4539	0.425894	0.370698	n			NC_035107.1	45.4539	0.435548	0.360964	n
	NC_035107.1	45.454	0.687336	0.162831	n			NC_035107.1	45.454	0.590204	0.228998	n
	NC_035107.1	45.454	0.350636	0.455144	n			NC_035107.1	45.454	0.371343	0.430225	n
	NC_035107.1	45.4542	0.201637	0.69543	n			NC_035107.1	45.4542	0.287904	0.540753	n
	NC_035107.1	45.4542	0.759069	0.119719	n			NC_035107.1	45.4542	0.474817	0.323474	n
	NC_035107.1	45.4665	0.521993	0.282335	n			NC_035107.1	45.4665	0.678241	0.168616	n
	NC_035107.1	45.4666	0.0838546	1.07647	n			NC_035107.1	45.4666	0.146402	0.834453	n
	NC_035107.1	45.5781	0.942338	0.0257932	n			NC_035107.1	45.5781	0.721477	0.141778	n
	NC_035107.1	45.5781	0.486092	0.313282	n			NC_035107.1	45.5781	0.854397	0.0683402	n
	NC_035107.1	45.5781	0.542547	0.265562	n			NC_035107.1	45.5781	0.992843	0.00311946	n
	NC_035107.1	45.6	0.846249	0.0725016	n			NC_035107.1	45.6	0.307108	0.512709	n
	NC_035107.1	45.6001	0.487271	0.31223	n			NC_035107.1	45.6001	0.941681	0.0260962	n
	NC_035107.1	45.6001	0.581148	0.235713	n			NC_035107.1	45.6001	0.52751	0.27777	n
	NC_035107.1	45.6001	0.58202	0.235062	n			NC_035107.1	45.6001	0.483629	0.315487	n
	NC_035107.1	45.6252	0.420785	0.37594	n			NC_035107.1	45.6252	0.461039	0.336262	n
	NC_035107.1	45.6254	0.10439	0.981341	n			NC_035107.1	45.6254	0.676807	0.169535	n
	NC_035107.1	45.8071	0.976247	0.0104401	n			NC_035107.1	45.8071	0.684033	0.164923	n
	NC_035107.1	45.8073	0.453133	0.343774	n			NC_035107.1	45.8073	0.654106	0.184352	n
	NC_035107.1	45.8073	0.653014	0.185078	n			NC_035107.1	45.8073	0.561795	0.250422	n
	NC_035107.1	45.8073	0.545376	0.263304	n			NC_035107.1	45.8073	0.467078	0.33061	n
	NC_035107.1	45.8073	0.818203	0.0871389	n			NC_035107.1	45.8073	0.684066	0.164902	n
	NC_035107.1	45.9149	0.975632	0.0107138	n			NC_035107.1	45.9149	0.937938	0.027826	n
	NC_035107.1	45.915	0.679059	0.168093	n			NC_035107.1	45.915	0.722928	0.140905	n
	NC_035107.1	45.9404	0.459493	0.337721	n			NC_035107.1	45.9404	0.597025	0.224007	n
	NC_035107.1	45.9411	0.929437	0.0317803	n			NC_035107.1	45.9411	0.3767	0.424004	n
	NC_035107.1	45.9411	0.758162	0.120238	n			NC_035107.1	45.9411	0.653402	0.184819	n
	NC_035107.1	45.961	0.897201	0.0471103	n			NC_035107.1	45.961	0.978333	0.00951327	n
	NC_035107.1	45.961	0.964219	0.0158243	n			NC_035107.1	45.961	0.812702	0.0900685	n
	NC_035107.1	45.9611	0.565416	0.247632	n			NC_035107.1	45.9611	0.230576	0.637186	n
	NC_035107.1	46.1676	0.482228	0.316748	n			NC_035107.1	46.1676	0.710846	0.148225	n
	NC_035107.1	46.2174	0.926409	0.0331972	n			NC_035107.1	46.2174	0.182936	0.7377	n
	NC_035107.1	46.2176	0.693551	0.158922	n			NC_035107.1	46.2176	0.716694	0.144666	n
	NC_035107.1	46.2176	0.39977	0.398189	n			NC_035107.1	46.2176	0.465325	0.332243	n
	NC_035107.1	46.2176	0.798037	0.097977	n			NC_035107.1	46.2176	0.0648934	1.1878	n
	NC_035107.1	46.2176	0.0801275	1.09622	n			NC_035107.1	46.2176	0.143772	0.842326	n
	NC_035107.1	46.2176	0.92564	0.0335577	n			NC_035107.1	46.2176	0.0732629	1.13512	n
	NC_035107.1	46.2176	0.827745	0.0821036	n			NC_035107.1	46.2176	0.0543233	1.26501	n
	NC_035107.1	46.2176	0.741646	0.129803	n			NC_035107.1	46.2176	0.890531	0.0503509	n
	NC_035107.1	46.2176	0.0495099	1.30531	n			NC_035107.1	46.2176	0.190251	0.720673	n
	NC_035107.1	46.2176	0.364357	0.438472	n			NC_035107.1	46.2176	0.670905	0.173339	n
	NC_035107.1	46.3507	0.132047	0.879273	n			NC_035107.1	46.3507	0.0224569	1.64865	n
	NC_035107.1	46.3507	0.865827	0.0625691	n			NC_035107.1	46.3507	0.645453	0.190135	n
	NC_035107.1	46.3508	0.988743	0.00491664	n			NC_035107.1	46.3508	0.0818945	1.08675	n
	NC_035107.1	46.3508	0.853085	0.0690078	n			NC_035107.1	46.3508	0.336631	0.472846	n
	NC_035107.1	46.3509	0.80621	0.093552	n			NC_035107.1	46.3509	0.32215	0.491941	n
	NC_035107.1	46.3509	0.84373	0.0737967	n			NC_035107.1	46.3509	0.283537	0.547391	n
	NC_035107.1	46.3787	0.0756748	1.12105	n			NC_035107.1	46.3787	0.0947866	1.02325	n
	NC_035107.1	46.3787	0.47146	0.326556	n			NC_035107.1	46.3787	0.842789	0.074281	n
	NC_035107.1	46.3788	0.474356	0.323895	n			NC_035107.1	46.3788	0.77666	0.109769	n
	NC_035107.1	46.3788	0.308943	0.510122	n			NC_035107.1	46.3788	0.515077	0.288128	n
	NC_035107.1	46.3789	0.0388229	1.41091	n			NC_035107.1	46.3789	0.401999	0.395775	n
	NC_035107.1	46.3789	0.402678	0.395042	n			NC_035107.1	46.3789	0.996384	0.00157306	n
	NC_035107.1	46.379	0.855363	0.0678495	n			NC_035107.1	46.379	0.80071	0.0965248	n
	NC_035107.1	46.379	0.486517	0.312902	n			NC_035107.1	46.379	0.784654	0.105322	n
	NC_035107.1	46.514	0.564776	0.248124	n			NC_035107.1	46.514	0.133253	0.875323	n
	NC_035107.1	46.514	0.574814	0.240473	n			NC_035107.1	46.514	0.107657	0.967959	n
	NC_035107.1	46.514	0.771364	0.112741	n			NC_035107.1	46.514	0.530503	0.275312	n
	NC_035107.1	46.514	0.822025	0.0851149	n			NC_035107.1	46.514	0.50664	0.2953	n
	NC_035107.1	46.514	0.637834	0.195293	n			NC_035107.1	46.514	0.249951	0.602145	n
	NC_035107.1	46.5142	0.96705	0.0145513	n			NC_035107.1	46.5142	0.389282	0.409735	n
	NC_035107.1	46.5142	0.377993	0.422517	n			NC_035107.1	46.5142	0.876004	0.0574939	n
	NC_035107.1	46.5142	0.273737	0.562666	n			NC_035107.1	46.5142	0.725559	0.139327	n
	NC_035107.1	46.6472	0.138528	0.858463	n			NC_035107.1	46.6472	0.647081	0.189042	n
	NC_035107.1	46.6472	0.295199	0.529885	n			NC_035107.1	46.6472	0.990375	0.00420019	n
	NC_035107.1	46.8676	0.236456	0.62625	n			NC_035107.1	46.8676	0.557677	0.253618	n
	NC_035107.1	47.0246	0.289012	0.539084	n			NC_035107.1	47.0246	0.614967	0.211148	n
	NC_035107.1	47.0416	0.564633	0.248234	n			NC_035107.1	47.0416	0.168293	0.773935	n
	NC_035107.1	47.0416	0.62722	0.20258	n			NC_035107.1	47.0416	0.856325	0.0673612	n
	NC_035107.1	47.0416	0.351277	0.45435	n			NC_035107.1	47.0416	0.846018	0.0726204	n
	NC_035107.1	47.0418	0.751914	0.123832	n			NC_035107.1	47.0418	0.592238	0.227504	n
	NC_035107.1	47.0418	0.7886	0.103143	n			NC_035107.1	47.0418	0.178902	0.747385	n
	NC_035107.1	47.0418	0.615919	0.210477	n			NC_035107.1	47.0418	0.383028	0.41677	n
	NC_035107.1	47.0418	0.356285	0.448203	n			NC_035107.1	47.0418	0.748764	0.125655	n
	NC_035107.1	47.0418	0.0751081	1.12431	n			NC_035107.1	47.0418	0.797456	0.0982931	n
	NC_035107.1	47.0418	0.0823226	1.08448	n			NC_035107.1	47.0418	0.81689	0.0878362	n
	NC_035107.1	47.0418	0.0685584	1.16394	n			NC_035107.1	47.0418	0.926122	0.0333318	n
	NC_035107.1	47.0418	0.97193	0.0123649	n			NC_035107.1	47.0418	0.710984	0.14814	n
	NC_035107.1	47.2884	0.977079	0.0100705	n			NC_035107.1	47.2884	0.295869	0.5289	n
	NC_035107.1	47.3167	0.136056	0.866284	n			NC_035107.1	47.3167	0.179425	0.746117	n
	NC_035107.1	47.3167	0.0416845	1.38003	n			NC_035107.1	47.3167	0.633601	0.198184	n
	NC_035107.1	47.3169	0.264966	0.57681	n			NC_035107.1	47.3169	0.659241	0.180956	n
	NC_035107.1	47.3401	0.328234	0.483817	n			NC_035107.1	47.3401	0.467995	0.329759	n
	NC_035107.1	47.3402	0.51774	0.285889	n			NC_035107.1	47.3402	0.906326	0.0427154	n
	NC_035107.1	47.3402	0.47366	0.324533	n			NC_035107.1	47.3402	0.53122	0.274725	n
	NC_035107.1	47.3612	0.130087	0.885765	n			NC_035107.1	47.3612	0.535755	0.271034	n
	NC_035107.1	47.5548	0.877411	0.0567971	n			NC_035107.1	47.5548	0.865752	0.0626062	n
	NC_035107.1	47.6317	0.923157	0.0347246	n			NC_035107.1	47.6317	0.0261581	1.58239	n
	NC_035107.1	47.6593	0.700148	0.15481	n			NC_035107.1	47.6593	0.811481	0.0907218	n
	NC_035107.1	47.6594	0.804197	0.0946374	n			NC_035107.1	47.6594	0.301517	0.520689	n
	NC_035107.1	47.6594	0.829589	0.0811368	n			NC_035107.1	47.6594	0.327991	0.484138	n
	NC_035107.1	47.6595	0.363801	0.439136	n			NC_035107.1	47.6595	0.982326	0.00774423	n
	NC_035107.1	47.6595	0.801165	0.0962781	n			NC_035107.1	47.6595	0.159417	0.797465	n
	NC_035107.1	48.0333	0.653521	0.18474	n			NC_035107.1	48.0333	0.47306	0.325084	n
	NC_035107.1	48.0333	0.676064	0.170012	n			NC_035107.1	48.0333	0.780154	0.10782	n
	NC_035107.1	48.0333	0.73606	0.133087	n			NC_035107.1	48.0333	0.863576	0.0636992	n
	NC_035107.1	48.0333	0.667655	0.175448	n			NC_035107.1	48.0333	0.563248	0.2493	n
	NC_035107.1	48.0334	0.277111	0.557347	n			NC_035107.1	48.0334	0.224464	0.648854	n
	NC_035107.1	48.0923	0.329708	0.48187	n			NC_035107.1	48.0923	0.821755	0.0852574	n
	NC_035107.1	48.0923	0.359364	0.444465	n			NC_035107.1	48.0923	0.865551	0.0627072	n
	NC_035107.1	48.0923	0.386178	0.413212	n			NC_035107.1	48.0923	0.828834	0.0815323	n
	NC_035107.1	48.0924	0.855462	0.0677992	n			NC_035107.1	48.0924	0.837425	0.0770541	n
	NC_035107.1	48.0925	0.940489	0.0266464	n			NC_035107.1	48.0925	0.947037	0.0236331	n
	NC_035107.1	48.1416	0.752712	0.123371	n			NC_035107.1	48.1416	0.535582	0.271174	n
	NC_035107.1	48.1416	0.244921	0.610974	n			NC_035107.1	48.1416	0.028968	1.53808	n
	NC_035107.1	48.1416	0.748875	0.12559	n			NC_035107.1	48.1416	0.732115	0.135421	n
	NC_035107.1	48.4494	0.453503	0.34342	n			NC_035107.1	48.4494	0.773704	0.111425	n
	NC_035107.1	48.4494	0.409736	0.387496	n			NC_035107.1	48.4494	0.881622	0.0547176	n
	NC_035107.1	48.4494	0.564791	0.248112	n			NC_035107.1	48.4494	0.772643	0.112021	n
	NC_035107.1	48.4494	0.654877	0.18384	n			NC_035107.1	48.4494	0.428975	0.367568	n
	NC_035107.1	48.4495	0.399607	0.398367	n			NC_035107.1	48.4495	0.805917	0.0937099	n
	NC_035107.1	48.5104	0.896219	0.0475858	n			NC_035107.1	48.5104	0.347165	0.459465	n
	NC_035107.1	49.1344	0.263587	0.579076	n			NC_035107.1	49.1344	0.875424	0.0577818	n
	NC_035107.1	49.1681	0.614251	0.211654	n			NC_035107.1	49.1681	0.0338453	1.4705	n
	NC_035107.1	49.1682	0.574237	0.240909	n			NC_035107.1	49.1682	0.0305108	1.51555	n
	NC_035107.1	49.1851	0.227524	0.642972	n			NC_035107.1	49.1851	0.389497	0.409495	n
	NC_035107.1	49.1851	0.556266	0.254717	n			NC_035107.1	49.1851	0.401731	0.396065	n
	NC_035107.1	49.1851	0.676781	0.169552	n			NC_035107.1	49.1851	0.0321235	1.49318	n
	NC_035107.1	49.1852	0.663764	0.177986	n			NC_035107.1	49.1852	0.0277642	1.55652	n
	NC_035107.1	49.1852	0.134543	0.87114	n			NC_035107.1	49.1852	0.000400111	3.39782	n
	NC_035107.1	49.1852	0.553232	0.257093	n			NC_035107.1	49.1852	0.404433	0.393154	n
	NC_035107.1	49.1852	0.62467	0.204349	n			NC_035107.1	49.1852	0.188436	0.724836	n
	NC_035107.1	49.1853	0.565289	0.247729	n			NC_035107.1	49.1853	0.00037339	3.42784	n
	NC_035107.1	49.1854	0.562067	0.250212	n			NC_035107.1	49.1854	0.000462268	3.33511	n
	NC_035107.1	49.1854	0.206026	0.686079	n			NC_035107.1	49.1854	0.00021114	3.67543	n
	NC_035107.1	49.1891	0.130526	0.884304	n			NC_035107.1	49.1891	0.373269	0.427978	n
	NC_035107.1	49.1893	0.31112	0.507072	n			NC_035107.1	49.1893	0.239563	0.620579	n
	NC_035107.1	49.2162	0.432254	0.364261	n			NC_035107.1	49.2162	0.98702	0.00567384	n
	NC_035107.1	49.2162	0.581734	0.235275	n			NC_035107.1	49.2162	0.171482	0.765781	n
	NC_035107.1	49.2164	0.828814	0.0815429	n			NC_035107.1	49.2164	0.257135	0.589839	n
	NC_035107.1	49.2164	0.930582	0.0312452	n			NC_035107.1	49.2164	0.524073	0.280608	n
	NC_035107.1	49.8887	0.244951	0.61092	n			NC_035107.1	49.8887	0.307776	0.511765	n
	NC_035107.1	49.8887	0.320832	0.493722	n			NC_035107.1	49.8887	0.794097	0.100126	n
	NC_035107.1	49.8889	0.286086	0.543503	n			NC_035107.1	49.8889	0.931808	0.0306736	n
	NC_035107.1	49.8889	0.991934	0.00351705	n			NC_035107.1	49.8889	0.585408	0.232541	n
	NC_035107.1	49.8889	0.356714	0.44768	n			NC_035107.1	49.8889	0.845625	0.0728223	n
	NC_035107.1	50.0449	0.361257	0.442184	n			NC_035107.1	50.0449	0.793108	0.100668	n
	NC_035107.1	50.0449	0.424452	0.372171	n			NC_035107.1	50.0449	0.879463	0.0557823	n
	NC_035107.1	50.045	0.253279	0.5964	n			NC_035107.1	50.045	0.99613	0.00168413	n
	NC_035107.1	50.045	0.492169	0.307886	n			NC_035107.1	50.045	0.875731	0.0576291	n
	NC_035107.1	50.0454	0.694802	0.158139	n			NC_035107.1	50.0454	0.643659	0.191344	n
	NC_035107.1	50.0993	0.531166	0.27477	n			NC_035107.1	50.0993	0.690544	0.160809	n
	NC_035107.1	50.0994	0.136166	0.865932	n			NC_035107.1	50.0994	0.931178	0.0309671	n
	NC_035107.1	50.0995	0.560852	0.251152	n			NC_035107.1	50.0995	0.613347	0.212294	n
	NC_035107.1	50.7304	0.214102	0.669379	n			NC_035107.1	50.7304	0.808999	0.092052	n
	NC_035107.1	50.7306	0.925639	0.0335585	n			NC_035107.1	50.7306	0.287656	0.541126	n
	NC_035107.1	50.7306	0.927273	0.0327924	n			NC_035107.1	50.7306	0.395893	0.402423	n
	NC_035107.1	50.9443	0.636544	0.196172	n			NC_035107.1	50.9443	0.967422	0.0143841	n
	NC_035107.1	50.9443	0.721644	0.141677	n			NC_035107.1	50.9443	0.907738	0.0420395	n
	NC_035107.1	50.9444	0.621604	0.206486	n			NC_035107.1	50.9444	0.83409	0.0787873	n
	NC_035107.1	50.9546	0.234301	0.630226	n			NC_035107.1	50.9546	0.493915	0.306348	n
	NC_035107.1	50.9546	0.187852	0.726185	n			NC_035107.1	50.9546	0.446987	0.349705	n
	NC_035107.1	50.9548	0.975479	0.0107822	n			NC_035107.1	50.9548	0.998497	0.00065305	n
	NC_035107.1	50.9548	0.886441	0.0523502	n			NC_035107.1	50.9548	0.979754	0.0088831	n
	NC_035107.1	51.0488	0.523711	0.280908	n			NC_035107.1	51.0488	0.117706	0.929203	n
	NC_035107.1	51.0489	0.587561	0.230947	n			NC_035107.1	51.0489	0.0280433	1.55217	n
	NC_035107.1	51.0917	0.515495	0.287775	n			NC_035107.1	51.0917	0.463972	0.333508	n
	NC_035107.1	51.0918	0.546532	0.262384	n			NC_035107.1	51.0918	0.516415	0.287001	n
	NC_035107.1	51.0919	0.552369	0.25777	n			NC_035107.1	51.0919	0.455181	0.341816	n
	NC_035107.1	51.2005	0.413463	0.383564	n			NC_035107.1	51.2005	0.571355	0.243094	n
	NC_035107.1	51.2082	0.836862	0.077346	n			NC_035107.1	51.2082	0.957986	0.0186406	n
	NC_035107.1	51.3702	0.519803	0.284162	n			NC_035107.1	51.3702	0.933973	0.0296659	n
	NC_035107.1	51.3702	0.456268	0.34078	n			NC_035107.1	51.3702	0.871335	0.0598151	n
	NC_035107.1	51.3702	0.543827	0.264539	n			NC_035107.1	51.3702	0.920761	0.0358533	n
	NC_035107.1	51.3702	0.522796	0.281667	n			NC_035107.1	51.3702	0.990645	0.0040818	n
	NC_035107.1	51.7476	0.020847	1.68096	n			NC_035107.1	51.7476	0.256371	0.591131	n
	NC_035107.1	51.7476	0.0653818	1.18454	n			NC_035107.1	51.7476	0.698094	0.156086	n
	NC_035107.1	51.7476	0.191273	0.718347	n			NC_035107.1	51.7476	0.215036	0.667489	n
	NC_035107.1	51.7476	0.672924	0.172034	n			NC_035107.1	51.7476	0.991133	0.0038681	n
	NC_035107.1	51.7476	0.605188	0.21811	n			NC_035107.1	51.7476	0.671918	0.172684	n
	NC_035107.1	51.7476	0.688592	0.162038	n			NC_035107.1	51.7476	0.975465	0.0107885	n
	NC_035107.1	51.8949	0.516622	0.286828	n			NC_035107.1	51.8949	0.68087	0.166936	n
	NC_035107.1	51.8949	0.758336	0.120138	n			NC_035107.1	51.8949	0.707439	0.150311	n
	NC_035107.1	51.895	0.531504	0.274493	n			NC_035107.1	51.895	0.425987	0.370604	n
	NC_035107.1	51.895	0.502463	0.298896	n			NC_035107.1	51.895	0.822364	0.0849357	n
	NC_035107.1	51.895	0.0897727	1.04686	n			NC_035107.1	51.895	0.395035	0.403365	n
	NC_035107.1	51.895	0.422119	0.374565	n			NC_035107.1	51.895	0.996491	0.0015266	n
	NC_035107.1	51.8951	0.598917	0.222634	n			NC_035107.1	51.8951	0.513463	0.289491	n
	NC_035107.1	52.077	0.683181	0.165464	n			NC_035107.1	52.077	0.369733	0.432111	n
	NC_035107.1	52.1276	0.354995	0.449778	n			NC_035107.1	52.1276	0.0250641	1.60095	n
	NC_035107.1	52.1278	0.748765	0.125654	n			NC_035107.1	52.1278	0.159367	0.797601	n
	NC_035107.1	52.1278	0.687355	0.162819	n			NC_035107.1	52.1278	0.717833	0.143977	n
	NC_035107.1	52.1278	0.474058	0.324168	n			NC_035107.1	52.1278	0.336806	0.47262	n
	NC_035107.1	52.1763	0.634803	0.197361	n			NC_035107.1	52.1763	0.325835	0.487002	n
	NC_035107.1	52.1763	0.650506	0.186749	n			NC_035107.1	52.1763	0.362505	0.440687	n
	NC_035107.1	52.2896	0.966598	0.0147543	n			NC_035107.1	52.2896	0.317856	0.49777	n
	NC_035107.1	52.2898	0.958395	0.0184557	n			NC_035107.1	52.2898	0.0627225	1.20258	n
	NC_035107.1	52.2898	0.861255	0.0648682	n			NC_035107.1	52.2898	0.242444	0.615388	n
	NC_035107.1	52.2929	0.563884	0.24881	n			NC_035107.1	52.2929	0.0481199	1.31768	n
	NC_035107.1	52.3002	0.352044	0.453403	n			NC_035107.1	52.3002	0.561455	0.250685	n
	NC_035107.1	52.5063	0.592413	0.227375	n			NC_035107.1	52.5063	0.599625	0.22212	n
	NC_035107.1	52.5063	0.288527	0.539813	n			NC_035107.1	52.5063	0.561338	0.250775	n
	NC_035107.1	52.5063	0.323959	0.48951	n			NC_035107.1	52.5063	0.180399	0.743766	n
	NC_035107.1	52.5064	0.321973	0.49218	n			NC_035107.1	52.5064	0.545738	0.263016	n
	NC_035107.1	52.5064	0.961809	0.0169111	n			NC_035107.1	52.5064	0.376191	0.424592	n
	NC_035107.1	52.5064	0.834251	0.078703	n			NC_035107.1	52.5064	0.712698	0.147095	n
	NC_035107.1	52.5065	0.953941	0.0204783	n			NC_035107.1	52.5065	0.832018	0.079867	n
	NC_035107.1	52.5065	0.986877	0.0057368	n			NC_035107.1	52.5065	0.86045	0.0652744	n
	NC_035107.1	52.7782	0.791581	0.101505	n			NC_035107.1	52.7782	0.598504	0.222933	n
	NC_035107.1	52.7782	0.352042	0.453406	n			NC_035107.1	52.7782	0.960298	0.017594	n
	NC_035107.1	52.7782	0.877733	0.0566378	n			NC_035107.1	52.7782	0.409466	0.387782	n
	NC_035107.1	52.7782	0.389945	0.408996	n			NC_035107.1	52.7782	0.999126	0.000379755	n
	NC_035107.1	52.7782	0.690582	0.160785	n			NC_035107.1	52.7782	0.450706	0.346107	n
	NC_035107.1	52.7782	0.374032	0.427091	n			NC_035107.1	52.7782	0.994635	0.00233631	n
	NC_035107.1	52.7783	0.519865	0.28411	n			NC_035107.1	52.7783	0.438027	0.358499	n
	NC_035107.1	52.7783	0.520616	0.283482	n			NC_035107.1	52.7783	0.377214	0.423412	n
	NC_035107.1	52.7783	0.422995	0.373665	n			NC_035107.1	52.7783	0.948039	0.023174	n
	NC_035107.1	52.7835	0.891643	0.0498088	n			NC_035107.1	52.7835	0.247444	0.606524	n
	NC_035107.1	52.7835	0.58081	0.235966	n			NC_035107.1	52.7835	0.708748	0.149508	n
	NC_035107.1	52.8263	0.113299	0.945773	n			NC_035107.1	52.8263	0.996133	0.0016827	n
	NC_035107.1	52.8263	0.0885255	1.05293	n			NC_035107.1	52.8263	0.8958	0.0477889	n
	NC_035107.1	52.8264	0.131857	0.879898	n			NC_035107.1	52.8264	0.756186	0.121371	n
	NC_035107.1	52.8265	0.0287859	1.54082	n			NC_035107.1	52.8265	0.99396	0.00263094	n
	NC_035107.1	52.8266	0.317674	0.498018	n			NC_035107.1	52.8266	0.66426	0.177662	n
	NC_035107.1	52.8266	0.257224	0.589689	n			NC_035107.1	52.8266	0.627677	0.202264	n
	NC_035107.1	52.8266	0.237009	0.625236	n			NC_035107.1	52.8266	0.70746	0.150298	n
	NC_035107.1	52.8576	0.565963	0.247212	n			NC_035107.1	52.8576	0.740922	0.130227	n
	NC_035107.1	52.8576	0.582962	0.23436	n			NC_035107.1	52.8576	0.670748	0.173441	n
	NC_035107.1	52.8576	0.544509	0.263995	n			NC_035107.1	52.8576	0.738859	0.131439	n
	NC_035107.1	52.8576	0.547664	0.261486	n			NC_035107.1	52.8576	0.713352	0.146696	n
	NC_035107.1	52.8576	0.593023	0.226928	n			NC_035107.1	52.8576	0.780154	0.10782	n
	NC_035107.1	52.8579	0.482453	0.316545	n			NC_035107.1	52.8579	0.709487	0.149056	n
	NC_035107.1	52.8742	0.0892966	1.04916	n			NC_035107.1	52.8742	0.144755	0.839366	n
	NC_035107.1	52.8742	0.256444	0.591007	n			NC_035107.1	52.8742	0.402599	0.395127	n
	NC_035107.1	52.8742	0.228457	0.641195	n			NC_035107.1	52.8742	0.353168	0.452019	n
	NC_035107.1	52.8742	0.21624	0.665065	n			NC_035107.1	52.8742	0.394618	0.403823	n
	NC_035107.1	52.8742	0.114305	0.941935	n			NC_035107.1	52.8742	0.320584	0.494058	n
	NC_035107.1	52.9022	0.806462	0.0934162	n			NC_035107.1	52.9022	0.888051	0.051562	n
	NC_035107.1	52.9114	0.531789	0.27426	n			NC_035107.1	52.9114	0.518752	0.28504	n
	NC_035107.1	52.9115	0.463535	0.333917	n			NC_035107.1	52.9115	0.117797	0.928868	n
	NC_035107.1	52.9115	0.401114	0.396732	n			NC_035107.1	52.9115	0.572157	0.242485	n
	NC_035107.1	52.9117	0.830781	0.0805136	n			NC_035107.1	52.9117	0.0367903	1.43427	n
	NC_035107.1	52.9118	0.423208	0.373447	n			NC_035107.1	52.9118	0.285973	0.543675	n
	NC_035107.1	52.9118	0.3178	0.497845	n			NC_035107.1	52.9118	0.325203	0.487845	n
	NC_035107.1	52.9119	0.320196	0.494584	n			NC_035107.1	52.9119	0.626951	0.202766	n
	NC_035107.1	52.9298	0.646728	0.189278	n			NC_035107.1	52.9298	0.175659	0.75533	n
	NC_035107.1	52.9475	0.197061	0.7054	n			NC_035107.1	52.9475	0.108166	0.965908	n
	NC_035107.1	52.9477	0.649638	0.187329	n			NC_035107.1	52.9477	0.638392	0.194912	n
	NC_035107.1	53.3973	0.292079	0.5345	n			NC_035107.1	53.3973	0.289766	0.537952	n
	NC_035107.1	53.3975	0.364151	0.438719	n			NC_035107.1	53.3975	0.329264	0.482455	n
	NC_035107.1	53.6526	0.286051	0.543556	n			NC_035107.1	53.6526	0.421258	0.375452	n
	NC_035107.1	53.6527	0.281125	0.551101	n			NC_035107.1	53.6527	0.860024	0.0654896	n
	NC_035107.1	53.6528	0.48564	0.313686	n			NC_035107.1	53.6528	0.961674	0.0169722	n
	NC_035107.1	53.6528	0.865692	0.0626366	n			NC_035107.1	53.6528	0.758445	0.120076	n
	NC_035107.1	53.6528	0.815968	0.0883267	n			NC_035107.1	53.6528	0.759908	0.119239	n
	NC_035107.1	53.8244	0.454419	0.342544	n			NC_035107.1	53.8244	0.905917	0.0429115	n
	NC_035107.1	53.8247	0.483944	0.315205	n			NC_035107.1	53.8247	0.869537	0.0607121	n
	NC_035107.1	53.8247	0.294714	0.5306	n			NC_035107.1	53.8247	0.176683	0.752805	n
	NC_035107.1	53.8291	0.415987	0.38092	n			NC_035107.1	53.8291	0.598882	0.222659	n
	NC_035107.1	53.8293	0.39904	0.398983	n			NC_035107.1	53.8293	0.915844	0.0381786	n
	NC_035107.1	53.8293	0.466916	0.330761	n			NC_035107.1	53.8293	0.933784	0.0297537	n
	NC_035107.1	53.8293	0.500223	0.300836	n			NC_035107.1	53.8293	0.930504	0.0312816	n
	NC_035107.1	53.9377	0.55466	0.255973	n			NC_035107.1	53.9377	0.862187	0.0643985	n
	NC_035107.1	53.9377	0.541352	0.26652	n			NC_035107.1	53.9377	0.931589	0.0307758	n
	NC_035107.1	53.9377	0.601722	0.220604	n			NC_035107.1	53.9377	0.192879	0.714716	n
	NC_035107.1	53.9696	0.766049	0.115744	n			NC_035107.1	53.9696	0.953119	0.020853	n
	NC_035107.1	53.9696	0.703712	0.152605	n			NC_035107.1	53.9696	0.974395	0.0112652	n
	NC_035107.1	53.9697	0.911432	0.0402756	n			NC_035107.1	53.9697	0.502835	0.298575	n
	NC_035107.1	54.3597	0.943966	0.0250436	n			NC_035107.1	54.3597	0.824964	0.0835653	n
	NC_035107.1	54.5421	0.813461	0.089663	n			NC_035107.1	54.5421	0.908052	0.0418894	n
	NC_035107.1	54.6612	0.531022	0.274888	n			NC_035107.1	54.6612	0.928798	0.0320788	n
	NC_035107.1	54.6613	0.543276	0.26498	n			NC_035107.1	54.6613	0.993874	0.00266866	n
	NC_035107.1	54.6613	0.65114	0.186326	n			NC_035107.1	54.6613	0.572372	0.242321	n
	NC_035107.1	54.6613	0.651082	0.186364	n			NC_035107.1	54.6613	0.623766	0.204978	n
	NC_035107.1	54.6614	0.487462	0.312059	n			NC_035107.1	54.6614	0.776784	0.1097	n
	NC_035107.1	54.6615	0.97584	0.0106215	n			NC_035107.1	54.6615	0.847502	0.0718595	n
	NC_035107.1	54.7777	0.238581	0.622364	n			NC_035107.1	54.7777	0.720216	0.142537	n
	NC_035107.1	54.7795	0.170501	0.768272	n			NC_035107.1	54.7795	0.0216374	1.66479	n
	NC_035107.1	54.7797	0.291854	0.534834	n			NC_035107.1	54.7797	0.328585	0.483352	n
	NC_035107.1	54.7797	0.534232	0.27227	n			NC_035107.1	54.7797	0.0476654	1.3218	n
	NC_035107.1	54.8534	0.412048	0.385052	n			NC_035107.1	54.8534	0.555473	0.255337	n
	NC_035107.1	54.8535	0.806117	0.0936018	n			NC_035107.1	54.8535	0.938562	0.0275372	n
	NC_035107.1	54.8535	0.73966	0.130968	n			NC_035107.1	54.8535	0.811433	0.0907475	n
	NC_035107.1	54.8535	0.423036	0.373623	n			NC_035107.1	54.8535	0.585984	0.232114	n
	NC_035107.1	54.8537	0.825132	0.0834767	n			NC_035107.1	54.8537	0.43257	0.363943	n
	NC_035107.1	55.0236	0.305179	0.515445	n			NC_035107.1	55.0236	0.145062	0.838447	n
	NC_035107.1	55.0237	0.139865	0.85429	n			NC_035107.1	55.0237	0.255941	0.591861	n
	NC_035107.1	55.0239	0.98015	0.00870741	n			NC_035107.1	55.0239	0.774807	0.110806	n
	NC_035107.1	55.0821	0.863466	0.063755	n			NC_035107.1	55.0821	0.40459	0.392985	n
	NC_035107.1	55.1288	0.488633	0.311017	n			NC_035107.1	55.1288	0.988764	0.00490726	n
	NC_035107.1	55.1806	0.13574	0.867291	n			NC_035107.1	55.1806	0.260157	0.584765	n
	NC_035107.1	55.1807	0.887827	0.0516717	n			NC_035107.1	55.1807	0.277948	0.556036	n
	NC_035107.1	55.1807	0.193124	0.714163	n			NC_035107.1	55.1807	0.696753	0.156921	n
	NC_035107.1	55.1808	0.74275	0.129157	n			NC_035107.1	55.1808	0.178949	0.747271	n
	NC_035107.1	55.1808	0.944133	0.0249666	n			NC_035107.1	55.1808	0.224137	0.649487	n
	NC_035107.1	55.1931	0.122217	0.912868	n			NC_035107.1	55.1931	0.197175	0.705147	n
	NC_035107.1	55.1932	0.093977	1.02698	n			NC_035107.1	55.1932	0.200072	0.698813	n
	NC_035107.1	55.1933	0.117217	0.931008	n			NC_035107.1	55.1933	0.170127	0.769226	n
	NC_035107.1	55.3262	0.375038	0.425924	n			NC_035107.1	55.3262	0.892951	0.0491724	n
	NC_035107.1	55.3262	0.360392	0.443225	n			NC_035107.1	55.3262	0.98763	0.00540585	n
	NC_035107.1	55.3262	0.538739	0.268622	n			NC_035107.1	55.3262	0.78364	0.105883	n
	NC_035107.1	55.3263	0.404436	0.39315	n			NC_035107.1	55.3263	0.774172	0.111163	n
	NC_035107.1	55.3264	0.345381	0.461702	n			NC_035107.1	55.3264	0.875222	0.0578818	n
	NC_035107.1	55.6154	0.75297	0.123223	n			NC_035107.1	55.6154	0.00462961	2.33446	n
	NC_035107.1	55.6154	0.704302	0.152241	n			NC_035107.1	55.6154	0.387759	0.411438	n
	NC_035107.1	55.6154	0.466541	0.33111	n			NC_035107.1	55.6154	0.00534775	2.27183	n
	NC_035107.1	55.6154	0.33092	0.480277	n			NC_035107.1	55.6154	0.776818	0.109681	n
	NC_035107.1	55.8105	0.919186	0.0365967	n			NC_035107.1	55.8105	0.491222	0.308722	n
	NC_035107.1	56.1527	0.0609173	1.21526	n			NC_035107.1	56.1527	0.505175	0.296558	n
	NC_035107.1	56.1527	0.849938	0.0706126	n			NC_035107.1	56.1527	0.61231	0.213029	n
	NC_035107.1	56.1527	0.884971	0.0530709	n			NC_035107.1	56.1527	0.519845	0.284126	n
	NC_035107.1	56.1825	0.245815	0.609392	n			NC_035107.1	56.1825	0.959978	0.0177385	n
	NC_035107.1	56.2574	0.497516	0.303193	n			NC_035107.1	56.2574	0.323967	0.489499	n
	NC_035107.1	56.2693	0.901522	0.0450237	n			NC_035107.1	56.2693	0.829928	0.0809596	n
	NC_035107.1	56.352	0.352081	0.453358	n			NC_035107.1	56.352	0.0104741	1.97988	n
	NC_035107.1	56.4761	0.178019	0.749534	n			NC_035107.1	56.4761	0.0517889	1.28576	n
	NC_035107.1	56.4761	0.409255	0.388006	n			NC_035107.1	56.4761	0.203078	0.692336	n
	NC_035107.1	56.6053	0.261747	0.582119	n			NC_035107.1	56.6053	0.141458	0.849374	n
	NC_035107.1	56.6054	0.230219	0.637859	n			NC_035107.1	56.6054	0.398871	0.399167	n
	NC_035107.1	56.6055	0.291349	0.535587	n			NC_035107.1	56.6055	0.227269	0.64346	n
	NC_035107.1	56.6055	0.308117	0.511284	n			NC_035107.1	56.6055	0.191388	0.718085	n
	NC_035107.1	56.6055	0.270411	0.567976	n			NC_035107.1	56.6055	0.259354	0.586107	n
	NC_035107.1	56.749	0.814803	0.0889475	n			NC_035107.1	56.749	0.844651	0.0733225	n
	NC_035107.1	56.749	0.975855	0.0106147	n			NC_035107.1	56.749	0.958727	0.018305	n
	NC_035107.1	56.749	0.246615	0.607981	n			NC_035107.1	56.749	0.857826	0.0666008	n
	NC_035107.1	56.749	0.706569	0.150845	n			NC_035107.1	56.749	0.52138	0.282845	n
	NC_035107.1	56.7491	0.76476	0.116475	n			NC_035107.1	56.7491	0.327181	0.485212	n
	NC_035107.1	56.7491	0.684284	0.164763	n			NC_035107.1	56.7491	0.160984	0.793218	n
	NC_035107.1	56.7491	0.00925025	2.03385	n			NC_035107.1	56.7491	0.0585979	1.23212	n
	NC_035107.1	56.7491	0.365054	0.437643	n			NC_035107.1	56.7491	0.429465	0.367072	n
	NC_035107.1	57.1163	0.21266	0.672314	n			NC_035107.1	57.1163	0.309028	0.510002	n
	NC_035107.1	57.1165	0.925892	0.0334397	n			NC_035107.1	57.1165	0.526739	0.278405	n
	NC_035107.1	57.1165	0.227324	0.643355	n			NC_035107.1	57.1165	0.734509	0.134003	n
	NC_035107.1	57.1165	0.144512	0.840096	n			NC_035107.1	57.1165	0.33208	0.478757	n
	NC_035107.1	57.1165	0.470265	0.327658	n			NC_035107.1	57.1165	0.0930501	1.03128	n
	NC_035107.1	57.1237	0.832419	0.0796579	n			NC_035107.1	57.1237	0.391893	0.406833	n
	NC_035107.1	57.1237	0.574403	0.240783	n			NC_035107.1	57.1237	0.803048	0.0952583	n
	NC_035107.1	57.2887	0.303115	0.518393	n			NC_035107.1	57.2887	0.296725	0.527646	n
	NC_035107.1	57.2888	0.248198	0.605201	n			NC_035107.1	57.2888	0.298679	0.524795	n
	NC_035107.1	57.4251	0.793545	0.100428	n			NC_035107.1	57.4251	0.930684	0.0311976	n
	NC_035107.1	57.4251	0.894576	0.0483825	n			NC_035107.1	57.4251	0.312809	0.504721	n
	NC_035107.1	57.4253	0.603709	0.219172	n			NC_035107.1	57.4253	0.681366	0.16662	n
	NC_035107.1	57.4253	0.0223755	1.65023	n			NC_035107.1	57.4253	0.721194	0.141948	n
	NC_035107.1	57.5052	0.693189	0.159148	n			NC_035107.1	57.5052	0.560078	0.251752	n
	NC_035107.1	57.5052	0.59419	0.226075	n			NC_035107.1	57.5052	0.513842	0.28917	n
	NC_035107.1	58.2422	0.244801	0.611186	n			NC_035107.1	58.2422	0.316712	0.499336	n
	NC_035107.1	58.2422	0.363513	0.439481	n			NC_035107.1	58.2422	0.775693	0.11031	n
	NC_035107.1	58.2424	0.559487	0.25221	n			NC_035107.1	58.2424	0.769987	0.113516	n
	NC_035107.1	58.2774	0.977351	0.00994937	n			NC_035107.1	58.2774	0.458141	0.339001	n
	NC_035107.1	58.2774	0.827165	0.0824081	n			NC_035107.1	58.2774	0.637643	0.195423	n
	NC_035107.1	58.2776	0.908399	0.0417235	n			NC_035107.1	58.2776	0.397323	0.400857	n
	NC_035107.1	58.3425	0.265539	0.575872	n			NC_035107.1	58.3425	0.00644982	2.19045	n
	NC_035107.1	58.3425	0.0941842	1.02602	n			NC_035107.1	58.3425	0.00244817	2.61116	n
	NC_035107.1	58.3425	0.106726	0.97173	n			NC_035107.1	58.3425	0.00622867	2.2056	n
	NC_035107.1	58.3427	0.0911222	1.04038	n			NC_035107.1	58.3427	0.248078	0.605412	n
	NC_035107.1	58.3653	0.332591	0.47809	n			NC_035107.1	58.3653	0.145754	0.83638	n
	NC_035107.1	58.3654	0.9326	0.0303048	n			NC_035107.1	58.3654	0.523452	0.281123	n
	NC_035107.1	58.3654	0.934534	0.0294048	n			NC_035107.1	58.3654	0.53144	0.274546	n
	NC_035107.1	58.3654	0.455693	0.341327	n			NC_035107.1	58.3654	0.233283	0.632117	n
	NC_035107.1	58.3654	0.465321	0.332248	n			NC_035107.1	58.3654	0.412956	0.384096	n
	NC_035107.1	58.3655	0.877185	0.0569088	n			NC_035107.1	58.3655	0.753775	0.122758	n
	NC_035107.1	58.3655	0.541266	0.266589	n			NC_035107.1	58.3655	0.879258	0.0558837	n
	NC_035107.1	58.3655	0.877499	0.0567532	n			NC_035107.1	58.3655	0.885691	0.0527177	n
	NC_035107.1	58.6798	0.116385	0.934104	n			NC_035107.1	58.6798	0.852763	0.0691718	n
	NC_035107.1	58.6799	0.153579	0.813668	n			NC_035107.1	58.6799	0.086631	1.06233	n
	NC_035107.1	58.68	0.157692	0.802192	n			NC_035107.1	58.68	0.75699	0.12091	n
	NC_035107.1	58.68	0.134659	0.870764	n			NC_035107.1	58.68	0.921711	0.0354054	n
	NC_035107.1	58.68	0.254779	0.593837	n			NC_035107.1	58.68	0.0763899	1.11696	n
	NC_035107.1	58.7605	0.628305	0.20183	n			NC_035107.1	58.7605	0.769097	0.114019	n
	NC_035107.1	58.7605	0.978565	0.00941036	n			NC_035107.1	58.7605	0.562956	0.249525	n
	NC_035107.1	58.7605	0.928957	0.0320044	n			NC_035107.1	58.7605	0.594332	0.225971	n
	NC_035107.1	58.7605	0.944571	0.0247654	n			NC_035107.1	58.7605	0.715098	0.145634	n
	NC_035107.1	58.7606	0.233839	0.631082	n			NC_035107.1	58.7606	0.891457	0.0498997	n
	NC_035107.1	58.7821	0.197757	0.703868	n			NC_035107.1	58.7821	0.742463	0.129325	n
	NC_035107.1	59.3096	0.942397	0.025766	n			NC_035107.1	59.3096	0.250056	0.601963	n
	NC_035107.1	59.5118	0.259619	0.585664	n			NC_035107.1	59.5118	0.291356	0.535577	n
	NC_035107.1	59.5118	0.136368	0.865288	n			NC_035107.1	59.5118	0.154005	0.812466	n
	NC_035107.1	59.6168	0.437064	0.359455	n			NC_035107.1	59.6168	0.329082	0.482696	n
	NC_035107.1	59.7461	0.410585	0.386596	n			NC_035107.1	59.7461	0.803064	0.0952499	n
	NC_035107.1	59.9758	0.501636	0.299612	n			NC_035107.1	59.9758	0.449475	0.347294	n
	NC_035107.1	59.9758	0.654405	0.184154	n			NC_035107.1	59.9758	0.456877	0.340201	n
	NC_035107.1	59.9758	0.832045	0.0798533	n			NC_035107.1	59.9758	0.146759	0.833396	n
	NC_035107.1	59.9758	0.886458	0.0523419	n			NC_035107.1	59.9758	0.121302	0.916133	n
	NC_035107.1	59.9758	0.413181	0.38386	n			NC_035107.1	59.9758	0.432072	0.364444	n
	NC_035107.1	59.9758	0.887448	0.0518571	n			NC_035107.1	59.9758	0.211622	0.674439	n
	NC_035107.1	59.9758	0.933585	0.029846	n			NC_035107.1	59.9758	0.984212	0.00691147	n
	NC_035107.1	59.9759	0.247767	0.605957	n			NC_035107.1	59.9759	0.0764594	1.11657	n
	NC_035107.1	59.976	0.174772	0.757529	n			NC_035107.1	59.976	0.0381955	1.41799	n
	NC_035107.1	59.976	0.956837	0.0191621	n			NC_035107.1	59.976	0.926177	0.0333061	n
	NC_035107.1	59.976	0.563741	0.248921	n			NC_035107.1	59.976	0.63281	0.198726	n
	NC_035107.1	60.0109	0.439343	0.357197	n			NC_035107.1	60.0109	0.323473	0.490162	n
	NC_035107.1	60.1435	0.660621	0.180048	n			NC_035107.1	60.1435	0.514719	0.28843	n
	NC_035107.1	60.2188	0.0516089	1.28728	n			NC_035107.1	60.2188	0.425531	0.371069	n
	NC_035107.1	60.219	0.56374	0.248921	n			NC_035107.1	60.219	0.969701	0.0133622	n
	NC_035107.1	60.219	0.0559239	1.2524	n			NC_035107.1	60.219	0.113061	0.946688	n
	NC_035107.1	60.2191	0.417023	0.379839	n			NC_035107.1	60.2191	0.736729	0.132692	n
	NC_035107.1	60.3464	0.160907	0.793426	n			NC_035107.1	60.3464	0.801474	0.0961103	n
	NC_035107.1	60.3464	0.839685	0.0758834	n			NC_035107.1	60.3464	0.340677	0.467657	n
	NC_035107.1	60.3465	0.738526	0.131634	n			NC_035107.1	60.3465	0.320822	0.493736	n
	NC_035107.1	60.4329	0.911359	0.0403107	n			NC_035107.1	60.4329	0.614583	0.211419	n
	NC_035107.1	60.5021	0.698462	0.155857	n			NC_035107.1	60.5021	0.997827	0.000944741	n
	NC_035107.1	60.5021	0.639714	0.194014	n			NC_035107.1	60.5021	0.988351	0.00508893	n
	NC_035107.1	60.5023	0.455202	0.341796	n			NC_035107.1	60.5023	0.801418	0.0961409	n
	NC_035107.1	60.5732	0.540034	0.267579	n			NC_035107.1	60.5732	0.651459	0.186113	n
	NC_035107.1	60.5734	0.221836	0.653968	n			NC_035107.1	60.5734	0.157897	0.801626	n
	NC_035107.1	60.6103	0.666091	0.176467	n			NC_035107.1	60.6103	0.622567	0.205814	n
	NC_035107.1	60.6749	0.0805491	1.09394	n			NC_035107.1	60.6749	0.449484	0.347286	n
	NC_035107.1	60.7048	0.816777	0.0878963	n			NC_035107.1	60.7048	0.887493	0.0518352	n
	NC_035107.1	60.7048	0.581752	0.235262	n			NC_035107.1	60.7048	0.204759	0.688757	n
	NC_035107.1	60.705	0.684134	0.164859	n			NC_035107.1	60.705	0.233506	0.631701	n
	NC_035107.1	60.7621	0.343817	0.463673	n			NC_035107.1	60.7621	0.708237	0.149821	n
	NC_035107.1	60.9952	0.938873	0.0273932	n			NC_035107.1	60.9952	0.343307	0.464318	n
	NC_035107.1	61.0892	0.364499	0.438304	n			NC_035107.1	61.0892	0.40494	0.392609	n
	NC_035107.1	61.0892	0.418371	0.378438	n			NC_035107.1	61.0892	0.341228	0.466955	n
	NC_035107.1	61.0892	0.989983	0.00437233	n			NC_035107.1	61.0892	0.0920971	1.03575	n
	NC_035107.1	61.2677	0.0998153	1.0008	n			NC_035107.1	61.2677	0.554806	0.255859	n
	NC_035107.1	61.2678	0.110525	0.956539	n			NC_035107.1	61.2678	0.535145	0.271528	n
	NC_035107.1	61.2678	0.0112218	1.94994	n			NC_035107.1	61.2678	0.510795	0.291754	n
	NC_035107.1	61.2678	0.156988	0.804133	n			NC_035107.1	61.2678	0.494173	0.306121	n
	NC_035107.1	61.2678	0.0132575	1.87754	n			NC_035107.1	61.2678	0.437325	0.359196	n
	NC_035107.1	61.2678	0.313754	0.503411	n			NC_035107.1	61.2678	0.103369	0.98561	n
	NC_035107.1	61.2678	0.336708	0.472746	n			NC_035107.1	61.2678	0.062705	1.2027	n
	NC_035107.1	61.2678	0.538676	0.268672	n			NC_035107.1	61.2678	0.193111	0.714193	n
	NC_035107.1	61.268	0.310846	0.507454	n			NC_035107.1	61.268	0.740309	0.130587	n
	NC_035107.1	61.4261	0.929152	0.0319132	n			NC_035107.1	61.4261	0.759647	0.119388	n
	NC_035107.1	61.4261	0.914588	0.0387745	n			NC_035107.1	61.4261	0.883276	0.0539037	n
	NC_035107.1	61.4262	0.563807	0.248869	n			NC_035107.1	61.4262	0.325583	0.487338	n
	NC_035107.1	61.4262	0.611653	0.213495	n			NC_035107.1	61.4262	0.305412	0.515113	n
	NC_035107.1	61.4264	0.0731531	1.13577	n			NC_035107.1	61.4264	0.627372	0.202475	n
	NC_035107.1	61.4264	0.918083	0.0371182	n			NC_035107.1	61.4264	0.80952	0.0917722	n
	NC_035107.1	61.5764	0.1178	0.928854	n			NC_035107.1	61.5764	0.557265	0.253938	n
	NC_035107.1	61.5764	0.053794	1.26927	n			NC_035107.1	61.5764	0.807931	0.0926256	n
	NC_035107.1	61.5764	0.127375	0.894916	n			NC_035107.1	61.5764	0.635562	0.196842	n
	NC_035107.1	61.5764	0.0675112	1.17062	n			NC_035107.1	61.5764	0.902375	0.0446129	n
	NC_035107.1	61.5765	0.315465	0.501048	n			NC_035107.1	61.5765	0.200977	0.696853	n
	NC_035107.1	61.5765	0.306771	0.513186	n			NC_035107.1	61.5765	0.216923	0.663695	n
	NC_035107.1	61.6444	0.468576	0.32922	n			NC_035107.1	61.6444	0.714344	0.146093	n
	NC_035107.1	61.7817	0.016717	1.77684	n			NC_035107.1	61.7817	0.377854	0.422676	n
	NC_035107.1	61.7818	0.0536769	1.27021	n			NC_035107.1	61.7818	0.997807	0.000953495	n
	NC_035107.1	61.7819	0.67479	0.170831	n			NC_035107.1	61.7819	0.409638	0.387599	n
	NC_035107.1	61.7819	0.117366	0.930457	n			NC_035107.1	61.7819	0.243565	0.613385	n
	NC_035107.1	61.782	0.637922	0.195232	n			NC_035107.1	61.782	0.96013	0.01767	n
	NC_035107.1	62.225	0.513673	0.289313	n			NC_035107.1	62.225	0.799466	0.0971997	n
	NC_035107.1	62.225	0.872998	0.0589869	n			NC_035107.1	62.225	0.981266	0.00821346	n
	NC_035107.1	62.2251	0.460245	0.337011	n			NC_035107.1	62.2251	0.76322	0.11735	n
	NC_035107.1	62.2251	0.908842	0.0415116	n			NC_035107.1	62.2251	0.958044	0.0186146	n
	NC_035107.1	62.2251	0.940742	0.0265292	n			NC_035107.1	62.2251	0.925847	0.0334607	n
	NC_035107.1	62.3888	0.169538	0.770732	n			NC_035107.1	62.3888	0.634905	0.197291	n
	NC_035107.1	62.3888	0.0614943	1.21117	n			NC_035107.1	62.3888	0.150875	0.821383	n
	NC_035107.1	62.4559	0.840355	0.0755372	n			NC_035107.1	62.4559	0.982818	0.00752674	n
	NC_035107.1	62.4559	0.933566	0.029855	n			NC_035107.1	62.4559	0.510936	0.291633	n
	NC_035107.1	62.4561	0.571023	0.243346	n			NC_035107.1	62.4561	0.695511	0.157696	n
	NC_035107.1	63.4682	0.243182	0.614069	n			NC_035107.1	63.4682	0.410575	0.386608	n
	NC_035107.1	63.4683	0.349733	0.456264	n			NC_035107.1	63.4683	0.0589941	1.22919	n
	NC_035107.1	63.7071	0.90017	0.0456756	n			NC_035107.1	63.7071	0.666969	0.175894	n
	NC_035107.1	63.7071	0.582687	0.234565	n			NC_035107.1	63.7071	0.784748	0.10527	n
	NC_035107.1	63.7071	0.573981	0.241103	n			NC_035107.1	63.7071	0.445199	0.351446	n
	NC_035107.1	63.7073	0.297517	0.526488	n			NC_035107.1	63.7073	0.593995	0.226218	n
	NC_035107.1	63.7411	0.000294463	3.53097	n			NC_035107.1	63.7411	0.000678869	3.16821	n
	NC_035107.1	63.7413	0.000250662	3.60091	n			NC_035107.1	63.7413	0.000222701	3.65228	n
	NC_035107.1	63.7413	0.000179719	3.74541	n			NC_035107.1	63.7413	0.000500864	3.30028	n
	NC_035107.1	63.7413	0.118425	0.926558	n			NC_035107.1	63.7413	0.52422	0.280486	n
	NC_035107.1	63.7413	9.36e-05	4.02853	n			NC_035107.1	63.7413	0.000139969	3.85397	n
	NC_035107.1	63.7413	0.000324519	3.48876	n			NC_035107.1	63.7413	6.86e-05	4.16391	n
	NC_035107.1	63.7788	0.398532	0.399537	n			NC_035107.1	63.7788	0.978765	0.00932164	n
	NC_035107.1	63.7789	0.408888	0.388396	n			NC_035107.1	63.7789	0.355047	0.449714	n
	NC_035107.1	63.7789	0.386845	0.412463	n			NC_035107.1	63.7789	0.990366	0.00420448	n
	NC_035107.1	63.7789	0.381404	0.418615	n			NC_035107.1	63.7789	0.996634	0.00146438	n
	NC_035107.1	63.779	0.415951	0.380958	n			NC_035107.1	63.779	0.931456	0.0308378	n
	NC_035107.1	63.7842	0.630116	0.20058	n			NC_035107.1	63.7842	0.923772	0.0344351	n
	NC_035107.1	63.7844	0.703039	0.153021	n			NC_035107.1	63.7844	0.293073	0.533024	n
	NC_035107.1	63.8755	0.323684	0.489879	n			NC_035107.1	63.8755	0.218606	0.660337	n
	NC_035107.1	63.9332	0.599354	0.222317	n			NC_035107.1	63.9332	0.409713	0.38752	n
	NC_035107.1	63.9333	0.524127	0.280563	n			NC_035107.1	63.9333	0.439743	0.356801	n
	NC_035107.1	63.9335	0.239253	0.621143	n			NC_035107.1	63.9335	0.527797	0.277533	n
	NC_035107.1	63.9335	0.266739	0.573914	n			NC_035107.1	63.9335	0.454644	0.342329	n
	NC_035107.1	63.9398	0.711428	0.147869	n			NC_035107.1	63.9398	0.123392	0.908715	n
	NC_035107.1	63.9805	0.629922	0.200713	n			NC_035107.1	63.9805	0.181896	0.740176	n
	NC_035107.1	63.9806	0.608804	0.215523	n			NC_035107.1	63.9806	0.302358	0.519478	n
	NC_035107.1	63.9806	0.536196	0.270676	n			NC_035107.1	63.9806	0.216366	0.66481	n
	NC_035107.1	63.9807	0.531492	0.274503	n			NC_035107.1	63.9807	0.817902	0.0872986	n
	NC_035107.1	63.9807	0.495905	0.304602	n			NC_035107.1	63.9807	0.533586	0.272796	n
	NC_035107.1	64.0223	0.628532	0.201672	n			NC_035107.1	64.0223	0.831607	0.0800817	n
	NC_035107.1	64.0235	0.82681	0.0825944	n			NC_035107.1	64.0235	0.776686	0.109754	n
	NC_035107.1	64.0237	0.83871	0.076388	n			NC_035107.1	64.0237	0.35749	0.446736	n
	NC_035107.1	64.0661	0.606967	0.216835	n			NC_035107.1	64.0661	0.452501	0.34438	n
	NC_035107.1	64.1325	0.193508	0.713302	n			NC_035107.1	64.1325	0.0145206	1.83802	n
	NC_035107.1	64.1327	0.444367	0.352258	n			NC_035107.1	64.1327	0.229148	0.639885	n
	NC_035107.1	64.2159	0.00873705	2.05864	n			NC_035107.1	64.2159	0.500068	0.300971	n
	NC_035107.1	64.4082	0.699146	0.155432	n			NC_035107.1	64.4082	0.125001	0.903088	n
	NC_035107.1	64.4084	0.944031	0.0250137	n			NC_035107.1	64.4084	0.55187	0.258163	n
	NC_035107.1	64.4084	0.6315	0.199626	n			NC_035107.1	64.4084	0.591029	0.228392	n
	NC_035107.1	64.5242	0.990296	0.0042348	n			NC_035107.1	64.5242	0.344898	0.462309	n
	NC_035107.1	64.5242	0.990767	0.00402857	n			NC_035107.1	64.5242	0.489221	0.310495	n
	NC_035107.1	64.5242	0.564713	0.248173	n			NC_035107.1	64.5242	0.608775	0.215543	n
	NC_035107.1	64.5243	0.813374	0.0897096	n			NC_035107.1	64.5243	0.516746	0.286723	n
	NC_035107.1	64.5312	0.626979	0.202747	n			NC_035107.1	64.5312	0.147026	0.832604	n
	NC_035107.1	64.5312	0.621331	0.206677	n			NC_035107.1	64.5312	0.270526	0.567791	n
	NC_035107.1	64.5312	0.660846	0.1799	n			NC_035107.1	64.5312	0.259777	0.585399	n
	NC_035107.1	64.5312	0.602153	0.220293	n			NC_035107.1	64.5312	0.15086	0.821425	n
	NC_035107.1	64.5312	0.788679	0.1031	n			NC_035107.1	64.5312	0.0162368	1.7895	n
	NC_035107.1	64.5312	0.81821	0.0871354	n			NC_035107.1	64.5312	0.0241849	1.61646	n
	NC_035107.1	64.5312	0.823901	0.0841249	n			NC_035107.1	64.5312	0.0338974	1.46983	n
	NC_035107.1	64.5312	0.431806	0.364711	n			NC_035107.1	64.5312	0.0884328	1.05339	n
	NC_035107.1	64.5314	0.716951	0.14451	n			NC_035107.1	64.5314	0.201137	0.696508	n
	NC_035107.1	64.5314	0.773114	0.111757	n			NC_035107.1	64.5314	0.0543233	1.26501	n
	NC_035107.1	64.5314	0.644943	0.190479	n			NC_035107.1	64.5314	0.0434273	1.36224	n
	NC_035107.1	64.5314	0.593724	0.226416	n			NC_035107.1	64.5314	0.721454	0.141791	n
	NC_035107.1	64.5314	0.819213	0.0866029	n			NC_035107.1	64.5314	0.0960278	1.0176	n
	NC_035107.1	64.6724	0.364948	0.437769	n			NC_035107.1	64.6724	0.186189	0.730045	n
	NC_035107.1	64.6724	0.309253	0.509686	n			NC_035107.1	64.6724	0.197855	0.703654	n
	NC_035107.1	64.6724	0.336284	0.473293	n			NC_035107.1	64.6724	0.131162	0.882192	n
	NC_035107.1	64.6724	0.29331	0.532673	n			NC_035107.1	64.6724	0.13476	0.87044	n
	NC_035107.1	64.6725	0.347213	0.459404	n			NC_035107.1	64.6725	0.227218	0.643558	n
	NC_035107.1	64.6726	0.493786	0.306461	n			NC_035107.1	64.6726	0.109071	0.96229	n
	NC_035107.1	64.7836	0.174459	0.758308	n			NC_035107.1	64.7836	0.458491	0.33867	n
	NC_035107.1	64.7836	0.186974	0.72822	n			NC_035107.1	64.7836	0.444366	0.352259	n
	NC_035107.1	64.7837	0.924187	0.0342401	n			NC_035107.1	64.7837	0.365524	0.437084	n
	NC_035107.1	64.8356	0.388951	0.410106	n			NC_035107.1	64.8356	0.331151	0.479973	n
	NC_035107.1	64.8358	0.197492	0.70445	n			NC_035107.1	64.8358	0.429935	0.366597	n
	NC_035107.1	64.8359	0.199112	0.700902	n			NC_035107.1	64.8359	0.640729	0.193326	n
	NC_035107.1	65.3359	0.527091	0.278114	n			NC_035107.1	65.3359	0.0431209	1.36531	n
	NC_035107.1	65.3359	0.0435297	1.36121	n			NC_035107.1	65.3359	0.712706	0.14709	n
	NC_035107.1	65.3359	0.293099	0.532986	n			NC_035107.1	65.3359	0.784583	0.105361	n
	NC_035107.1	65.3361	0.362452	0.440749	n			NC_035107.1	65.3361	0.942787	0.0255866	n
	NC_035107.1	65.6425	0.578079	0.238013	n			NC_035107.1	65.6425	0.184641	0.733673	n
	NC_035107.1	65.6425	0.605167	0.218125	n			NC_035107.1	65.6425	0.144998	0.838639	n
	NC_035107.1	65.6425	0.893285	0.0490098	n			NC_035107.1	65.6425	0.407737	0.389619	n
	NC_035107.1	65.6425	0.550393	0.259327	n			NC_035107.1	65.6425	0.122469	0.911972	n
	NC_035107.1	65.6426	0.878203	0.0564049	n			NC_035107.1	65.6426	0.344657	0.462613	n
	NC_035107.1	65.6426	0.294447	0.530992	n			NC_035107.1	65.6426	0.422915	0.373747	n
	NC_035107.1	65.6426	0.77931	0.10829	n			NC_035107.1	65.6426	0.629759	0.200826	n
	NC_035107.1	65.6426	0.99065	0.00407962	n			NC_035107.1	65.6426	0.505422	0.296346	n
	NC_035107.1	65.6428	0.701672	0.153866	n			NC_035107.1	65.6428	0.436504	0.360012	n
	NC_035107.1	65.8765	0.603007	0.219678	n			NC_035107.1	65.8765	0.830787	0.0805101	n
	NC_035107.1	66.0116	0.764717	0.116499	n			NC_035107.1	66.0116	0.889632	0.0507896	n
	NC_035107.1	66.0117	0.732399	0.135252	n			NC_035107.1	66.0117	0.466122	0.331501	n
	NC_035107.1	66.0117	0.742912	0.129063	n			NC_035107.1	66.0117	0.790983	0.101833	n
	NC_035107.1	66.0118	0.847854	0.0716789	n			NC_035107.1	66.0118	0.906399	0.0426806	n
	NC_035107.1	66.0118	0.658629	0.181359	n			NC_035107.1	66.0118	0.478016	0.320557	n
	NC_035107.1	66.0942	0.975232	0.010892	n			NC_035107.1	66.0942	0.536232	0.270648	n
	NC_035107.1	66.0942	0.976283	0.0104241	n			NC_035107.1	66.0942	0.493188	0.306988	n
	NC_035107.1	66.0942	0.936941	0.0282877	n			NC_035107.1	66.0942	0.183514	0.736331	n
	NC_035107.1	66.1068	0.653865	0.184512	n			NC_035107.1	66.1068	0.803068	0.0952479	n
	NC_035107.1	66.1068	0.725237	0.13952	n			NC_035107.1	66.1068	0.75499	0.122059	n
	NC_035107.1	66.1071	0.743633	0.128642	n			NC_035107.1	66.1071	0.487694	0.311853	n
	NC_035107.1	66.1236	0.640042	0.193792	n			NC_035107.1	66.1236	0.267057	0.573396	n
	NC_035107.1	66.4052	0.713944	0.146336	n			NC_035107.1	66.4052	0.494102	0.306183	n
	NC_035107.1	66.4052	0.706576	0.150841	n			NC_035107.1	66.4052	0.506541	0.295385	n
	NC_035107.1	66.4052	0.751586	0.124021	n			NC_035107.1	66.4052	0.629695	0.20087	n
	NC_035107.1	66.4052	0.606031	0.217505	n			NC_035107.1	66.4052	0.558474	0.252997	n
	NC_035107.1	66.4052	0.397274	0.40091	n			NC_035107.1	66.4052	0.3166	0.499489	n
	NC_035107.1	66.4052	0.825464	0.0833018	n			NC_035107.1	66.4052	0.904527	0.0435786	n
	NC_035107.1	66.4052	0.489875	0.309914	n			NC_035107.1	66.4052	0.313726	0.50345	n
	NC_035107.1	66.4054	0.419141	0.37764	n			NC_035107.1	66.4054	0.46844	0.329346	n
	NC_035107.1	66.4338	0.871243	0.0598607	n			NC_035107.1	66.4338	0.979365	0.00905557	n
	NC_035107.1	66.4338	0.985644	0.0062798	n			NC_035107.1	66.4338	0.91671	0.0377681	n
	NC_035107.1	66.5947	0.716282	0.144916	n			NC_035107.1	66.5947	0.910877	0.0405401	n
	NC_035107.1	66.5947	0.0185006	1.73281	n			NC_035107.1	66.5947	0.608245	0.215922	n
	NC_035107.1	66.749	0.168286	0.773951	n			NC_035107.1	66.749	0.356066	0.44847	n
	NC_035107.1	66.8227	0.0653002	1.18509	n			NC_035107.1	66.8227	0.762917	0.117523	n
	NC_035107.1	66.8712	0.878619	0.0561992	n			NC_035107.1	66.8712	0.307884	0.511612	n
	NC_035107.1	66.907	0.0501982	1.29931	n			NC_035107.1	66.907	0.451558	0.345287	n
	NC_035107.1	66.907	0.201294	0.69617	n			NC_035107.1	66.907	0.388938	0.410119	n
	NC_035107.1	66.907	0.287065	0.542019	n			NC_035107.1	66.907	0.358459	0.44556	n
	NC_035107.1	67.0044	0.0371959	1.4295	n			NC_035107.1	67.0044	0.323719	0.489832	n
	NC_035107.1	67.0051	0.258449	0.587625	n			NC_035107.1	67.0051	0.380831	0.419268	n
	NC_035107.1	67.4041	0.0143436	1.84334	n			NC_035107.1	67.4041	0.44512	0.351523	n
	NC_035107.1	67.4041	0.793942	0.100211	n			NC_035107.1	67.4041	0.774376	0.111048	n
	NC_035107.1	67.4043	0.496968	0.303671	n			NC_035107.1	67.4043	0.343621	0.46392	n
	NC_035107.1	67.5236	0.471265	0.326735	n			NC_035107.1	67.5236	0.747342	0.126481	n
	NC_035107.1	67.5237	0.871155	0.0599048	n			NC_035107.1	67.5237	0.852827	0.0691389	n
	NC_035107.1	67.5238	0.567153	0.2463	n			NC_035107.1	67.5238	0.72749	0.138173	n
	NC_035107.1	67.6378	0.0394785	1.40364	n			NC_035107.1	67.6378	0.209904	0.677978	n
	NC_035107.1	67.638	0.0337423	1.47183	n			NC_035107.1	67.638	0.287564	0.541265	n
	NC_035107.1	67.9301	0.654659	0.183985	n			NC_035107.1	67.9301	0.603723	0.219162	n
	NC_035107.1	68.0998	0.466924	0.330754	n			NC_035107.1	68.0998	0.968427	0.0139333	n
	NC_035107.1	68.1	0.491498	0.308478	n			NC_035107.1	68.1	0.80874	0.0921913	n
	NC_035107.1	68.1868	0.916665	0.0377893	n			NC_035107.1	68.1868	0.0703014	1.15304	n
	NC_035107.1	68.1868	0.632252	0.19911	n			NC_035107.1	68.1868	0.493878	0.30638	n
	NC_035107.1	68.1868	0.971902	0.0123775	n			NC_035107.1	68.1868	0.772753	0.11196	n
	NC_035107.1	68.2314	0.640628	0.193394	n			NC_035107.1	68.2314	0.348547	0.457738	n
	NC_035107.1	68.2315	0.441117	0.355446	n			NC_035107.1	68.2315	0.25062	0.600984	n
	NC_035107.1	68.2315	0.884843	0.0531336	n			NC_035107.1	68.2315	0.0181644	1.74078	n
	NC_035107.1	68.2315	0.926694	0.0330635	n			NC_035107.1	68.2315	0.0165723	1.78062	n
	NC_035107.1	68.2315	0.310749	0.507591	n			NC_035107.1	68.2315	0.17662	0.752961	n
	NC_035107.1	68.2315	0.923727	0.0344562	n			NC_035107.1	68.2315	0.0156055	1.80672	n
	NC_035107.1	68.2315	0.856406	0.0673201	n			NC_035107.1	68.2315	0.0097429	2.01131	n
	NC_035107.1	68.2427	0.536	0.270835	n			NC_035107.1	68.2427	0.809394	0.0918399	n
	NC_035107.1	68.2427	0.192808	0.714876	n			NC_035107.1	68.2427	0.884402	0.0533501	n
	NC_035107.1	68.2601	0.292949	0.533208	n			NC_035107.1	68.2601	0.121918	0.913934	n
	NC_035107.1	68.2739	0.831636	0.0800667	n			NC_035107.1	68.2739	0.712487	0.147223	n
	NC_035107.1	68.2739	0.291731	0.535018	n			NC_035107.1	68.2739	0.76905	0.114045	n
	NC_035107.1	68.2792	0.78898	0.102934	n			NC_035107.1	68.2792	0.19803	0.703269	n
	NC_035107.1	68.2978	0.782305	0.106624	n			NC_035107.1	68.2978	0.830071	0.080885	n
	NC_035107.1	68.2989	0.76843	0.114396	n			NC_035107.1	68.2989	0.95314	0.0208433	n
	NC_035107.1	68.2989	0.871352	0.0598064	n			NC_035107.1	68.2989	0.588638	0.230152	n
	NC_035107.1	68.2989	0.824797	0.0836528	n			NC_035107.1	68.2989	0.681326	0.166645	n
	NC_035107.1	68.2991	0.603045	0.219651	n			NC_035107.1	68.2991	0.550381	0.259337	n
	NC_035107.1	68.3009	0.448318	0.348414	n			NC_035107.1	68.3009	0.238176	0.623102	n
	NC_035107.1	68.301	0.56328	0.249275	n			NC_035107.1	68.301	0.621445	0.206597	n
	NC_035107.1	68.301	0.604309	0.218741	n			NC_035107.1	68.301	0.675329	0.170485	n
	NC_035107.1	68.3012	0.203787	0.690823	n			NC_035107.1	68.3012	0.251155	0.600057	n
	NC_035107.1	68.4311	0.545391	0.263292	n			NC_035107.1	68.4311	0.669293	0.174384	n
	NC_035107.1	68.4596	0.0183146	1.7372	n			NC_035107.1	68.4596	0.145298	0.83774	n
	NC_035107.1	68.5358	0.317198	0.498669	n			NC_035107.1	68.5358	0.760824	0.118716	n
	NC_035107.1	68.5358	0.62749	0.202393	n			NC_035107.1	68.5358	0.0550341	1.25937	n
	NC_035107.1	68.5358	0.592588	0.227247	n			NC_035107.1	68.5358	0.0790887	1.10189	n
	NC_035107.1	68.5358	0.318507	0.496881	n			NC_035107.1	68.5358	0.77339	0.111602	n
	NC_035107.1	68.5358	0.472581	0.325523	n			NC_035107.1	68.5358	0.426716	0.369861	n
	NC_035107.1	68.5358	0.153827	0.812968	n			NC_035107.1	68.5358	0.148998	0.826818	n
	NC_035107.1	68.5358	0.366766	0.435611	n			NC_035107.1	68.5358	0.703192	0.152926	n
	NC_035107.1	68.536	0.360955	0.442547	n			NC_035107.1	68.536	0.0816742	1.08792	n
	NC_035107.1	68.536	0.220449	0.656691	n			NC_035107.1	68.536	0.302221	0.519676	n
	NC_035107.1	68.536	0.223115	0.651471	n			NC_035107.1	68.536	0.216145	0.665254	n
	NC_035107.1	68.536	0.798473	0.0977396	n			NC_035107.1	68.536	0.462184	0.335185	n
	NC_035107.1	68.536	0.417982	0.378842	n			NC_035107.1	68.536	0.436148	0.360366	n
	NC_035107.1	68.602	0.789599	0.102593	n			NC_035107.1	68.602	0.238206	0.623048	n
	NC_035107.1	68.6023	0.732676	0.135088	n			NC_035107.1	68.6023	0.801482	0.0961064	n
	NC_035107.1	68.8144	0.463426	0.33402	n			NC_035107.1	68.8144	0.703547	0.152707	n
	NC_035107.1	68.8509	0.573125	0.241751	n			NC_035107.1	68.8509	0.538514	0.268803	n
	NC_035107.1	68.8509	0.5833	0.234108	n			NC_035107.1	68.8509	0.674776	0.17084	n
	NC_035107.1	68.851	0.916276	0.0379736	n			NC_035107.1	68.851	0.954946	0.0200211	n
	NC_035107.1	68.8511	0.480456	0.318347	n			NC_035107.1	68.8511	0.991598	0.00366453	n
	NC_035107.1	69.019	0.795632	0.0992877	n			NC_035107.1	69.019	0.677999	0.168771	n
	NC_035107.1	69.019	0.867347	0.061807	n			NC_035107.1	69.019	0.827823	0.0820625	n
	NC_035107.1	69.0191	0.821811	0.0852283	n			NC_035107.1	69.0191	0.701373	0.154051	n
	NC_035107.1	69.1407	0.179453	0.746049	n			NC_035107.1	69.1407	0.208508	0.680878	n
	NC_035107.1	69.1409	0.290469	0.536901	n			NC_035107.1	69.1409	0.0917862	1.03722	n
	NC_035107.1	69.1409	0.144335	0.840627	n			NC_035107.1	69.1409	0.306099	0.514138	n
	NC_035107.1	69.1409	0.121513	0.915378	n			NC_035107.1	69.1409	0.215464	0.666624	n
	NC_035107.1	69.1409	0.0995451	1.00198	n			NC_035107.1	69.1409	0.249903	0.602229	n
	NC_035107.1	69.1409	0.0969959	1.01325	n			NC_035107.1	69.1409	0.313094	0.504325	n
	NC_035107.1	69.2612	0.0985099	1.00652	n			NC_035107.1	69.2612	0.701929	0.153707	n
	NC_035107.1	69.2612	0.104099	0.982551	n			NC_035107.1	69.2612	0.722251	0.141312	n
	NC_035107.1	69.2614	0.121271	0.916243	n			NC_035107.1	69.2614	0.670832	0.173386	n
	NC_035107.1	69.2821	0.534575	0.271992	n			NC_035107.1	69.2821	0.613682	0.212056	n
	NC_035107.1	69.2874	0.875836	0.0575773	n			NC_035107.1	69.2874	0.681107	0.166785	n
	NC_035107.1	69.2874	0.356726	0.447665	n			NC_035107.1	69.2874	0.235792	0.627471	n
	NC_035107.1	69.2877	0.40931	0.387947	n			NC_035107.1	69.2877	0.856075	0.0674883	n
	NC_035107.1	69.374	0.0827041	1.08247	n			NC_035107.1	69.374	0.0480532	1.31828	n
	NC_035107.1	69.4151	0.957676	0.0187814	n			NC_035107.1	69.4151	0.933049	0.0300957	n
	NC_035107.1	69.4151	0.436955	0.359563	n			NC_035107.1	69.4151	0.555279	0.255489	n
	NC_035107.1	69.4152	0.456535	0.340526	n			NC_035107.1	69.4152	0.483137	0.31593	n
	NC_035107.1	69.4152	0.923939	0.0343569	n			NC_035107.1	69.4152	0.969701	0.0133619	n
	NC_035107.1	69.4152	0.977515	0.0098767	n			NC_035107.1	69.4152	0.99578	0.00183642	n
	NC_035107.1	69.4152	0.930571	0.0312507	n			NC_035107.1	69.4152	0.931264	0.0309273	n
	NC_035107.1	69.4152	0.969116	0.0136244	n			NC_035107.1	69.4152	0.918297	0.0370167	n
	NC_035107.1	69.4153	0.811873	0.0905119	n			NC_035107.1	69.4153	0.818589	0.0869342	n
	NC_035107.1	69.5347	0.315552	0.50093	n			NC_035107.1	69.5347	0.44385	0.352764	n
	NC_035107.1	69.5347	0.322778	0.491097	n			NC_035107.1	69.5347	0.847914	0.071648	n
	NC_035107.1	69.5347	0.374172	0.426929	n			NC_035107.1	69.5347	0.783684	0.105859	n
	NC_035107.1	69.8244	0.590539	0.228751	n			NC_035107.1	69.8244	0.570786	0.243527	n
	NC_035107.1	69.8244	0.235843	0.627378	n			NC_035107.1	69.8244	0.704976	0.151826	n
	NC_035107.1	69.8244	0.534526	0.272031	n			NC_035107.1	69.8244	0.814283	0.0892246	n
	NC_035107.1	69.8244	0.465696	0.331898	n			NC_035107.1	69.8244	0.796261	0.0989447	n
	NC_035107.1	69.8244	0.407867	0.389482	n			NC_035107.1	69.8244	0.710641	0.14835	n
	NC_035107.1	69.8245	0.958005	0.0186324	n			NC_035107.1	69.8245	0.91752	0.0373846	n
	NC_035107.1	69.8245	0.327804	0.484386	n			NC_035107.1	69.8245	0.382806	0.417021	n
	NC_035107.1	69.8514	0.59862	0.222848	n			NC_035107.1	69.8514	0.584354	0.233324	n
	NC_035107.1	70.1907	0.645055	0.190403	n			NC_035107.1	70.1907	0.425033	0.371577	n
	NC_035107.1	70.1907	0.631857	0.199381	n			NC_035107.1	70.1907	0.430559	0.365967	n
	NC_035107.1	70.2716	0.585678	0.232341	n			NC_035107.1	70.2716	0.595774	0.224919	n
	NC_035107.1	70.2717	0.0101774	1.99236	n			NC_035107.1	70.2717	0.123452	0.908503	n
	NC_035107.1	70.2718	0.643724	0.1913	n			NC_035107.1	70.2718	0.325942	0.48686	n
	NC_035107.1	70.2718	0.654482	0.184102	n			NC_035107.1	70.2718	0.293282	0.532715	n
	NC_035107.1	70.2721	0.126	0.89963	n			NC_035107.1	70.2721	0.666706	0.176066	n
	NC_035107.1	70.2721	0.657685	0.181982	n			NC_035107.1	70.2721	0.343346	0.464268	n
	NC_035107.1	70.2721	0.40709	0.39031	n			NC_035107.1	70.2721	0.998148	0.000805176	n
	NC_035107.1	70.2721	0.412667	0.3844	n			NC_035107.1	70.2721	0.316676	0.499385	n
	NC_035107.1	70.2721	0.612021	0.213234	n			NC_035107.1	70.2721	0.785713	0.104736	n
	NC_035107.1	70.2721	0.643508	0.191446	n			NC_035107.1	70.2721	0.422055	0.374631	n
	NC_035107.1	70.2722	0.688692	0.161975	n			NC_035107.1	70.2722	0.314864	0.501877	n
	NC_035107.1	70.2722	0.0530801	1.27507	n			NC_035107.1	70.2722	0.46669	0.330971	n
	NC_035107.1	70.5557	0.315232	0.50137	n			NC_035107.1	70.5557	0.665505	0.176849	n
	NC_035107.1	70.699	0.948815	0.0228187	n			NC_035107.1	70.699	0.916138	0.0380392	n
	NC_035107.1	70.7677	0.494579	0.305764	n			NC_035107.1	70.7677	0.787102	0.103969	n
	NC_035107.1	70.7677	0.522016	0.282317	n			NC_035107.1	70.7677	0.637545	0.195489	n
	NC_035107.1	70.7679	0.595876	0.224844	n			NC_035107.1	70.7679	0.766634	0.115412	n
	NC_035107.1	70.768	0.584908	0.232912	n			NC_035107.1	70.768	0.667166	0.175766	n
	NC_035107.1	71.0294	0.810016	0.0915062	n			NC_035107.1	71.0294	0.219813	0.657947	n
	NC_035107.1	71.0297	0.433325	0.363186	n			NC_035107.1	71.0297	0.853609	0.068741	n
	NC_035107.1	71.0297	0.0519747	1.28421	n			NC_035107.1	71.0297	0.303385	0.518006	n
	NC_035107.1	71.0297	0.458247	0.338901	n			NC_035107.1	71.0297	0.655406	0.183489	n
	NC_035107.1	71.0297	0.0321155	1.49329	n			NC_035107.1	71.0297	0.289267	0.538701	n
	NC_035107.1	71.0297	0.0355704	1.44891	n			NC_035107.1	71.0297	0.26163	0.582312	n
	NC_035107.1	71.0298	0.399549	0.39843	n			NC_035107.1	71.0298	0.123613	0.907938	n
	NC_035107.1	71.2285	0.663626	0.178076	n			NC_035107.1	71.2285	0.0630801	1.20011	n
	NC_035107.1	71.2285	0.738004	0.131941	n			NC_035107.1	71.2285	0.780749	0.107488	n
	NC_035107.1	71.2285	0.654568	0.184045	n			NC_035107.1	71.2285	0.290267	0.537202	n
	NC_035107.1	71.2287	0.691847	0.15999	n			NC_035107.1	71.2287	0.297573	0.526407	n
	NC_035107.1	71.2287	0.527355	0.277897	n			NC_035107.1	71.2287	0.129084	0.889126	n
	NC_035107.1	71.2287	0.585879	0.232192	n			NC_035107.1	71.2287	0.234802	0.629299	n
	NC_035107.1	71.2287	0.648305	0.188221	n			NC_035107.1	71.2287	0.183516	0.736325	n
	NC_035107.1	71.4532	0.69841	0.15589	n			NC_035107.1	71.4532	0.857046	0.066996	n
	NC_035107.1	71.4532	0.802641	0.0954789	n			NC_035107.1	71.4532	0.931423	0.030853	n
	NC_035107.1	71.4532	0.743091	0.128958	n			NC_035107.1	71.4532	0.914686	0.0387278	n
	NC_035107.1	71.4533	0.829461	0.0812041	n			NC_035107.1	71.4533	0.980972	0.00834352	n
	NC_035107.1	71.544	0.235059	0.628823	n			NC_035107.1	71.544	0.777914	0.109069	n
	NC_035107.1	71.544	0.156681	0.804983	n			NC_035107.1	71.544	0.315359	0.501194	n
	NC_035107.1	71.5441	0.98621	0.00603073	n			NC_035107.1	71.5441	0.806691	0.0932929	n
	NC_035107.1	71.5752	0.829141	0.0813718	n			NC_035107.1	71.5752	0.451672	0.345176	n
	NC_035107.1	71.587	0.705396	0.151567	n			NC_035107.1	71.587	0.536403	0.270509	n
	NC_035107.1	71.6423	0.3769	0.423773	n			NC_035107.1	71.6423	0.737018	0.132522	n
	NC_035107.1	71.6424	0.473897	0.324316	n			NC_035107.1	71.6424	0.425251	0.371355	n
	NC_035107.1	71.6424	0.573028	0.241824	n			NC_035107.1	71.6424	0.805289	0.0940482	n
	NC_035107.1	71.6426	0.434618	0.361892	n			NC_035107.1	71.6426	0.93094	0.0310784	n
	NC_035107.1	71.6426	0.427849	0.368709	n			NC_035107.1	71.6426	0.687212	0.162909	n
	NC_035107.1	71.6426	0.985623	0.00628918	n			NC_035107.1	71.6426	0.95386	0.0205152	n
	NC_035107.1	71.6426	0.954835	0.0200719	n			NC_035107.1	71.6426	0.128502	0.891089	n
	NC_035107.1	71.6426	0.489831	0.309953	n			NC_035107.1	71.6426	0.760741	0.118763	n
	NC_035107.1	71.6636	0.996634	0.00146432	n			NC_035107.1	71.6636	0.907825	0.041998	n
	NC_035107.1	71.6636	0.27233	0.564905	n			NC_035107.1	71.6636	0.291567	0.535262	n
	NC_035107.1	71.6638	0.877031	0.0569849	n			NC_035107.1	71.6638	0.843199	0.0740698	n
	NC_035107.1	71.9174	0.115171	0.938657	n			NC_035107.1	71.9174	0.71865	0.143483	n
	NC_035107.1	71.9175	0.205277	0.687659	n			NC_035107.1	71.9175	0.137667	0.861171	n
	NC_035107.1	71.9177	0.218572	0.660406	n			NC_035107.1	71.9177	0.154005	0.812465	n
	NC_035107.1	71.9177	0.0632127	1.1992	n			NC_035107.1	71.9177	0.520157	0.283865	n
	NC_035107.1	71.9916	0.555779	0.255098	n			NC_035107.1	71.9916	0.147817	0.830277	n
	NC_035107.1	71.9916	0.802358	0.0956318	n			NC_035107.1	71.9916	0.839598	0.0759284	n
	NC_035107.1	71.9916	0.655523	0.183412	n			NC_035107.1	71.9916	0.646874	0.189181	n
	NC_035107.1	71.9916	0.823982	0.0840825	n			NC_035107.1	71.9916	0.269723	0.569082	n
	NC_035107.1	71.9918	0.732888	0.134962	n			NC_035107.1	71.9918	0.829831	0.0810102	n
	NC_035107.1	71.9918	0.800769	0.0964929	n			NC_035107.1	71.9918	0.223683	0.650366	n
	NC_035107.1	72.0441	0.544927	0.263662	n			NC_035107.1	72.0441	0.400323	0.39759	n
	NC_035107.1	72.0441	0.551657	0.258331	n			NC_035107.1	72.0441	0.470612	0.327337	n
	NC_035107.1	72.0443	0.921287	0.0356053	n			NC_035107.1	72.0443	0.861512	0.0647386	n
	NC_035107.1	72.0443	0.932205	0.0304885	n			NC_035107.1	72.0443	0.95347	0.020693	n
	NC_035107.1	72.0443	0.76792	0.114684	n			NC_035107.1	72.0443	0.639208	0.194358	n
	NC_035107.1	72.0444	0.547151	0.261893	n			NC_035107.1	72.0444	0.389152	0.40988	n
	NC_035107.1	72.0527	0.897328	0.0470489	n			NC_035107.1	72.0527	0.715279	0.145525	n
	NC_035107.1	72.0529	0.591395	0.228123	n			NC_035107.1	72.0529	0.939543	0.0270834	n
	NC_035107.1	72.053	0.77895	0.10849	n			NC_035107.1	72.053	0.409189	0.388076	n
	NC_035107.1	72.053	0.994177	0.00253649	n			NC_035107.1	72.053	0.64275	0.191958	n
	NC_035107.1	72.2189	0.286351	0.543101	n			NC_035107.1	72.2189	0.196522	0.706589	n
	NC_035107.1	72.2548	0.3446	0.462685	n			NC_035107.1	72.2548	0.287098	0.541969	n
	NC_035107.1	72.2955	0.350169	0.455723	n			NC_035107.1	72.2955	0.688649	0.162002	n
	NC_035107.1	72.2956	0.465878	0.331727	n			NC_035107.1	72.2956	0.394865	0.403551	n
	NC_035107.1	72.2957	0.222848	0.651992	n			NC_035107.1	72.2957	0.632748	0.198769	n
	NC_035107.1	72.2957	0.410992	0.386167	n			NC_035107.1	72.2957	0.120133	0.920337	n
	NC_035107.1	72.2957	0.197109	0.705294	n			NC_035107.1	72.2957	0.646595	0.189368	n
	NC_035107.1	72.2957	0.174764	0.757549	n			NC_035107.1	72.2957	0.565454	0.247602	n
	NC_035107.1	72.2957	0.181374	0.741425	n			NC_035107.1	72.2957	0.65496	0.183785	n
	NC_035107.1	72.2957	0.194933	0.710114	n			NC_035107.1	72.2957	0.641642	0.192707	n
	NC_035107.1	72.2957	0.185632	0.731347	n			NC_035107.1	72.2957	0.610831	0.214079	n
	NC_035107.1	72.2957	0.315648	0.500797	n			NC_035107.1	72.2957	0.248187	0.605221	n
	NC_035107.1	72.2957	0.195598	0.708635	n			NC_035107.1	72.2957	0.405669	0.391828	n
	NC_035107.1	72.3684	0.852628	0.0692405	n			NC_035107.1	72.3684	0.342756	0.465015	n
	NC_035107.1	72.3684	0.637194	0.195728	n			NC_035107.1	72.3684	0.206887	0.684267	n
	NC_035107.1	72.388	0.582289	0.234862	n			NC_035107.1	72.388	0.395219	0.403162	n
	NC_035107.1	72.388	0.390575	0.408296	n			NC_035107.1	72.388	0.81218	0.0903475	n
	NC_035107.1	72.388	0.161298	0.792371	n			NC_035107.1	72.388	0.63882	0.194622	n
	NC_035107.1	72.3882	0.668106	0.175154	n			NC_035107.1	72.3882	0.425722	0.370874	n
	NC_035107.1	72.3882	0.560035	0.251785	n			NC_035107.1	72.3882	0.581211	0.235666	n
	NC_035107.1	72.3882	0.39945	0.398537	n			NC_035107.1	72.3882	0.770423	0.11327	n
	NC_035107.1	72.3882	0.0291122	1.53593	n			NC_035107.1	72.3882	0.33016	0.481276	n
	NC_035107.1	72.4157	0.533989	0.272468	n			NC_035107.1	72.4157	0.886894	0.0521281	n
	NC_035107.1	72.4158	0.460614	0.336663	n			NC_035107.1	72.4158	0.375803	0.42504	n
	NC_035107.1	72.4657	0.171388	0.766021	n			NC_035107.1	72.4657	0.0389465	1.40953	n
	NC_035107.1	72.4658	0.0681392	1.1666	n			NC_035107.1	72.4658	0.354597	0.450265	n
	NC_035107.1	72.4658	0.962063	0.0167965	n			NC_035107.1	72.4658	0.869851	0.0605549	n
	NC_035107.1	72.5223	0.990842	0.00399546	n			NC_035107.1	72.5223	0.0217866	1.66181	n
	NC_035107.1	72.5223	0.450196	0.346598	n			NC_035107.1	72.5223	0.338049	0.471021	n
	NC_035107.1	72.5224	0.907162	0.042315	n			NC_035107.1	72.5224	0.795001	0.0996322	n
	NC_035107.1	72.5225	0.791946	0.101305	n			NC_035107.1	72.5225	0.0887172	1.05199	n
	NC_035107.1	72.5225	0.282761	0.54858	n			NC_035107.1	72.5225	0.358344	0.4457	n
	NC_035107.1	72.5881	0.575438	0.240002	n			NC_035107.1	72.5881	0.197194	0.705106	n
	NC_035107.1	72.5883	0.99141	0.00374668	n			NC_035107.1	72.5883	0.52881	0.2767	n
	NC_035107.1	72.5883	0.974709	0.0111249	n			NC_035107.1	72.5883	0.664227	0.177684	n
	NC_035107.1	73.0246	0.909727	0.0410889	n			NC_035107.1	73.0246	0.173029	0.761882	n
	NC_035107.1	73.0247	0.734395	0.13407	n			NC_035107.1	73.0247	0.518825	0.284979	n
	NC_035107.1	73.0248	0.488958	0.310728	n			NC_035107.1	73.0248	0.0684748	1.16447	n
	NC_035107.1	73.0249	0.928237	0.032341	n			NC_035107.1	73.0249	0.694978	0.158029	n
	NC_035107.1	73.0249	0.190199	0.720792	n			NC_035107.1	73.0249	0.672951	0.172017	n
	NC_035107.1	73.0249	0.146929	0.832894	n			NC_035107.1	73.0249	0.709499	0.149048	n
	NC_035107.1	73.0499	0.272456	0.564704	n			NC_035107.1	73.0499	0.722616	0.141093	n
	NC_035107.1	73.05	0.716586	0.144732	n			NC_035107.1	73.05	0.656124	0.183014	n
	NC_035107.1	73.0501	0.677521	0.169077	n			NC_035107.1	73.0501	0.650456	0.186782	n
	NC_035107.1	73.0501	0.911818	0.0400917	n			NC_035107.1	73.0501	0.99131	0.0037905	n
	NC_035107.1	73.0502	0.928863	0.0320484	n			NC_035107.1	73.0502	0.623152	0.205406	n
	NC_035107.1	73.0502	0.849137	0.071022	n			NC_035107.1	73.0502	0.620864	0.207004	n
	NC_035107.1	73.0611	0.997716	0.000992994	n			NC_035107.1	73.0611	0.582932	0.234382	n
	NC_035107.1	73.0611	0.90328	0.0441776	n			NC_035107.1	73.0611	0.649936	0.187129	n
	NC_035107.1	73.0611	0.74599	0.127267	n			NC_035107.1	73.0611	0.710232	0.1486	n
	NC_035107.1	73.0613	0.903495	0.0440741	n			NC_035107.1	73.0613	0.501462	0.299762	n
	NC_035107.1	73.0613	0.973953	0.0114618	n			NC_035107.1	73.0613	0.806724	0.0932748	n
	NC_035107.1	73.0613	0.807985	0.0925969	n			NC_035107.1	73.0613	0.099291	1.00309	n
	NC_035107.1	73.0613	0.778181	0.108919	n			NC_035107.1	73.0613	0.730367	0.136459	n
[truncated: 48,995 more rows]

## Sheet: Fig 4b
Figure 4b: PCA of outlier SNPs																	oldID	newID
																	BALI1	BAL001
COLUMN	DESCRIPTION																BALI12	BAL002
id	Individual in the PCA																BALI13	BAL003
pop	Population of the individual																BALI14	BAL004
vssc	VSSC sweep background of the individual (TTTTTT=wild-type, GGTTCC=homozygous V1016G, TTGGTT=homozygous F1534C, others are heterozygotes of these. Suffixes indicate specific sweep background, as determined from PCA results)																BALI15	BAL005
pc1intersect	PC1 loading score for the individual																BALI2	BAL006
pc2intersect	PC2 loading score for the individual																BALI3	BAL007
pc1intersect_jit	PC1 loading score for the individual, jittered for plotting																BALI4	BAL008
pc2intersect_jit	PC2 loading score for the individual, jittered for plotting																BALI7	BAL009
																	BALI8	BAL010
																	DPS16	BAL011
																	DPS19	BAL012
																	DPS20	BAL013
	id	pop	vssc	pc1intersect	pc2intersect	pc1intersect_jit	pc2intersect_jit										DPS22	BAL014
	CRN001	Cairns	TTTTTT	-1.78254	-0.0610913	-1.7842	-0.0951801										DPS23	BAL015
	CRN002	Cairns	TTTTTT	-2.61864	-0.131348	-2.3594	-0.0305019										DPS27	BAL016
	CRN003	Cairns	TTTTTT	-1.36808	-1.13689	-1.43909	-1.13208										DPS29	BAL017
	CRN004	Cairns	TTTTTT	1.02697	1.56953	1.1953	1.61365										DPS31	BAL018
	CRN005	Cairns	TTTTTT	-0.699804	0.671354	-0.761606	0.81408										DPS35	BAL019
	ENB001	EastNewBritain	GGTTCC	-4.42652	-0.968355	-4.43419	-0.801192										DPS36	BAL020
	ENB005	EastNewBritain	TTGGTT_Other1	-1.85608	1.38759	-1.67728	1.62952										BKK14	BKK001
	MRB019	Morobe	TGTGTT	-0.254077	-1.44835	-0.264848	-1.27054										BKK15	BKK002
	MDG026	Madang-EastSepik	GGTTTT	-4.65328	-0.800004	-4.89461	-0.831285										BKK30	BKK003
	MDG017	Madang-EastSepik	GGTTCC	-4.87401	-1.1122	-4.84428	-1.07954										BKK1	BKK004
	MDG018	Madang-EastSepik	GGTTCC	-4.87401	-1.1122	-5.0827	-1.08358										BKK2	BKK005
	MDG019	Madang-EastSepik	GGTTCC	-3.18133	0.561793	-3.19061	0.524561										BKK20	BKK006
	PMB001	PortMoresby-MilneBay	GGTTCC	-3.62944	0.037838	-3.6149	-0.0292787										BKK23	BKK007
	MDG027	Madang-EastSepik	TGTGTC	1.14422	-1.73181	0.910686	-1.70498										BKK35	BKK008
	MDG020	Madang-EastSepik	GGTTCC	-1.17847	-3.71407	-1.18869	-3.774										BKK4	BKK009
	ENB002	EastNewBritain	TGTGTC	-3.91507	-0.695521	-3.77697	-0.85981										BKK10	BKK010
	ESP001	Madang-EastSepik	GGTTTT	-4.87401	-1.1122	-4.93229	-1.09228										BKK16	BKK011
	PMB009	PortMoresby-MilneBay	TGTGTT	-4.40698	-0.52049	-4.45482	-0.69869										BKK3	BKK012
	PMB010	PortMoresby-MilneBay	TGTGTT	-0.253879	-2.55239	-0.466621	-2.68228										BKK32	BKK013
	PMB003	PortMoresby-MilneBay	GGTTTC	-3.53043	0.351081	-3.50346	0.044229										BKK38	BKK014
	PMB011	PortMoresby-MilneBay	TGTGTT	-0.253879	-2.55239	-0.389741	-2.70607										BKK40	BKK015
	PMB004	PortMoresby-MilneBay	GGTTTC	-4.53906	-0.638646	-4.5651	-0.566215										BKK6	BKK016
	PMB007	PortMoresby-MilneBay	TGTGTC	-0.235265	-2.44233	-0.166338	-2.45495										BKK7	BKK017
	MDG023	Madang-EastSepik	GGTTTC	-4.65328	-0.800004	-4.60317	-0.749248										BKK8	BKK018
	MDG024	Madang-EastSepik	GGTTTC	-4.74169	-0.960647	-4.91275	-0.927926										BKK9	BKK019
	MDG028	Madang-EastSepik	TGTGTT	1.08681	-1.53716	1.17995	-1.68531										103_1	CRN001
	PMB005	PortMoresby-MilneBay	GGTTTC	-4.59895	-0.883228	-4.6313	-0.818639										108_1	CRN002
	PMB006	PortMoresby-MilneBay	GGTTTT	-4.65328	-0.800004	-4.43844	-0.637372										12_1	CRN003
	PMB012	PortMoresby-MilneBay	TTGGTT_Other2	2.98566	-0.396708	3.01601	-0.619772										14_1	CRN004
	PMB008	PortMoresby-MilneBay	TGTGTC	0.00256688	-2.43348	-0.17694	-2.39642										16_3	CRN005
	MDG025	Madang-EastSepik	GGTTTC	-4.87401	-1.1122	-5.10834	-1.30467										26_2	CRN006
	MDG021	Madang-EastSepik	GGTTCC	-1.17847	-3.71407	-1.11366	-3.92741										34_1	CRN007
	PMB002	PortMoresby-MilneBay	GGTTCC	-4.87401	-1.1122	-4.8965	-0.943914										36_2	CRN008
	MDG022	Madang-EastSepik	GGTTCC	-4.87401	-1.1122	-4.81113	-0.847913										4_1	CRN009
	ENB003	EastNewBritain	TGTGTC	-3.91507	-0.695521	-3.87055	-0.81627										41_2	CRN010
	ENB004	EastNewBritain	TGTGTC	-3.91507	-0.695521	-3.77662	-0.727372										43_2	CRN011
	MRB011	Morobe	TGTGTC	1.30105	-1.17486	1.40619	-1.34379										45_2	CRN012
	MRB012	Morobe	TGTGTC	1.14422	-1.73181	1.17353	-1.51673										46_1	CRN013
	MRB001	Morobe	GGTTCC	-2.64619	-1.78352	-2.80093	-1.59544										55_1	CRN014
	MRB009	Morobe	GGTTTT	-2.58534	1.21215	-2.76359	1.08965										6_2	CRN015
	MRB020	Morobe	TGTGTT	1.57175	-1.32788	1.69272	-1.20138										60_1	CRN016
	MRB002	Morobe	GGTTCC	-4.87401	-1.1122	-5.03842	-1.00138										70_1	CRN017
	MRB021	Morobe	TGTGTT	1.14422	-1.73181	1.12374	-1.62925										84_1	CRN018
	MRB013	Morobe	TGTGTC	-0.16421	-0.953814	-0.339981	-0.91709										CY_11	CY001
	MRB003	Morobe	GGTTCC	-4.87401	-1.1122	-5.0275	-1.10583										CY_13	CY002
	MRB006	Morobe	GGTTTC	-4.87401	-1.1122	-4.62296	-1.39365										CY_14	CY003
	MRB004	Morobe	GGTTCC	-4.87401	-1.1122	-4.86034	-1.15143										CY_16	CY004
	MRB014	Morobe	TGTGTC	1.14422	-1.73181	1.33829	-1.41741										CY_18	CY005
	MRB005	Morobe	GGTTCC	0.269426	-0.610626	0.144427	-0.7297										CY_2	CY006
	MRB015	Morobe	TGTGTC	1.09164	-1.67091	0.940563	-1.70975										CY_21	CY007
	MRB016	Morobe	TGTGTC	1.47918	-1.25826	1.50262	-1.30276										CY_22	CY008
	MRB010	Morobe	GGTTTT	-2.23384	-2.12657	-2.4708	-2.13026										CY_23	CY009
	MRB007	Morobe	GGTTTC	-4.87401	-1.1122	-5.03948	-1.26861										CY_24	CY010
	MRB017	Morobe	TGTGTC	1.81414	-0.784708	1.56678	-0.897924										CY_25	CY011
	MRB018	Morobe	TGTGTC	1.58015	-1.4776	1.67136	-1.34949										CY_3	CY012
	MRB022	Morobe	TGTGTT	-0.131883	-0.456508	0.00874705	-0.283404										CY_4	CY013
	MRB008	Morobe	GGTTTC	-4.40698	-0.52049	-4.39882	-0.563636										CY_6	CY014
	CRN006	Cairns	TTTTTT	0.658639	-0.0432515	0.658925	-0.248789										CY_8	CY015
	CRN007	Cairns	TTTTTT	-1.83446	-0.83557	-1.89089	-0.900167										P3-B9	DRG001
	CRN008	Cairns	TTTTTT	-1.37745	0.938428	-1.65709	0.956266										P3-C9	DRG002
	CRN009	Cairns	TTTTTT	-0.845657	-1.25172	-0.846141	-1.36819										P3-D8	DRG003
	CRN010	Cairns	TTTTTT	-1.93462	-1.53211	-1.91302	-1.53868										P3-G7	DRG004
	CRN011	Cairns	TTTTTT	-1.27859	-1.60868	-1.33635	-1.52778										P3-G8	DRG005
	CRN012	Cairns	TTTTTT	-0.287823	0.397506	-0.406947	0.359026										2022PNG_alb_11ENB_E11	ENB001
	CRN013	Cairns	TTTTTT	-1.395	0.290485	-1.3544	0.52376										2022PNG_gyp_206ENB_B02	ENB002
	CRN014	Cairns	TTTTTT	0.401656	-0.0139704	0.317267	0.0977714										2022PNG_gyp_ADIR-E-1730	ENB003
	CRN015	Cairns	TTTTTT	1.94691	0.152717	1.78672	0.0531218										2022PNG_gyp_ADIR-E-1890	ENB004
	CRN016	Cairns	TTTTTT	-2.85081	-0.471643	-2.86329	-0.353622										2022PNG_alb_13ENB_E13	ENB005
	CRN017	Cairns	TTTTTT	-1.20314	0.352011	-1.29944	0.304173										2022PNG_gyp_207ESP_B03	ESP001
	CRN018	Cairns	TTTTTT	-2.33533	-1.08262	-2.43096	-1.08823										aeg_FIJI1	FIJ001
	FIJ001	Fiji	TTGGTT_Indo-Pacific	7.83238	-1.40432	8.01747	-1.52899										aeg_FIJI12	FIJ002
	FIJ002	Fiji	TTGGTT_Indo-Pacific	7.83238	-1.40432	7.60035	-1.41326										aeg_FIJI14	FIJ003
	FIJ003	Fiji	TTGGTT_Indo-Pacific	7.83238	-1.40432	7.88596	-1.1299										aeg_FIJI16	FIJ004
	FIJ015	Fiji	TTTTTT	0.940325	2.13881	1.08874	2.18718										aeg_FIJI23	FIJ005
	FIJ004	Fiji	TTGGTT_Indo-Pacific	7.83238	-1.40432	7.74609	-1.48225										aeg_FIJI24	FIJ006
	FIJ012	Fiji	TTTGTT	4.70372	0.226385	4.55778	0.0621099										aeg_FIJI3	FIJ007
	FIJ013	Fiji	TTTGTT	4.70372	0.226385	4.69242	0.295492										aeg_FIJI4	FIJ008
	FIJ005	Fiji	TTGGTT_Indo-Pacific	7.83238	-1.40432	8.10639	-1.21091										aeg_FIJI5	FIJ009
	FIJ006	Fiji	TTGGTT_Indo-Pacific	7.83238	-1.40432	7.79844	-1.28449										aeg_FIJI7	FIJ010
	FIJ007	Fiji	TTGGTT_Indo-Pacific	7.83238	-1.40432	7.91784	-1.59104										aeg_FIJI9	FIJ011
	FIJ008	Fiji	TTGGTT_Indo-Pacific	7.83238	-1.40432	7.78078	-1.45452										aeg_FIJI17	FIJ012
	FIJ009	Fiji	TTGGTT_Indo-Pacific	7.83238	-1.40432	7.95182	-1.58017										aeg_FIJI18	FIJ013
	FIJ010	Fiji	TTGGTT_Indo-Pacific	7.83238	-1.40432	7.80328	-1.28775										aeg_FIJI8	FIJ014
	FIJ014	Fiji	TTTGTT	5.7789	-0.938008	5.77209	-0.684154										aeg_FIJI15	FIJ015
	FIJ011	Fiji	TTGGTT_Indo-Pacific	7.83238	-1.40432	7.84817	-1.49619										KSA_L05	JED001
	KRB006	Kiribati	TTGGTT_Indo-Pacific	7.71705	-1.276	7.83644	-1.31607										KSA_A02	JED002
	KRB002	Kiribati	TGTGTC	1.81414	-0.784708	1.54142	-1.02954										KSA_A03	JED003
	KRB007	Kiribati	TTGGTT_Indo-Pacific	7.83238	-1.40432	7.78012	-1.60092										KSA_A08	JED004
	KRB001	Kiribati	GGTTCC	-4.2041	-0.165093	-4.2544	-0.160733										KSA_A09	JED005
	KRB013	Kiribati	TTTGTT	5.46867	-0.635014	5.47753	-0.722311										KSA_L04	JED006
	KRB008	Kiribati	TTGGTT_Indo-Pacific	7.83238	-1.40432	7.83795	-1.16377										KSA_A01	JED007
	KRB014	Kiribati	TTTGTT	5.80362	-0.161461	5.7168	-0.206274										KSA_A05	JED008
	KRB005	Kiribati	TGTTTC	-1.76693	-1.53254	-1.73964	-1.64862										KSA_A07	JED009
	KRB003	Kiribati	TGTGTC	0.963397	0.0133694	1.03119	-0.241578										KSA_L01	JED010
	KRB015	Kiribati	TTTGTT	5.80362	-0.161461	5.74635	-0.228209										KSA_L02	JED011
	KRB009	Kiribati	TTGGTT_Indo-Pacific	7.83238	-1.40432	7.73839	-1.35336										KSA_L03	JED012
	KRB010	Kiribati	TTGGTT_Indo-Pacific	7.83238	-1.40432	7.85006	-1.41761										KSA_L07	JED013
	KRB004	Kiribati	TGTGTC	1.81414	-0.784708	1.86538	-0.881032										KSA_L09	JED014
	KRB011	Kiribati	TTGGTT_Indo-Pacific	7.83238	-1.40432	7.91193	-1.41774										KSA_A06	JED015
	KRB012	Kiribati	TTGGTT_Indo-Pacific	7.83238	-1.40432	7.76695	-1.24518										KSA_L10	JED016
	NCL001	New.Caledonia	TTGGTT_Americas	1.80811	3.7772	1.74243	3.84779										KSA_A10	JED017
	NCL006	New.Caledonia	TTTTTT	0.334999	2.28334	0.349751	2.227										KEN_055	KEN001
	NCL002	New.Caledonia	TTTGTT	1.09797	3.17307	1.08022	3.23985										KEN_004	KEN002
	NCL007	New.Caledonia	TTTTTT	0.463734	1.66232	0.408578	1.76416										KEN_027	KEN003
	NCL008	New.Caledonia	TTTTTT	-0.285731	1.39752	-0.323249	1.529										KEN_007	KEN004
	NCL009	New.Caledonia	TTTTTT	0.0709431	3.11777	0.108072	3.07656										KEN_009	KEN005
	NCL010	New.Caledonia	TTTTTT	-0.151939	3.47715	0.00270005	3.62137										KEN_011	KEN006
	NCL011	New.Caledonia	TTTTTT	0.291679	3.42996	0.400088	3.42984										KEN_014	KEN007
	NCL003	New.Caledonia	TTTGTT	1.29712	2.30375	1.3369	2.32435										KEN_016	KEN008
	NCL012	New.Caledonia	TTTTTT	-0.478289	3.62653	-0.33206	3.72096										KEN_020	KEN009
	NCL013	New.Caledonia	TTTTTT	1.52778	3.5348	1.74864	3.71551										KEN_023	KEN010
	NCL004	New.Caledonia	TTTGTT	0.672054	4.50534	0.562777	4.69535										KEN_029	KEN011
	NCL014	New.Caledonia	TTTTTT	0.424773	2.17669	0.504668	1.90238										KEN_040	KEN012
	NCL015	New.Caledonia	TTTTTT	0.42067	2.17163	0.305749	2.42354										KEN_051	KEN013
	NCL005	New.Caledonia	TTTGTT	1.24435	3.38281	1.14543	3.3432										KEN_052	KEN014
	MDG004	PNG	TGTGTT	1.14422	-1.73181	0.854582	-1.89126										KEN_053	KEN015
	MDG005	PNG	TGTGTT	1.14422	-1.73181	1.24417	-1.72919										KEN_064	KEN016
	MDG002	PNG	TGTGTC	1.14422	-1.73181	1.23014	-1.54321										KEN_067	KEN017
	MDG003	PNG	TGTGTC	1.14422	-1.73181	1.0784	-1.78148										KEN_069	KEN018
	MDG001	PNG	GGTTTC	-4.87401	-1.1122	-4.83326	-1.27918										HKL1	KLM001
	TMR001	Timor.Leste	GGTTCC	-4.6534	-0.797688	-4.77666	-0.851355										HKL11	KLM002
	TMR002	Timor.Leste	GGTTCC	-2.77344	0.51299	-2.90078	0.759714										HKL12	KLM003
	TMR003	Timor.Leste	GGTTCC	-3.2795	0.996587	-3.29437	1.03134										HKL3	KLM004
	TMR004	Timor.Leste	GGTTCC	-0.662656	-2.90785	-0.552849	-2.89293										HKL4	KLM005
	VTU001	Vanuatu	GGTTCC	-4.53906	-0.638646	-4.48487	-0.400021										HKL5	KLM006
	VTU002	Vanuatu	GGTTCC	-4.87401	-1.1122	-4.78442	-1.10308										HKL8	KLM007
	VTU003	Vanuatu	GGTTCC	-4.87401	-1.1122	-4.86489	-1.10121										HKL13	KLM008
	VTU004	Vanuatu	GGTTCC	-4.87401	-1.1122	-4.94135	-0.955754										HKL2	KLM009
	VTU005	Vanuatu	GGTTCC	-4.87401	-1.1122	-4.88917	-1.25706										HKL9	KLM010
	VTU006	Vanuatu	GGTTCC	-4.87401	-1.1122	-4.75371	-1.01321										MYS6	KLM012
	VTU007	Vanuatu	GGTTCC	-4.87401	-1.1122	-4.79652	-1.1454										aeg_KI04	KRB001
	VTU008	Vanuatu	GGTTCC	-3.9082	-1.05341	-3.78179	-0.983633										aeg_KI02	KRB002
	VTU009	Vanuatu	GGTTCC	-4.87401	-1.1122	-4.84179	-1.13193										aeg_KI09	KRB003
	VTU010	Vanuatu	GGTTCC	-4.87401	-1.1122	-4.83371	-1.08756										aeg_KI13	KRB004
	VTU011	Vanuatu	GGTTCC	-4.87401	-1.1122	-5.04716	-1.183										aeg_KI08	KRB005
	VTU012	Vanuatu	GGTTCC	-4.87401	-1.1122	-4.83082	-1.24007										aeg_KI01	KRB006
	VTU013	Vanuatu	GGTTCC	-4.87401	-1.1122	-4.69978	-1.23371										aeg_KI03	KRB007
	VTU014	Vanuatu	GGTTCC	-4.87401	-1.1122	-4.67325	-1.29651										aeg_KI06	KRB008
	VTU015	Vanuatu	GGTTCC	-4.87401	-1.1122	-4.97081	-1.10058										aeg_KI11	KRB009
	BAL001	Bali	GGTTCC	-4.87401	-1.1122	-4.80858	-0.949589										aeg_KI12	KRB010
	BAL002	Bali	GGTTCC	-4.87401	-1.1122	-4.92788	-1.11541										aeg_KI14	KRB011
	BAL003	Bali	GGTTCC	-4.764	-0.956165	-4.66926	-1.12774										aeg_KI16	KRB012
	BAL004	Bali	GGTTCC	-4.87401	-1.1122	-4.76129	-1.0123										aeg_KI05	KRB013
	BAL005	Bali	GGTTCC	-4.87401	-1.1122	-4.60529	-1.28741										aeg_KI07	KRB014
	BAL006	Bali	GGTTCC	-4.87401	-1.1122	-4.82389	-0.989299										aeg_KI10	KRB015
	BAL007	Bali	GGTTCC	-4.87401	-1.1122	-4.84758	-0.921715										aeg_PNG074	MDG001
	BAL008	Bali	GGTTCC	-4.87401	-1.1122	-5.10155	-0.913688										aeg_PNG057	MDG002
	BAL009	Bali	GGTTCC	-4.87401	-1.1122	-5.02587	-1.34607										aeg_PNG058	MDG003
	BAL010	Bali	GGTTCC	-4.87401	-1.1122	-5.07755	-1.29121										aeg_PNG025	MDG004
	BKK004	Bangkok	TGTGTC	1.56649	-0.807939	1.77076	-0.926806										aeg_PNG026	MDG005
	BKK010	Bangkok	TTGGTT_Indo-Pacific	4.83866	-1.71444	4.85713	-1.9146										2022PNG_gyp_12DEND_A17	MDG017
	BKK001	Bangkok	GGTTCC	2.60665	-0.684382	2.37891	-0.657947										2022PNG_gyp_131DENA_A23	MDG018
	BKK002	Bangkok	GGTTCC	-2.01447	-0.537986	-1.83648	-0.605353										2022PNG_gyp_137DENA_A24	MDG019
	BKK011	Bangkok	TTGGTT_Indo-Pacific	6.93928	-2.21569	7.17762	-2.09633										2022PNG_gyp_205DEND_B01	MDG020
	BKK005	Bangkok	TGTGTC	-4.87401	-1.1122	-5.01899	-1.27902										2022PNG_gyp_73DEND_A18	MDG021
	BKK006	Bangkok	TGTGTC	1.56649	-0.807939	1.75169	-0.982211										2022PNG_gyp_97DENA_A21	MDG022
	BKK007	Bangkok	TGTGTC	1.42674	-1.34812	1.62932	-1.17783										2022PNG_gyp_314DENF_A20	MDG023
	BKK012	Bangkok	TTGGTT_Indo-Pacific	7.6927	-1.23903	7.88227	-1.28704										2022PNG_gyp_34DENA_A15	MDG024
	BKK003	Bangkok	GGTTCC	-4.53906	-0.638646	-4.34702	-0.685573										2022PNG_gyp_61DEND_A16	MDG025
	BKK013	Bangkok	TTGGTT_Indo-Pacific	7.32764	-1.29387	7.4587	-1.30856										2022PNG_gyp_12DENA_A14	MDG026
	BKK008	Bangkok	TGTGTC	1.47918	-1.25826	1.53095	-1.16221										2022PNG_gyp_19DEND_A19	MDG027
	BKK014	Bangkok	TTGGTT_Indo-Pacific	7.55667	-1.3807	7.45418	-1.41974										2022PNG_gyp_389DENA_A22	MDG028
	BKK009	Bangkok	TGTGTC	1.67447	-0.619415	1.45255	-0.572072										P3-A7	MM001
	BKK015	Bangkok	TTGGTT_Indo-Pacific	5.44447	-0.796233	5.40274	-0.634479										P3-B5	MM002
	BKK016	Bangkok	TTGGTT_Other2	4.19451	1.32305	4.35669	1.52692										P3-C5	MM003
	BKK017	Bangkok	TTGGTT_Indo-Pacific	5.55505	-1.69109	5.48254	-1.56776										P3-C6	MM004
	BKK018	Bangkok	TTGGTT_Indo-Pacific	6.97934	-0.538476	6.87608	-0.256802										P3-F6	MM005
	BKK019	Bangkok	TTGGTT_Indo-Pacific	7.6927	-1.23903	7.59122	-1.2452										2022PNG_gyp_JZB_370	MRB001
	RIO009	Brazil	TTTGTT	-0.34615	3.3091	-0.542671	3.32395										2022PNG_gyp_JZB_536	MRB002
	RIO017	Brazil	TTTTTT	2.53544	1.38298	2.72229	1.54041										2022PNG_gyp_JZB_81	MRB003
	RIO010	Brazil	TTTGTT	-0.0237584	4.33261	-0.0458637	4.49815										2022PNG_gyp_JZB_B919	MRB004
	RIO011	Brazil	TTTGTT	-0.486004	3.4377	-0.235025	3.44598										2022PNG_gyp_QCW-H3-003	MRB005
	RIO012	Brazil	TTTGTT	3.62605	1.99079	3.80948	1.7961										2022PNG_gyp_JZB_842	MRB006
	RIO001	Brazil	TTGGTT_Americas	0.391829	3.94394	0.410284	3.91219										2022PNG_gyp_QCW-J3-009	MRB007
	RIO002	Brazil	TTGGTT_Americas	0.64271	3.59562	0.732147	3.34197										2022PNG_gyp_QCW-J3-023	MRB008
	RIO003	Brazil	TTGGTT_Americas	1.00644	4.00411	0.827645	3.95328										2022PNG_gyp_JZB_39	MRB009
	RIO004	Brazil	TTGGTT_Americas	-0.222786	3.88377	-0.39562	3.90696										2022PNG_gyp_QCW-H3-011	MRB010
	RIO005	Brazil	TTGGTT_Americas	-0.222786	3.88377	-0.0432942	3.92295										2022PNG_gyp_JZB_153	MRB011
	RIO013	Brazil	TTTGTT	3.23713	2.17331	3.51255	2.11948										2022PNG_gyp_JZB_206	MRB012
	RIO014	Brazil	TTTGTT	2.66354	1.67166	2.60947	1.56918										2022PNG_gyp_JZB_736	MRB013
	RIO006	Brazil	TTGGTT_Americas	0.391829	3.94394	0.269603	3.92464										2022PNG_gyp_QCW-H3-001	MRB014
	RIO007	Brazil	TTGGTT_Americas	0.391829	3.94394	0.532798	3.81901										2022PNG_gyp_QCW-H3-005	MRB015
	RIO008	Brazil	TTGGTT_Americas	0.831596	4.33978	0.758224	4.32388										2022PNG_gyp_QCW-H3-007	MRB016
	RIO015	Brazil	TTTGTT	2.99241	1.26644	3.02171	1.47622										2022PNG_gyp_QCW-J3-015	MRB017
	RIO016	Brazil	TTTGTT	-0.377544	3.38137	-0.514916	3.27563										2022PNG_gyp_QCW-J3-017	MRB018
	CY001	Cape-York	TTTTTT	-0.811554	-1.01697	-0.638708	-1.23454										2022PNG_alb_QCW-H3-002	MRB019
	CY002	Cape-York	TTTTTT	-1.52978	-0.0214252	-1.56477	-0.17188										2022PNG_gyp_JZB_471	MRB020
	CY003	Cape-York	TTTTTT	-0.811554	-1.01697	-0.916861	-1.01797										2022PNG_gyp_JZB_624	MRB021
	CY004	Cape-York	TTTTTT	-1.86473	-0.494978	-1.90352	-0.568541										2022PNG_gyp_QCW-J3-021	MRB022
	CY005	Cape-York	TTTTTT	-3.28351	0.148917	-3.50048	-0.153991										aeg_NC1	NCL001
	CY006	Cape-York	TTTTTT	-0.403971	1.04112	-0.389179	1.17858										aeg_NC12	NCL002
	CY007	Cape-York	TTTTTT	0.199257	-1.09919	0.18878	-1.11808										aeg_NC2	NCL003
	CY008	Cape-York	TTTTTT	-1.7212	-0.655105	-1.60135	-0.660613										aeg_NC4	NCL004
	CY009	Cape-York	TTTTTT	-0.375906	0.466049	-0.436947	0.430835										aeg_NC9	NCL005
	CY010	Cape-York	TTTTTT	-1.22741	-0.334213	-1.32117	-0.347039										aeg_NC10	NCL006
	CY011	Cape-York	TTTTTT	-0.15888	-1.45913	-0.352785	-1.22861										aeg_NC13	NCL007
	CY012	Cape-York	TTTTTT	-1.3943	-0.435061	-1.4992	-0.4132										aeg_NC14	NCL008
	CY013	Cape-York	TTTTTT	-1.3943	-0.435061	-1.26598	-0.362506										aeg_NC15	NCL009
	CY014	Cape-York	TTTTTT	0.0179756	1.36848	-0.101269	1.55508										aeg_NC16	NCL010
	CY015	Cape-York	TTTTTT	-1.3943	-0.435061	-1.21919	-0.572916										aeg_NC19	NCL011
	BAL011	Bali	GGTTCC	-4.53906	-0.638646	-4.36246	-0.609011										aeg_NC24	NCL012
	BAL012	Bali	GGTTCC	-4.87401	-1.1122	-5.02499	-1.11472										aeg_NC3	NCL013
	BAL013	Bali	GGTTCC	-4.53906	-0.638646	-4.37963	-0.568709										aeg_NC7	NCL014
	BAL014	Bali	GGTTCC	-4.79261	-1.19849	-4.98741	-1.11991										aeg_NC8	NCL015
	BAL015	Bali	GGTTCC	-4.60775	-0.978909	-4.73644	-1.12151										NM003	NMX001
	BAL016	Bali	GGTTCC	-4.78944	-1.10968	-4.6997	-0.833759										NM006	NMX002
	BAL017	Bali	GGTTCC	-4.78944	-1.10968	-4.79877	-1.43006										NM007	NMX003
	BAL018	Bali	GGTTCC	-4.74169	-0.960647	-4.89047	-0.934537										NM018	NMX004
	BAL019	Bali	GGTTCC	-4.74169	-0.960647	-4.7758	-0.979569										NM020	NMX005
	BAL020	Bali	GGTTCC	-4.87401	-1.1122	-4.95366	-1.08698										NM022	NMX006
	TWN001	Townsville	TTTTTT	-1.49972	-0.564886	-1.39481	-0.459228										NM024	NMX007
	TWN002	Townsville	TTTTTT	1.03948	-1.86454	1.02966	-1.85255										NM032	NMX008
	TWN003	Townsville	TTTTTT	-2.81269	-0.836461	-2.76728	-0.92666										NM033	NMX009
	TWN004	Townsville	TTTTTT	-0.916745	1.63134	-0.888468	1.59746										NM037	NMX010
	TWN005	Townsville	TTTTTT	-1.75375	-0.563557	-1.75179	-0.487932										NM042	NMX011
	TWN006	Townsville	TTTTTT	-3.26295	0.140958	-3.05937	0.342194										NM002	NMX012
	KLM001	Kuala.Lumpur	TGTGTC	-1.63448	1.04349	-1.80495	1.00293										NM005	NMX013
	KLM002	Kuala.Lumpur	TGTGTC	1.36484	-1.4173	1.17024	-1.52434										NM015	NMX014
	KLM003	Kuala.Lumpur	TGTGTC	-1.64328	0.947804	-1.56544	1.02767										NM026	NMX015
	KLM008	Kuala.Lumpur	TTGGTT_Other2	3.3906	-0.954323	3.23554	-0.90937										NM036	NMX016
	KLM009	Kuala.Lumpur	TTGGTT_Indo-Pacific	7.18749	-1.73572	7.22647	-1.65738										NM008	NMX017
	KLM004	Kuala.Lumpur	TGTGTC	-1.29952	1.51704	-1.35327	1.78129										NM029	NMX018
	KLM005	Kuala.Lumpur	TGTGTC	-1.38683	1.06672	-1.27633	0.935002										Vi10-4	NTG001
	KLM006	Kuala.Lumpur	TGTGTC	-0.964562	1.99059	-0.875047	2.23385										Vi23-1	NTG002
	KLM007	Kuala.Lumpur	TGTGTC	-1.00836	1.59031	-1.13612	1.55373										Vi10-1	NTG003
	KLM010	Kuala.Lumpur	TTGGTT_Americas	2.26195	4.00465	2.52405	3.94482										Vi12-4	NTG004
	YGY010	Yogyakarta	GGTTTT	-4.79685	-1.19549	-4.93288	-1.02337										Vi12-5	NTG005
	YGY012	Yogyakarta	TTTTTT	-0.219331	2.93942	-0.408977	2.9045										Vi23-2	NTG006
	YGY004	Yogyakarta	GGTTTC	-4.87401	-1.1122	-5.04831	-0.892367										Vi23-3	NTG007
	YGY005	Yogyakarta	GGTTTC	-4.87401	-1.1122	-5.06862	-1.11915										MYS3	PEN001
	YGY009	Yogyakarta	GGTTTC	-4.6534	-0.797688	-4.78485	-0.663975										2022PNG_gyp_13BRZ_A09	PMB001
	YGY011	Yogyakarta	TGTTTT	-1.56452	1.98433	-1.6327	1.95316										2022PNG_gyp_7BRZ_A11	PMB002
	YGY006	Yogyakarta	GGTTTC	-4.87401	-1.1122	-4.87988	-1.18195										2022PNG_gyp_25QCW_A03	PMB003
	YGY001	Yogyakarta	GGTTCC	-4.87401	-1.1122	-5.08987	-1.05154										2022PNG_gyp_28QCW_A04	PMB004
	YGY002	Yogyakarta	GGTTCC	-4.87401	-1.1122	-4.85006	-0.932428										2022PNG_gyp_39QCW_A06	PMB005
	YGY007	Yogyakarta	GGTTTC	-4.53906	-0.638646	-4.37576	-0.449898										2022PNG_gyp_40QCW_A07	PMB006
	YGY003	Yogyakarta	GGTTCC	-4.69474	-0.890097	-4.97545	-1.06687										2022PNG_gyp_30QCW_A05	PMB007
	YGY008	Yogyakarta	GGTTTC	-4.68378	-0.894317	-4.45397	-1.08222										2022PNG_gyp_54BRZ_A10	PMB008
	KEN002	Kenya	TTTGTT	2.89661	0.870683	2.88089	0.658296										2022PNG_gyp_21QCW_A02	PMB009
	KEN004	Kenya	TTTTTT	2.52137	-0.450555	2.73827	-0.363088										2022PNG_gyp_25BRZ_A08	PMB010
	KEN005	Kenya	TTTTTT	2.45282	1.43589	2.2876	1.29263										2022PNG_gyp_28BRZ_A12	PMB011
	KEN006	Kenya	TTTTTT	3.06496	-0.0294975	3.06577	0.0799903										2022PNG_gyp_51BRZ_A13	PMB012
	KEN007	Kenya	TTTTTT	2.47745	3.03048	2.28033	2.78703										R010-10-1	RHM001
	KEN008	Kenya	TTTTTT	0.363726	1.75274	0.387765	1.7855										R010-11-2	RHM002
	KEN009	Kenya	TTTTTT	1.43171	2.3905	1.43904	2.31282										R010-3-3	RHM003
	KEN010	Kenya	TTTTTT	-1.66181	3.13133	-1.63567	3.34289										R010-4-1	RHM004
	KEN003	Kenya	TTTGTT	6.32749	-1.58365	6.44501	-1.68913										R010-7-2	RHM005
	KEN011	Kenya	TTTTTT	2.49716	0.205736	2.34232	0.334077										Br30-2	RIO001
	KEN012	Kenya	TTTTTT	1.11582	2.24792	1.1273	2.32159										Br32-1	RIO002
	KEN013	Kenya	TTTTTT	2.47745	3.03048	2.73175	2.96845										Br32-2	RIO003
	KEN014	Kenya	TTTTTT	-0.0276709	3.52068	-0.0186542	3.48365										Br46-1	RIO004
	KEN015	Kenya	TTTTTT	-1.05556	2.49536	-1.15737	2.63435										Br46-2	RIO005
	KEN001	Kenya	TTGGTT_Indo-Pacific	7.16246	-2.35143	7.19884	-2.43765										Br48-1	RIO006
	KEN016	Kenya	TTTTTT	1.48957	0.261439	1.37603	0.143553										Br48-2	RIO007
	KEN017	Kenya	TTTTTT	-0.952263	2.76336	-1.20177	2.84856										Br53-1	RIO008
	KEN018	Kenya	TTTTTT	-0.53507	2.89122	-0.656973	2.80649										Br22-1	RIO009
	JED007	Jeddah	TGTGTC	-0.955645	1.03246	-1.01872	1.08883										Br26-1	RIO010
	JED002	Jeddah	GGTTCC	-4.2462	-1.15696	-4.45132	-1.26653										Br26-2	RIO011
	JED003	Jeddah	GGTTCC	-4.60775	-0.978909	-4.63846	-0.975025										Br30-1	RIO012
	JED008	Jeddah	TGTGTC	-1.70124	0.706946	-1.88721	0.772751										Br47-1	RIO013
	JED015	Jeddah	TTGGTT_Americas	1.0936	2.97837	1.21657	2.9409										Br47-2	RIO014
	JED009	Jeddah	TGTGTC	-1.72681	0.956307	-1.58657	0.888105										Br57-1	RIO015
	JED004	Jeddah	GGTTCC	-4.33102	-0.950653	-4.16107	-1.06087										Br57-2	RIO016
	JED005	Jeddah	GGTTCC	-4.13066	-0.193361	-4.0167	-0.273913										Br22-2	RIO017
	JED017	Jeddah	TTTGTT	1.62897	1.78583	1.66796	1.64279										singH	SNG001
	JED010	Jeddah	TGTGTC	0.743792	-0.851963	0.794102	-0.790698										singQ	SNG002
	JED011	Jeddah	TGTGTC	1.14422	-1.73181	1.14052	-1.76998										singR	SNG003
	JED012	Jeddah	TGTGTC	-1.62304	0.805037	-1.74224	1.03243										singU	SNG004
	JED006	Jeddah	GGTTCC	-4.30994	-0.415464	-4.4134	-0.476109										singV	SNG005
	JED001	Jeddah	GGTGCC	-3.98664	-0.576564	-4.01426	-0.480598										singX	SNG006
	JED013	Jeddah	TGTGTC	1.41951	-1.99991	1.22899	-1.85494										singA	SNG007
	JED014	Jeddah	TGTGTC	-1.31116	1.20453	-1.3531	1.28323										singAA	SNG008
	JED016	Jeddah	TTGGTT_Other2	3.67638	0.752027	3.77546	0.931079										singC	SNG009
	TWN007	Townsville	TTTTTT	-2.47819	-0.627806	-2.68058	-0.450021										singP	SNG010
	TWN008	Townsville	TTTTTT	-1.92693	-0.995713	-1.76928	-1.0366										singS	SNG011
	TWN009	Townsville	TTTTTT	0.710176	-3.36205	0.808955	-3.18331										singT	SNG012
	TWN010	Townsville	TTTTTT	-2.28601	-1.06977	-2.33792	-0.800907										singW	SNG013
	TWN011	Townsville	TTTTTT	-1.85373	-1.03816	-1.63357	-0.905498										singY	SNG014
	TWN012	Townsville	TTTTTT	1.804	1.03396	1.9397	1.07026										singZ	SNG015
	TWN013	Townsville	TTTTTT	-1.86473	-0.494978	-1.82068	-0.28902										singE	SNG016
	TWN014	Townsville	TTTTTT	0.997035	0.750639	1.03385	0.826932										singF	SNG017
	TWN015	Townsville	TTTTTT	-1.78975	1.33598	-1.88634	1.18662										singG	SNG018
	TWN016	Townsville	TTTTTT	-0.21446	1.69761	-0.151619	1.74539										singI	SNG019
	PEN001	Kuala.Lumpur	TGTGTC	-0.365722	0.0850245	-0.258519	-0.0190342										SRI_aeg16	SRI001
	KLM012	Kuala.Lumpur	TTGGTT_Other1	-1.47495	-0.289471	-1.50649	-0.218116										SRI_aeg07	SRI002
	NMX012	New.Mexico	TTTGTT	1.27303	3.63539	1.14547	3.55412										SRI_aeg03	SRI003
	NMX001	New.Mexico	TTGGTT_Americas	0.112172	4.35733	0.12607	4.33755										SRI_aeg06	SRI004
	NMX013	New.Mexico	TTTGTT	1.27303	3.63539	1.38937	3.6269										SRI_aeg08	SRI005
	NMX002	New.Mexico	TTGGTT_Americas	0.112172	4.35733	0.0221087	4.4856										SRI_aeg10	SRI006
	NMX003	New.Mexico	TTGGTT_Americas	0.112172	4.35733	0.133073	4.41986										SRI_aeg11	SRI007
	NMX017	New.Mexico	TTTTTT	-0.526609	0.208209	-0.64723	0.386193										SRI_aeg14	SRI008
	NMX014	New.Mexico	TTTGTT	-0.65323	2.66329	-0.66514	2.86454										SRI_aeg15	SRI009
	NMX004	New.Mexico	TTGGTT_Americas	0.112172	4.35733	-0.00429821	4.16064										SRI_aeg17	SRI010
	NMX005	New.Mexico	TTGGTT_Americas	0.112172	4.35733	0.299458	4.31046										SRI_aeg18	SRI011
	NMX006	New.Mexico	TTGGTT_Americas	0.112172	4.35733	0.143577	4.429										SRI_aeg21	SRI012
	NMX007	New.Mexico	TTGGTT_Americas	0.112172	4.35733	0.357748	4.19121										SRI_aeg23	SRI013
	NMX015	New.Mexico	TTTGTT	0.938067	3.16183	0.882285	3.14964										SRI_aeg24	SRI014
	NMX018	New.Mexico	TTTTTT	1.29205	0.072986	1.4158	-0.0199371										SRI_aeg01	SRI015
	NMX008	New.Mexico	TTGGTT_Americas	0.112172	4.35733	-0.0622625	4.56084										SRI_aeg12	SRI016
	NMX009	New.Mexico	TTGGTT_Americas	0.112172	4.35733	-0.0453766	4.54443										SRI_aeg19	SRI017
	NMX016	New.Mexico	TTTGTT	0.938067	3.16183	0.939295	3.07342										aeg_TL-D032	TMR001
	NMX010	New.Mexico	TTGGTT_Americas	-0.337008	3.72242	-0.552012	3.51249										aeg_TL-D035	TMR002
	NMX011	New.Mexico	TTGGTT_Americas	0.112172	4.35733	0.390035	4.46657										aeg_TL-D040	TMR003
	MM001	MtMorgan-Rockhampton-Duaringa	TTTTTT	1.81429	3.26584	1.70031	3.17829										aeg_TL-D063	TMR004
	MM002	MtMorgan-Rockhampton-Duaringa	TTTTTT	1.81429	3.26584	1.82698	3.21809										Tonga1	TNG001
	DRG001	MtMorgan-Rockhampton-Duaringa	TTTTTT	0.866186	1.14183	0.835292	1.29755										Tonga10	TNG002
	MM003	MtMorgan-Rockhampton-Duaringa	TTTTTT	-0.426006	0.842413	-0.326896	0.878179										Tonga11	TNG003
	MM004	MtMorgan-Rockhampton-Duaringa	TTTTTT	-1.14467	-0.981151	-1.30357	-0.94072										Tonga12	TNG004
	DRG002	MtMorgan-Rockhampton-Duaringa	TTTTTT	1.52528	-0.61706	1.45043	-0.60728										Tonga14	TNG005
	DRG003	MtMorgan-Rockhampton-Duaringa	TTTTTT	0.1691	-0.558204	0.0584971	-0.622577										Tonga15	TNG006
	MM005	MtMorgan-Rockhampton-Duaringa	TTTTTT	4.30299	0.138311	4.17784	0.166214										Tonga2	TNG007
	DRG004	MtMorgan-Rockhampton-Duaringa	TTTTTT	0.840865	0.823008	0.752575	0.715028										Tonga3	TNG008
	DRG005	MtMorgan-Rockhampton-Duaringa	TTTTTT	0.917898	3.21653	0.905043	3.16725										Tonga4	TNG009
	RHM001	MtMorgan-Rockhampton-Duaringa	TTTTTT	1.77263	-3.409	1.91365	-3.42488										Tonga5	TNG010
	RHM002	MtMorgan-Rockhampton-Duaringa	TTTTTT	-0.114269	2.20896	-0.0489379	2.17481										Tonga7	TNG011
	RHM003	MtMorgan-Rockhampton-Duaringa	TTTTTT	1.59356	2.95364	1.81298	2.90174										Tonga9	TNG012
	RHM004	MtMorgan-Rockhampton-Duaringa	TTTTTT	2.31907	0.538717	2.12466	0.59593										Tonga8	TNG013
	RHM005	MtMorgan-Rockhampton-Duaringa	TTTTTT	2.26347	3.90075	2.42186	3.80854										TSI_16	TSI001
	SNG007	Singapore	TGTGTC	0.965112	-0.959411	1.17634	-1.06343										TSI_17	TSI002
	SNG008	Singapore	TGTGTC	1.20214	-1.66548	1.23858	-1.55603										TSI_18	TSI003
	SNG009	Singapore	TGTGTC	0.79737	-1.25229	0.863273	-1.48185										TSI_19	TSI004
	SNG016	Singapore	TTGGTT_Indo-Pacific	6.38715	-2.25231	6.40402	-2.45424										TSI_20	TSI005
	SNG017	Singapore	TTGGTT_Indo-Pacific	6.05183	-1.89817	5.96652	-2.16209										TSI_21	TSI006
	SNG018	Singapore	TTGGTT_Indo-Pacific	5.04131	-1.19559	5.12641	-1.36789										TSI_30	TSI007
	SNG001	Singapore	GGTTCC	-4.11154	-0.952938	-4.1442	-1.26868										TSI_31	TSI008
	SNG019	Singapore	TTGGTT_Indo-Pacific	6.75399	-1.12525	6.75963	-1.15451										TSI_33	TSI009
	SNG010	Singapore	TGTGTC	2.18427	-0.0241663	2.10608	-0.166143										TSI_34	TSI010
	SNG002	Singapore	GGTTCC	-4.6636	-1.04776	-4.85204	-0.969685										TSI_6	TSI011
	SNG003	Singapore	GGTTCC	-4.68378	-0.894317	-4.86393	-0.718698										F28	TWN001
	SNG011	Singapore	TGTGTC	0.843388	-1.6347	0.60651	-1.682										TW8	TWN001
	SNG012	Singapore	TGTGTC	0.284698	-0.607775	0.533641	-0.511815										F3	TWN002
	SNG004	Singapore	GGTTCC	-3.83209	-0.371238	-3.8113	-0.356299										TW2	TWN002
	SNG005	Singapore	GGTTCC	-3.52379	0.166126	-3.61658	0.325782										F32	TWN003
	SNG013	Singapore	TGTGTC	-1.10702	1.38923	-1.08002	1.2736										TW4	TWN003
	SNG006	Singapore	GGTTCC	-4.03559	-0.764979	-4.05514	-0.622994										F5	TWN004
	SNG014	Singapore	TGTGTC	0.626023	-0.46486	0.641997	-0.489047										TW7	TWN004
	SNG015	Singapore	TGTGTC	0.68373	-1.33258	0.881271	-1.4143										F7	TWN005
	SRI015	Sri.Lanka	TTTTTT	-2.19322	1.11075	-2.22947	0.942844										TW1	TWN005
	SRI003	Sri.Lanka	TTTGTT	1.37553	1.93659	1.59623	1.86932										F9	TWN006
	SRI004	Sri.Lanka	TTTGTT	0.594344	2.59742	0.498749	2.55292										TW6	TWN006
	SRI002	Sri.Lanka	TTGGTT_Other2	4.02291	1.70448	4.17318	1.84747										M23	TWN007
	SRI005	Sri.Lanka	TTTGTT	5.83539	-1.08736	5.67196	-1.28227										TW10	TWN007
	SRI006	Sri.Lanka	TTTGTT	1.609	1.87105	1.64207	1.88871										M24	TWN008
	SRI007	Sri.Lanka	TTTGTT	1.22161	2.56435	1.2922	2.54532										TW5	TWN008
	SRI016	Sri.Lanka	TTTTTT	-2.19322	1.11075	-2.20069	1.23351										M29	TWN009
	SRI008	Sri.Lanka	TTTGTT	2.11472	1.94487	2.12902	1.85891										TW3	TWN009
	SRI009	Sri.Lanka	TTTGTT	0.72416	1.67135	0.769991	1.63502										M32	TWN010
	SRI001	Sri.Lanka	TGTTTC	-0.420635	-1.87127	-0.541875	-2.0051										TW9	TWN010
	SRI010	Sri.Lanka	TTTGTT	1.70902	2.38853	1.82842	2.2975										M34	TWN011
	SRI011	Sri.Lanka	TTTGTT	3.64149	-0.263039	3.51469	-0.140068										M36	TWN012
	SRI017	Sri.Lanka	TTTTTT	1.02034	-0.991799	1.04889	-0.941262										M37	TWN013
	SRI012	Sri.Lanka	TTTGTT	5.3064	-1.75842	5.28926	-1.59468										M38	TWN014
	SRI013	Sri.Lanka	TTTGTT	0.0334728	2.17757	0.0646855	2.06893										M40	TWN015
	SRI014	Sri.Lanka	TTTGTT	2.39784	1.0727	2.3482	1.16401										M45	TWN016
	TNG001	Tonga	TTGGTT_Indo-Pacific	7.16246	-2.35143	7.17529	-2.15346										aeg_VU1	VTU001
	TNG002	Tonga	TTGGTT_Other1	4.80958	0.21154	4.95595	0.287481										aeg_VU10	VTU002
	TNG003	Tonga	TTGGTT_Indo-Pacific	5.76648	-1.20918	5.82532	-1.13445										aeg_VU11	VTU003
	TNG004	Tonga	TTGGTT_Indo-Pacific	7.28844	-1.64474	7.331	-1.76656										aeg_VU12	VTU004
	TNG005	Tonga	TTGGTT_Other1	4.80958	0.21154	4.71859	0.388646										aeg_VU14	VTU005
	TNG006	Tonga	TTGGTT_Indo-Pacific	7.16246	-2.35143	7.06356	-2.46307										aeg_VU15	VTU006
	TNG007	Tonga	TTGGTT_Indo-Pacific	7.16246	-2.35143	7.14271	-2.37266										aeg_VU16	VTU007
	TNG008	Tonga	TTGGTT_Indo-Pacific	7.49742	-1.87788	7.4614	-1.74925										aeg_VU19	VTU008
	TNG009	Tonga	TTGGTT_Indo-Pacific	7.16246	-2.35143	7.28514	-2.58408										aeg_VU2	VTU009
	TNG010	Tonga	TTGGTT_Indo-Pacific	7.49742	-1.87788	7.48272	-1.78611										aeg_VU20	VTU010
	TNG011	Tonga	TTGGTT_Indo-Pacific	7.16246	-2.35143	7.35349	-2.18255										aeg_VU3	VTU011
	TNG013	Tonga	TTTGTT	4.34015	0.525806	4.24515	0.546511										aeg_VU6	VTU012
	TNG012	Tonga	TTGGTT_Indo-Pacific	7.16246	-2.35143	7.07962	-2.44925										aeg_VU7	VTU013
	TSI001	Torres-Strait-Islands	TTTTTT	-2.90505	0.59813	-2.76888	0.715655										aeg_VU8	VTU014
	TSI002	Torres-Strait-Islands	TTTTTT	-0.124478	-1.9031	-0.405077	-1.77364										aeg_VU9	VTU015
	TSI003	Torres-Strait-Islands	TTTTTT	2.11914	-2.36872	2.00216	-2.48222										In547	YGY001
	TSI004	Torres-Strait-Islands	TTTTTT	-0.345791	-1.63985	-0.0377033	-1.7927										In553	YGY002
	TSI005	Torres-Strait-Islands	TTTTTT	-1.79904	0.156463	-1.84802	-0.0977243										In556	YGY003
	TSI006	Torres-Strait-Islands	TTTTTT	-0.24131	-1.89147	-0.244544	-1.86977										In525	YGY004
	TSI007	Torres-Strait-Islands	TTTTTT	-2.70368	-1.71569	-2.68818	-1.95955										In526	YGY005
	TSI008	Torres-Strait-Islands	TTTTTT	-0.0746977	-2.1904	0.0321569	-2.43618										In535	YGY006
	TSI009	Torres-Strait-Islands	TTTTTT	-2.22648	-0.643855	-2.06703	-0.649252										In554	YGY007
	TSI010	Torres-Strait-Islands	TTTTTT	-2.65128	-1.75455	-2.61897	-1.91881										In557	YGY008
	TSI011	Torres-Strait-Islands	TTTTTT	-0.413316	-1.93451	-0.449025	-1.94222										In527	YGY009
	TWN005	Taiwan	TGTGTC	-2.51496	-0.276393	-2.67968	-0.356443										In501	YGY010
	TWN007	Taiwan	TGTGTT	-2.04768	0.348713	-2.23389	0.230926										In534	YGY011
	TWN002	Taiwan	GGTTTC	-4.74169	-0.960647	-4.86406	-0.952139										In521	YGY012
	TWN009	Taiwan	TTGGTT_Other1	-4.74169	-0.960647	-4.71413	-1.20059
	TWN003	Taiwan	GGTTTC	-4.74169	-0.960647	-4.70224	-1.00112
	TWN008	Taiwan	TGTGTT	-1.6395	-0.297923	-1.68977	-0.352153
	TWN006	Taiwan	TGTGTC	-2.27204	0.0336372	-2.10456	0.126334
	TWN004	Taiwan	GGTTTC	-4.74169	-0.960647	-4.47628	-0.935149
	TWN001	Taiwan	GGTTCC	-4.87401	-1.1122	-4.90421	-0.986561
	TWN010	Taiwan	TTGGTT_Other1	-0.155912	0.559414	-0.316862	0.310549
	NTG003	Vietnam	TTTTTT	3.32869	-2.54304	3.20485	-2.58027
	NTG001	Vietnam	TTTGTT	4.97444	-1.46301	5.02901	-1.48679
	NTG004	Vietnam	TTTTTT	0.853697	-2.06514	1.02041	-1.94869
	NTG005	Vietnam	TTTTTT	2.15009	1.46956	2.21974	1.40487
	NTG002	Vietnam	TTTGTT	2.43287	-0.165585	2.7128	-0.379615
	NTG006	Vietnam	TTTTTT	3.5275	1.25746	3.26598	1.30937
	NTG007	Vietnam	TTTTTT	3.21524	0.508534	3.11588	0.757412

## Sheet: Fig 5a
Figure 5a: Tajima's D on chromosome 3
COLUMN	DESCRIPTION
CHROM	Chromosome under analysis.
BIN_START	Chromosome position of the start of the 5000 bp bin
N_SNPS	Number of SNPs used in the estimate
TajimaD	Tajima's D score for the bin (nan=no estimate due to no SNPs)
	F1534C Americas						F1534C Indo-Pacific						V1016G						VSSC wild-types
	CHROM	BIN_START	N_SNPS	TajimaD			CHROM	BIN_START	N_SNPS	TajimaD			CHROM	BIN_START	N_SNPS	TajimaD			CHROM	BIN_START	N_SNPS	TajimaD
	NC_035109.1	25000	1	-1.07294			NC_035109.1	25000	4	-1.44578			NC_035109.1	25000	5	-1.22263			NC_035109.1	25000	6	-1.49458
	NC_035109.1	30000	0	nan			NC_035109.1	30000	0	nan			NC_035109.1	30000	0	nan			NC_035109.1	30000	0	nan
	NC_035109.1	35000	0	nan			NC_035109.1	35000	0	nan			NC_035109.1	35000	0	nan			NC_035109.1	35000	0	nan
	NC_035109.1	40000	6	-1.09646			NC_035109.1	40000	6	1.79408			NC_035109.1	40000	7	0.37922			NC_035109.1	40000	10	-0.301883
	NC_035109.1	45000	0	nan			NC_035109.1	45000	0	nan			NC_035109.1	45000	0	nan			NC_035109.1	45000	0	nan
	NC_035109.1	50000	5	-0.892571			NC_035109.1	50000	8	-0.800226			NC_035109.1	50000	7	-0.453355			NC_035109.1	50000	10	-0.982954
	NC_035109.1	55000	0	nan			NC_035109.1	55000	0	nan			NC_035109.1	55000	0	nan			NC_035109.1	55000	0	nan
	NC_035109.1	60000	0	nan			NC_035109.1	60000	0	nan			NC_035109.1	60000	2	-1.27649			NC_035109.1	60000	2	-1.15396
	NC_035109.1	65000	0	nan			NC_035109.1	65000	0	nan			NC_035109.1	65000	0	nan			NC_035109.1	65000	0	nan
	NC_035109.1	70000	3	-0.453068			NC_035109.1	70000	6	0.0401051			NC_035109.1	70000	4	0.352484			NC_035109.1	70000	10	-0.79767
	NC_035109.1	75000	0	nan			NC_035109.1	75000	0	nan			NC_035109.1	75000	0	nan			NC_035109.1	75000	0	nan
	NC_035109.1	80000	6	0.372593			NC_035109.1	80000	9	0.188388			NC_035109.1	80000	8	0.597373			NC_035109.1	80000	15	0.00695917
	NC_035109.1	85000	0	nan			NC_035109.1	85000	0	nan			NC_035109.1	85000	0	nan			NC_035109.1	85000	0	nan
	NC_035109.1	90000	0	nan			NC_035109.1	90000	0	nan			NC_035109.1	90000	0	nan			NC_035109.1	90000	0	nan
	NC_035109.1	95000	0	nan			NC_035109.1	95000	0	nan			NC_035109.1	95000	0	nan			NC_035109.1	95000	0	nan
	NC_035109.1	100000	0	nan			NC_035109.1	100000	0	nan			NC_035109.1	100000	0	nan			NC_035109.1	100000	0	nan
	NC_035109.1	105000	0	nan			NC_035109.1	105000	0	nan			NC_035109.1	105000	0	nan			NC_035109.1	105000	0	nan
	NC_035109.1	110000	0	nan			NC_035109.1	110000	0	nan			NC_035109.1	110000	0	nan			NC_035109.1	110000	0	nan
	NC_035109.1	115000	0	nan			NC_035109.1	115000	0	nan			NC_035109.1	115000	0	nan			NC_035109.1	115000	0	nan
	NC_035109.1	120000	0	nan			NC_035109.1	120000	0	nan			NC_035109.1	120000	0	nan			NC_035109.1	120000	0	nan
	NC_035109.1	125000	0	nan			NC_035109.1	125000	0	nan			NC_035109.1	125000	0	nan			NC_035109.1	125000	0	nan
	NC_035109.1	130000	0	nan			NC_035109.1	130000	0	nan			NC_035109.1	130000	0	nan			NC_035109.1	130000	0	nan
	NC_035109.1	135000	0	nan			NC_035109.1	135000	0	nan			NC_035109.1	135000	0	nan			NC_035109.1	135000	0	nan
	NC_035109.1	140000	0	nan			NC_035109.1	140000	0	nan			NC_035109.1	140000	0	nan			NC_035109.1	140000	0	nan
	NC_035109.1	145000	0	nan			NC_035109.1	145000	0	nan			NC_035109.1	145000	0	nan			NC_035109.1	145000	0	nan
	NC_035109.1	150000	0	nan			NC_035109.1	150000	0	nan			NC_035109.1	150000	0	nan			NC_035109.1	150000	0	nan
	NC_035109.1	155000	0	nan			NC_035109.1	155000	0	nan			NC_035109.1	155000	0	nan			NC_035109.1	155000	0	nan
	NC_035109.1	160000	0	nan			NC_035109.1	160000	0	nan			NC_035109.1	160000	0	nan			NC_035109.1	160000	0	nan
	NC_035109.1	165000	0	nan			NC_035109.1	165000	0	nan			NC_035109.1	165000	0	nan			NC_035109.1	165000	0	nan
	NC_035109.1	170000	0	nan			NC_035109.1	170000	0	nan			NC_035109.1	170000	0	nan			NC_035109.1	170000	0	nan
	NC_035109.1	175000	0	nan			NC_035109.1	175000	0	nan			NC_035109.1	175000	0	nan			NC_035109.1	175000	0	nan
	NC_035109.1	180000	0	nan			NC_035109.1	180000	0	nan			NC_035109.1	180000	0	nan			NC_035109.1	180000	0	nan
	NC_035109.1	185000	0	nan			NC_035109.1	185000	0	nan			NC_035109.1	185000	0	nan			NC_035109.1	185000	0	nan
	NC_035109.1	190000	0	nan			NC_035109.1	190000	0	nan			NC_035109.1	190000	0	nan			NC_035109.1	190000	0	nan
	NC_035109.1	195000	0	nan			NC_035109.1	195000	0	nan			NC_035109.1	195000	0	nan			NC_035109.1	195000	0	nan
	NC_035109.1	200000	0	nan			NC_035109.1	200000	0	nan			NC_035109.1	200000	0	nan			NC_035109.1	200000	0	nan
	NC_035109.1	205000	0	nan			NC_035109.1	205000	0	nan			NC_035109.1	205000	0	nan			NC_035109.1	205000	0	nan
	NC_035109.1	210000	0	nan			NC_035109.1	210000	0	nan			NC_035109.1	210000	0	nan			NC_035109.1	210000	0	nan
	NC_035109.1	215000	0	nan			NC_035109.1	215000	0	nan			NC_035109.1	215000	0	nan			NC_035109.1	215000	0	nan
	NC_035109.1	220000	0	nan			NC_035109.1	220000	0	nan			NC_035109.1	220000	0	nan			NC_035109.1	220000	0	nan
	NC_035109.1	225000	0	nan			NC_035109.1	225000	0	nan			NC_035109.1	225000	0	nan			NC_035109.1	225000	0	nan
	NC_035109.1	230000	0	nan			NC_035109.1	230000	0	nan			NC_035109.1	230000	0	nan			NC_035109.1	230000	0	nan
	NC_035109.1	235000	0	nan			NC_035109.1	235000	0	nan			NC_035109.1	235000	0	nan			NC_035109.1	235000	0	nan
	NC_035109.1	240000	0	nan			NC_035109.1	240000	0	nan			NC_035109.1	240000	0	nan			NC_035109.1	240000	1	-0.931923
	NC_035109.1	245000	0	nan			NC_035109.1	245000	0	nan			NC_035109.1	245000	0	nan			NC_035109.1	245000	0	nan
	NC_035109.1	250000	0	nan			NC_035109.1	250000	0	nan			NC_035109.1	250000	0	nan			NC_035109.1	250000	0	nan
	NC_035109.1	255000	0	nan			NC_035109.1	255000	0	nan			NC_035109.1	255000	0	nan			NC_035109.1	255000	0	nan
	NC_035109.1	260000	0	nan			NC_035109.1	260000	0	nan			NC_035109.1	260000	0	nan			NC_035109.1	260000	0	nan
	NC_035109.1	265000	0	nan			NC_035109.1	265000	0	nan			NC_035109.1	265000	0	nan			NC_035109.1	265000	0	nan
	NC_035109.1	270000	0	nan			NC_035109.1	270000	0	nan			NC_035109.1	270000	0	nan			NC_035109.1	270000	0	nan
	NC_035109.1	275000	0	nan			NC_035109.1	275000	0	nan			NC_035109.1	275000	0	nan			NC_035109.1	275000	0	nan
	NC_035109.1	280000	0	nan			NC_035109.1	280000	0	nan			NC_035109.1	280000	0	nan			NC_035109.1	280000	0	nan
	NC_035109.1	285000	0	nan			NC_035109.1	285000	0	nan			NC_035109.1	285000	0	nan			NC_035109.1	285000	0	nan
	NC_035109.1	290000	0	nan			NC_035109.1	290000	0	nan			NC_035109.1	290000	0	nan			NC_035109.1	290000	0	nan
	NC_035109.1	295000	0	nan			NC_035109.1	295000	0	nan			NC_035109.1	295000	0	nan			NC_035109.1	295000	0	nan
	NC_035109.1	300000	0	nan			NC_035109.1	300000	0	nan			NC_035109.1	300000	0	nan			NC_035109.1	300000	0	nan
	NC_035109.1	305000	0	nan			NC_035109.1	305000	0	nan			NC_035109.1	305000	0	nan			NC_035109.1	305000	0	nan
	NC_035109.1	310000	0	nan			NC_035109.1	310000	0	nan			NC_035109.1	310000	0	nan			NC_035109.1	310000	0	nan
	NC_035109.1	315000	0	nan			NC_035109.1	315000	0	nan			NC_035109.1	315000	0	nan			NC_035109.1	315000	0	nan
	NC_035109.1	320000	0	nan			NC_035109.1	320000	0	nan			NC_035109.1	320000	0	nan			NC_035109.1	320000	0	nan
	NC_035109.1	325000	0	nan			NC_035109.1	325000	0	nan			NC_035109.1	325000	0	nan			NC_035109.1	325000	0	nan
	NC_035109.1	330000	0	nan			NC_035109.1	330000	0	nan			NC_035109.1	330000	0	nan			NC_035109.1	330000	0	nan
	NC_035109.1	335000	0	nan			NC_035109.1	335000	0	nan			NC_035109.1	335000	0	nan			NC_035109.1	335000	0	nan
	NC_035109.1	340000	0	nan			NC_035109.1	340000	0	nan			NC_035109.1	340000	0	nan			NC_035109.1	340000	0	nan
	NC_035109.1	345000	2	0.334482			NC_035109.1	345000	5	-0.847326			NC_035109.1	345000	3	-0.319117			NC_035109.1	345000	13	-1.25484
	NC_035109.1	350000	0	nan			NC_035109.1	350000	0	nan			NC_035109.1	350000	0	nan			NC_035109.1	350000	0	nan
	NC_035109.1	355000	7	1.94553			NC_035109.1	355000	13	-0.665606			NC_035109.1	355000	9	0.311616			NC_035109.1	355000	19	-0.389806
	NC_035109.1	360000	0	nan			NC_035109.1	360000	0	nan			NC_035109.1	360000	0	nan			NC_035109.1	360000	0	nan
	NC_035109.1	365000	0	nan			NC_035109.1	365000	0	nan			NC_035109.1	365000	0	nan			NC_035109.1	365000	0	nan
	NC_035109.1	370000	0	nan			NC_035109.1	370000	2	-1.02758			NC_035109.1	370000	1	-0.191895			NC_035109.1	370000	2	-0.512194
	NC_035109.1	375000	0	nan			NC_035109.1	375000	0	nan			NC_035109.1	375000	0	nan			NC_035109.1	375000	0	nan
	NC_035109.1	380000	0	nan			NC_035109.1	380000	10	-1.63775			NC_035109.1	380000	15	-1.91802			NC_035109.1	380000	18	-1.57347
	NC_035109.1	385000	0	nan			NC_035109.1	385000	0	nan			NC_035109.1	385000	0	nan			NC_035109.1	385000	0	nan
	NC_035109.1	390000	1	-1.11966			NC_035109.1	390000	2	-1.27242			NC_035109.1	390000	2	-1.06394			NC_035109.1	390000	3	-1.37218
	NC_035109.1	395000	0	nan			NC_035109.1	395000	0	nan			NC_035109.1	395000	0	nan			NC_035109.1	395000	0	nan
	NC_035109.1	400000	0	nan			NC_035109.1	400000	0	nan			NC_035109.1	400000	0	nan			NC_035109.1	400000	0	nan
	NC_035109.1	405000	0	nan			NC_035109.1	405000	0	nan			NC_035109.1	405000	0	nan			NC_035109.1	405000	0	nan
	NC_035109.1	410000	0	nan			NC_035109.1	410000	0	nan			NC_035109.1	410000	0	nan			NC_035109.1	410000	0	nan
	NC_035109.1	415000	0	nan			NC_035109.1	415000	0	nan			NC_035109.1	415000	0	nan			NC_035109.1	415000	0	nan
	NC_035109.1	420000	0	nan			NC_035109.1	420000	0	nan			NC_035109.1	420000	1	-0.94584			NC_035109.1	420000	4	-1.55767
	NC_035109.1	425000	0	nan			NC_035109.1	425000	0	nan			NC_035109.1	425000	0	nan			NC_035109.1	425000	0	nan
	NC_035109.1	430000	0	nan			NC_035109.1	430000	0	nan			NC_035109.1	430000	0	nan			NC_035109.1	430000	0	nan
	NC_035109.1	435000	0	nan			NC_035109.1	435000	0	nan			NC_035109.1	435000	0	nan			NC_035109.1	435000	0	nan
	NC_035109.1	440000	0	nan			NC_035109.1	440000	0	nan			NC_035109.1	440000	0	nan			NC_035109.1	440000	0	nan
	NC_035109.1	445000	0	nan			NC_035109.1	445000	0	nan			NC_035109.1	445000	0	nan			NC_035109.1	445000	0	nan
	NC_035109.1	450000	4	-0.543654			NC_035109.1	450000	3	-1.21137			NC_035109.1	450000	3	-1.10178			NC_035109.1	450000	7	-1.03705
	NC_035109.1	455000	0	nan			NC_035109.1	455000	1	-1.0414			NC_035109.1	455000	1	-0.823351			NC_035109.1	455000	4	-1.38629
	NC_035109.1	460000	0	nan			NC_035109.1	460000	0	nan			NC_035109.1	460000	0	nan			NC_035109.1	460000	1	-0.930057
	NC_035109.1	465000	0	nan			NC_035109.1	465000	0	nan			NC_035109.1	465000	0	nan			NC_035109.1	465000	0	nan
	NC_035109.1	470000	1	-1.11966			NC_035109.1	470000	2	-1.24643			NC_035109.1	470000	2	-1.18707			NC_035109.1	470000	3	-1.25268
	NC_035109.1	475000	0	nan			NC_035109.1	475000	0	nan			NC_035109.1	475000	0	nan			NC_035109.1	475000	0	nan
	NC_035109.1	480000	0	nan			NC_035109.1	480000	0	nan			NC_035109.1	480000	0	nan			NC_035109.1	480000	0	nan
	NC_035109.1	485000	1	0.384124			NC_035109.1	485000	3	-0.457657			NC_035109.1	485000	3	0.701606			NC_035109.1	485000	12	-1.55666
	NC_035109.1	490000	0	nan			NC_035109.1	490000	1	-0.748702			NC_035109.1	490000	4	-1.4577			NC_035109.1	490000	7	-1.68557
	NC_035109.1	495000	0	nan			NC_035109.1	495000	0	nan			NC_035109.1	495000	0	nan			NC_035109.1	495000	0	nan
	NC_035109.1	500000	0	nan			NC_035109.1	500000	0	nan			NC_035109.1	500000	0	nan			NC_035109.1	500000	0	nan
	NC_035109.1	505000	0	nan			NC_035109.1	505000	0	nan			NC_035109.1	505000	0	nan			NC_035109.1	505000	0	nan
	NC_035109.1	510000	0	nan			NC_035109.1	510000	0	nan			NC_035109.1	510000	0	nan			NC_035109.1	510000	0	nan
	NC_035109.1	515000	0	nan			NC_035109.1	515000	0	nan			NC_035109.1	515000	0	nan			NC_035109.1	515000	0	nan
	NC_035109.1	520000	0	nan			NC_035109.1	520000	0	nan			NC_035109.1	520000	0	nan			NC_035109.1	520000	0	nan
	NC_035109.1	525000	2	-0.0847391			NC_035109.1	525000	1	1.56692			NC_035109.1	525000	5	-1.05139			NC_035109.1	525000	3	0.370981
	NC_035109.1	530000	0	nan			NC_035109.1	530000	0	nan			NC_035109.1	530000	0	nan			NC_035109.1	530000	0	nan
	NC_035109.1	535000	0	nan			NC_035109.1	535000	0	nan			NC_035109.1	535000	0	nan			NC_035109.1	535000	0	nan
	NC_035109.1	540000	0	nan			NC_035109.1	540000	0	nan			NC_035109.1	540000	0	nan			NC_035109.1	540000	0	nan
	NC_035109.1	545000	0	nan			NC_035109.1	545000	0	nan			NC_035109.1	545000	0	nan			NC_035109.1	545000	0	nan
	NC_035109.1	550000	0	nan			NC_035109.1	550000	0	nan			NC_035109.1	550000	0	nan			NC_035109.1	550000	0	nan
	NC_035109.1	555000	0	nan			NC_035109.1	555000	0	nan			NC_035109.1	555000	0	nan			NC_035109.1	555000	0	nan
	NC_035109.1	560000	0	nan			NC_035109.1	560000	0	nan			NC_035109.1	560000	0	nan			NC_035109.1	560000	0	nan
	NC_035109.1	565000	0	nan			NC_035109.1	565000	0	nan			NC_035109.1	565000	0	nan			NC_035109.1	565000	0	nan
	NC_035109.1	570000	0	nan			NC_035109.1	570000	0	nan			NC_035109.1	570000	0	nan			NC_035109.1	570000	0	nan
	NC_035109.1	575000	0	nan			NC_035109.1	575000	0	nan			NC_035109.1	575000	0	nan			NC_035109.1	575000	0	nan
	NC_035109.1	580000	0	nan			NC_035109.1	580000	0	nan			NC_035109.1	580000	0	nan			NC_035109.1	580000	0	nan
	NC_035109.1	585000	0	nan			NC_035109.1	585000	0	nan			NC_035109.1	585000	0	nan			NC_035109.1	585000	0	nan
	NC_035109.1	590000	0	nan			NC_035109.1	590000	0	nan			NC_035109.1	590000	0	nan			NC_035109.1	590000	0	nan
	NC_035109.1	595000	0	nan			NC_035109.1	595000	0	nan			NC_035109.1	595000	0	nan			NC_035109.1	595000	0	nan
	NC_035109.1	600000	0	nan			NC_035109.1	600000	0	nan			NC_035109.1	600000	0	nan			NC_035109.1	600000	0	nan
	NC_035109.1	605000	0	nan			NC_035109.1	605000	0	nan			NC_035109.1	605000	0	nan			NC_035109.1	605000	0	nan
	NC_035109.1	610000	0	nan			NC_035109.1	610000	0	nan			NC_035109.1	610000	0	nan			NC_035109.1	610000	0	nan
	NC_035109.1	615000	0	nan			NC_035109.1	615000	0	nan			NC_035109.1	615000	0	nan			NC_035109.1	615000	0	nan
	NC_035109.1	620000	0	nan			NC_035109.1	620000	0	nan			NC_035109.1	620000	0	nan			NC_035109.1	620000	0	nan
	NC_035109.1	625000	0	nan			NC_035109.1	625000	0	nan			NC_035109.1	625000	0	nan			NC_035109.1	625000	0	nan
	NC_035109.1	630000	0	nan			NC_035109.1	630000	0	nan			NC_035109.1	630000	0	nan			NC_035109.1	630000	0	nan
	NC_035109.1	635000	0	nan			NC_035109.1	635000	0	nan			NC_035109.1	635000	0	nan			NC_035109.1	635000	0	nan
	NC_035109.1	640000	0	nan			NC_035109.1	640000	0	nan			NC_035109.1	640000	0	nan			NC_035109.1	640000	0	nan
	NC_035109.1	645000	0	nan			NC_035109.1	645000	0	nan			NC_035109.1	645000	0	nan			NC_035109.1	645000	4	-0.959032
	NC_035109.1	650000	0	nan			NC_035109.1	650000	0	nan			NC_035109.1	650000	0	nan			NC_035109.1	650000	0	nan
	NC_035109.1	655000	0	nan			NC_035109.1	655000	0	nan			NC_035109.1	655000	0	nan			NC_035109.1	655000	0	nan
	NC_035109.1	660000	0	nan			NC_035109.1	660000	0	nan			NC_035109.1	660000	0	nan			NC_035109.1	660000	0	nan
	NC_035109.1	665000	0	nan			NC_035109.1	665000	0	nan			NC_035109.1	665000	0	nan			NC_035109.1	665000	0	nan
	NC_035109.1	670000	2	2.24427			NC_035109.1	670000	3	0.575804			NC_035109.1	670000	2	2.54077			NC_035109.1	670000	2	1.74917
	NC_035109.1	675000	0	nan			NC_035109.1	675000	0	nan			NC_035109.1	675000	0	nan			NC_035109.1	675000	0	nan
	NC_035109.1	680000	0	nan			NC_035109.1	680000	0	nan			NC_035109.1	680000	0	nan			NC_035109.1	680000	0	nan
	NC_035109.1	685000	0	nan			NC_035109.1	685000	0	nan			NC_035109.1	685000	0	nan			NC_035109.1	685000	0	nan
	NC_035109.1	690000	0	nan			NC_035109.1	690000	0	nan			NC_035109.1	690000	0	nan			NC_035109.1	690000	0	nan
	NC_035109.1	695000	0	nan			NC_035109.1	695000	0	nan			NC_035109.1	695000	0	nan			NC_035109.1	695000	0	nan
	NC_035109.1	700000	0	nan			NC_035109.1	700000	0	nan			NC_035109.1	700000	0	nan			NC_035109.1	700000	0	nan
	NC_035109.1	705000	0	nan			NC_035109.1	705000	0	nan			NC_035109.1	705000	0	nan			NC_035109.1	705000	0	nan
	NC_035109.1	710000	0	nan			NC_035109.1	710000	0	nan			NC_035109.1	710000	0	nan			NC_035109.1	710000	0	nan
	NC_035109.1	715000	0	nan			NC_035109.1	715000	0	nan			NC_035109.1	715000	0	nan			NC_035109.1	715000	0	nan
	NC_035109.1	720000	0	nan			NC_035109.1	720000	0	nan			NC_035109.1	720000	0	nan			NC_035109.1	720000	0	nan
	NC_035109.1	725000	0	nan			NC_035109.1	725000	0	nan			NC_035109.1	725000	0	nan			NC_035109.1	725000	0	nan
	NC_035109.1	730000	0	nan			NC_035109.1	730000	0	nan			NC_035109.1	730000	0	nan			NC_035109.1	730000	0	nan
	NC_035109.1	735000	0	nan			NC_035109.1	735000	0	nan			NC_035109.1	735000	0	nan			NC_035109.1	735000	0	nan
	NC_035109.1	740000	0	nan			NC_035109.1	740000	0	nan			NC_035109.1	740000	0	nan			NC_035109.1	740000	0	nan
	NC_035109.1	745000	0	nan			NC_035109.1	745000	0	nan			NC_035109.1	745000	0	nan			NC_035109.1	745000	0	nan
	NC_035109.1	750000	0	nan			NC_035109.1	750000	0	nan			NC_035109.1	750000	1	-0.876035			NC_035109.1	750000	2	-1.26654
	NC_035109.1	755000	0	nan			NC_035109.1	755000	0	nan			NC_035109.1	755000	0	nan			NC_035109.1	755000	0	nan
	NC_035109.1	760000	0	nan			NC_035109.1	760000	0	nan			NC_035109.1	760000	0	nan			NC_035109.1	760000	0	nan
	NC_035109.1	765000	0	nan			NC_035109.1	765000	0	nan			NC_035109.1	765000	0	nan			NC_035109.1	765000	0	nan
	NC_035109.1	770000	0	nan			NC_035109.1	770000	0	nan			NC_035109.1	770000	0	nan			NC_035109.1	770000	0	nan
	NC_035109.1	775000	0	nan			NC_035109.1	775000	0	nan			NC_035109.1	775000	0	nan			NC_035109.1	775000	0	nan
	NC_035109.1	780000	0	nan			NC_035109.1	780000	0	nan			NC_035109.1	780000	0	nan			NC_035109.1	780000	0	nan
	NC_035109.1	785000	0	nan			NC_035109.1	785000	0	nan			NC_035109.1	785000	0	nan			NC_035109.1	785000	0	nan
	NC_035109.1	790000	0	nan			NC_035109.1	790000	0	nan			NC_035109.1	790000	0	nan			NC_035109.1	790000	0	nan
	NC_035109.1	795000	0	nan			NC_035109.1	795000	0	nan			NC_035109.1	795000	0	nan			NC_035109.1	795000	0	nan
	NC_035109.1	800000	0	nan			NC_035109.1	800000	0	nan			NC_035109.1	800000	0	nan			NC_035109.1	800000	0	nan
	NC_035109.1	805000	0	nan			NC_035109.1	805000	0	nan			NC_035109.1	805000	0	nan			NC_035109.1	805000	0	nan
	NC_035109.1	810000	0	nan			NC_035109.1	810000	0	nan			NC_035109.1	810000	0	nan			NC_035109.1	810000	0	nan
	NC_035109.1	815000	0	nan			NC_035109.1	815000	0	nan			NC_035109.1	815000	0	nan			NC_035109.1	815000	0	nan
	NC_035109.1	820000	0	nan			NC_035109.1	820000	0	nan			NC_035109.1	820000	0	nan			NC_035109.1	820000	0	nan
	NC_035109.1	825000	0	nan			NC_035109.1	825000	0	nan			NC_035109.1	825000	0	nan			NC_035109.1	825000	0	nan
	NC_035109.1	830000	0	nan			NC_035109.1	830000	0	nan			NC_035109.1	830000	0	nan			NC_035109.1	830000	0	nan
	NC_035109.1	835000	0	nan			NC_035109.1	835000	0	nan			NC_035109.1	835000	0	nan			NC_035109.1	835000	0	nan
	NC_035109.1	840000	0	nan			NC_035109.1	840000	0	nan			NC_035109.1	840000	0	nan			NC_035109.1	840000	0	nan
	NC_035109.1	845000	0	nan			NC_035109.1	845000	0	nan			NC_035109.1	845000	0	nan			NC_035109.1	845000	0	nan
	NC_035109.1	850000	0	nan			NC_035109.1	850000	0	nan			NC_035109.1	850000	0	nan			NC_035109.1	850000	0	nan
	NC_035109.1	855000	0	nan			NC_035109.1	855000	0	nan			NC_035109.1	855000	0	nan			NC_035109.1	855000	0	nan
	NC_035109.1	860000	0	nan			NC_035109.1	860000	0	nan			NC_035109.1	860000	0	nan			NC_035109.1	860000	0	nan
	NC_035109.1	865000	0	nan			NC_035109.1	865000	0	nan			NC_035109.1	865000	0	nan			NC_035109.1	865000	0	nan
	NC_035109.1	870000	0	nan			NC_035109.1	870000	0	nan			NC_035109.1	870000	0	nan			NC_035109.1	870000	0	nan
	NC_035109.1	875000	0	nan			NC_035109.1	875000	0	nan			NC_035109.1	875000	0	nan			NC_035109.1	875000	0	nan
	NC_035109.1	880000	0	nan			NC_035109.1	880000	0	nan			NC_035109.1	880000	0	nan			NC_035109.1	880000	0	nan
	NC_035109.1	885000	0	nan			NC_035109.1	885000	0	nan			NC_035109.1	885000	0	nan			NC_035109.1	885000	0	nan
	NC_035109.1	890000	0	nan			NC_035109.1	890000	0	nan			NC_035109.1	890000	0	nan			NC_035109.1	890000	0	nan
	NC_035109.1	895000	0	nan			NC_035109.1	895000	0	nan			NC_035109.1	895000	0	nan			NC_035109.1	895000	0	nan
	NC_035109.1	900000	0	nan			NC_035109.1	900000	0	nan			NC_035109.1	900000	0	nan			NC_035109.1	900000	0	nan
	NC_035109.1	905000	0	nan			NC_035109.1	905000	0	nan			NC_035109.1	905000	0	nan			NC_035109.1	905000	0	nan
	NC_035109.1	910000	0	nan			NC_035109.1	910000	0	nan			NC_035109.1	910000	0	nan			NC_035109.1	910000	0	nan
	NC_035109.1	915000	0	nan			NC_035109.1	915000	0	nan			NC_035109.1	915000	0	nan			NC_035109.1	915000	0	nan
	NC_035109.1	920000	0	nan			NC_035109.1	920000	0	nan			NC_035109.1	920000	0	nan			NC_035109.1	920000	0	nan
	NC_035109.1	925000	0	nan			NC_035109.1	925000	0	nan			NC_035109.1	925000	0	nan			NC_035109.1	925000	0	nan
	NC_035109.1	930000	0	nan			NC_035109.1	930000	0	nan			NC_035109.1	930000	0	nan			NC_035109.1	930000	0	nan
	NC_035109.1	935000	0	nan			NC_035109.1	935000	0	nan			NC_035109.1	935000	0	nan			NC_035109.1	935000	0	nan
	NC_035109.1	940000	0	nan			NC_035109.1	940000	0	nan			NC_035109.1	940000	0	nan			NC_035109.1	940000	0	nan
	NC_035109.1	945000	0	nan			NC_035109.1	945000	0	nan			NC_035109.1	945000	0	nan			NC_035109.1	945000	0	nan
	NC_035109.1	950000	0	nan			NC_035109.1	950000	0	nan			NC_035109.1	950000	0	nan			NC_035109.1	950000	0	nan
	NC_035109.1	955000	0	nan			NC_035109.1	955000	0	nan			NC_035109.1	955000	0	nan			NC_035109.1	955000	0	nan
	NC_035109.1	960000	0	nan			NC_035109.1	960000	0	nan			NC_035109.1	960000	0	nan			NC_035109.1	960000	0	nan
	NC_035109.1	965000	0	nan			NC_035109.1	965000	0	nan			NC_035109.1	965000	0	nan			NC_035109.1	965000	0	nan
	NC_035109.1	970000	0	nan			NC_035109.1	970000	2	-1.28021			NC_035109.1	970000	1	-0.6497			NC_035109.1	970000	6	-1.05978
	NC_035109.1	975000	0	nan			NC_035109.1	975000	0	nan			NC_035109.1	975000	0	nan			NC_035109.1	975000	0	nan
	NC_035109.1	980000	0	nan			NC_035109.1	980000	0	nan			NC_035109.1	980000	0	nan			NC_035109.1	980000	0	nan
	NC_035109.1	985000	0	nan			NC_035109.1	985000	0	nan			NC_035109.1	985000	0	nan			NC_035109.1	985000	0	nan
	NC_035109.1	990000	0	nan			NC_035109.1	990000	0	nan			NC_035109.1	990000	0	nan			NC_035109.1	990000	0	nan
	NC_035109.1	995000	0	nan			NC_035109.1	995000	0	nan			NC_035109.1	995000	0	nan			NC_035109.1	995000	0	nan
	NC_035109.1	1000000	0	nan			NC_035109.1	1000000	0	nan			NC_035109.1	1000000	0	nan			NC_035109.1	1000000	0	nan
	NC_035109.1	1005000	0	nan			NC_035109.1	1005000	0	nan			NC_035109.1	1005000	0	nan			NC_035109.1	1005000	0	nan
	NC_035109.1	1010000	0	nan			NC_035109.1	1010000	0	nan			NC_035109.1	1010000	0	nan			NC_035109.1	1010000	0	nan
	NC_035109.1	1015000	0	nan			NC_035109.1	1015000	0	nan			NC_035109.1	1015000	0	nan			NC_035109.1	1015000	0	nan
	NC_035109.1	1020000	1	1.63206			NC_035109.1	1020000	1	-0.478032			NC_035109.1	1020000	2	-0.322236			NC_035109.1	1020000	6	-1.33758
	NC_035109.1	1025000	0	nan			NC_035109.1	1025000	0	nan			NC_035109.1	1025000	0	nan			NC_035109.1	1025000	0	nan
	NC_035109.1	1030000	0	nan			NC_035109.1	1030000	0	nan			NC_035109.1	1030000	0	nan			NC_035109.1	1030000	0	nan
	NC_035109.1	1035000	1	0.756556			NC_035109.1	1035000	0	nan			NC_035109.1	1035000	0	nan			NC_035109.1	1035000	6	-1.72208
	NC_035109.1	1040000	0	nan			NC_035109.1	1040000	0	nan			NC_035109.1	1040000	0	nan			NC_035109.1	1040000	0	nan
	NC_035109.1	1045000	0	nan			NC_035109.1	1045000	0	nan			NC_035109.1	1045000	0	nan			NC_035109.1	1045000	0	nan
	NC_035109.1	1050000	0	nan			NC_035109.1	1050000	0	nan			NC_035109.1	1050000	0	nan			NC_035109.1	1050000	0	nan
	NC_035109.1	1055000	0	nan			NC_035109.1	1055000	0	nan			NC_035109.1	1055000	0	nan			NC_035109.1	1055000	0	nan
	NC_035109.1	1060000	1	-0.338482			NC_035109.1	1060000	0	nan			NC_035109.1	1060000	1	-0.88366			NC_035109.1	1060000	5	-1.74314
	NC_035109.1	1065000	2	0.329076			NC_035109.1	1065000	1	-1.0267			NC_035109.1	1065000	1	-0.880713			NC_035109.1	1065000	8	-1.97636
	NC_035109.1	1070000	0	nan			NC_035109.1	1070000	0	nan			NC_035109.1	1070000	0	nan			NC_035109.1	1070000	0	nan
	NC_035109.1	1075000	0	nan			NC_035109.1	1075000	0	nan			NC_035109.1	1075000	0	nan			NC_035109.1	1075000	0	nan
	NC_035109.1	1080000	0	nan			NC_035109.1	1080000	0	nan			NC_035109.1	1080000	0	nan			NC_035109.1	1080000	0	nan
	NC_035109.1	1085000	0	nan			NC_035109.1	1085000	0	nan			NC_035109.1	1085000	0	nan			NC_035109.1	1085000	0	nan
	NC_035109.1	1090000	0	nan			NC_035109.1	1090000	4	-1.39021			NC_035109.1	1090000	7	-1.1129			NC_035109.1	1090000	17	-1.70636
	NC_035109.1	1095000	0	nan			NC_035109.1	1095000	0	nan			NC_035109.1	1095000	0	nan			NC_035109.1	1095000	0	nan
	NC_035109.1	1100000	0	nan			NC_035109.1	1100000	0	nan			NC_035109.1	1100000	0	nan			NC_035109.1	1100000	0	nan
	NC_035109.1	1105000	0	nan			NC_035109.1	1105000	0	nan			NC_035109.1	1105000	0	nan			NC_035109.1	1105000	0	nan
	NC_035109.1	1110000	0	nan			NC_035109.1	1110000	0	nan			NC_035109.1	1110000	0	nan			NC_035109.1	1110000	0	nan
	NC_035109.1	1115000	0	nan			NC_035109.1	1115000	0	nan			NC_035109.1	1115000	0	nan			NC_035109.1	1115000	0	nan
	NC_035109.1	1120000	0	nan			NC_035109.1	1120000	2	-1.30567			NC_035109.1	1120000	3	-1.38586			NC_035109.1	1120000	7	-1.86979
	NC_035109.1	1125000	0	nan			NC_035109.1	1125000	0	nan			NC_035109.1	1125000	0	nan			NC_035109.1	1125000	0	nan
	NC_035109.1	1130000	0	nan			NC_035109.1	1130000	0	nan			NC_035109.1	1130000	0	nan			NC_035109.1	1130000	0	nan
	NC_035109.1	1135000	0	nan			NC_035109.1	1135000	0	nan			NC_035109.1	1135000	0	nan			NC_035109.1	1135000	2	-1.25661
	NC_035109.1	1140000	0	nan			NC_035109.1	1140000	0	nan			NC_035109.1	1140000	0	nan			NC_035109.1	1140000	0	nan
	NC_035109.1	1145000	1	0.111926			NC_035109.1	1145000	3	-1.42404			NC_035109.1	1145000	7	-1.82528			NC_035109.1	1145000	8	-1.68497
	NC_035109.1	1150000	0	nan			NC_035109.1	1150000	0	nan			NC_035109.1	1150000	0	nan			NC_035109.1	1150000	0	nan
	NC_035109.1	1155000	0	nan			NC_035109.1	1155000	0	nan			NC_035109.1	1155000	0	nan			NC_035109.1	1155000	0	nan
	NC_035109.1	1160000	0	nan			NC_035109.1	1160000	0	nan			NC_035109.1	1160000	0	nan			NC_035109.1	1160000	0	nan
	NC_035109.1	1165000	0	nan			NC_035109.1	1165000	0	nan			NC_035109.1	1165000	0	nan			NC_035109.1	1165000	0	nan
	NC_035109.1	1170000	0	nan			NC_035109.1	1170000	0	nan			NC_035109.1	1170000	0	nan			NC_035109.1	1170000	0	nan
	NC_035109.1	1175000	0	nan			NC_035109.1	1175000	0	nan			NC_035109.1	1175000	0	nan			NC_035109.1	1175000	0	nan
	NC_035109.1	1180000	0	nan			NC_035109.1	1180000	0	nan			NC_035109.1	1180000	0	nan			NC_035109.1	1180000	0	nan
	NC_035109.1	1185000	0	nan			NC_035109.1	1185000	0	nan			NC_035109.1	1185000	0	nan			NC_035109.1	1185000	0	nan
	NC_035109.1	1190000	0	nan			NC_035109.1	1190000	0	nan			NC_035109.1	1190000	0	nan			NC_035109.1	1190000	0	nan
	NC_035109.1	1195000	0	nan			NC_035109.1	1195000	0	nan			NC_035109.1	1195000	0	nan			NC_035109.1	1195000	0	nan
	NC_035109.1	1200000	0	nan			NC_035109.1	1200000	0	nan			NC_035109.1	1200000	0	nan			NC_035109.1	1200000	0	nan
	NC_035109.1	1205000	0	nan			NC_035109.1	1205000	0	nan			NC_035109.1	1205000	0	nan			NC_035109.1	1205000	0	nan
	NC_035109.1	1210000	0	nan			NC_035109.1	1210000	0	nan			NC_035109.1	1210000	0	nan			NC_035109.1	1210000	0	nan
	NC_035109.1	1215000	0	nan			NC_035109.1	1215000	0	nan			NC_035109.1	1215000	0	nan			NC_035109.1	1215000	0	nan
	NC_035109.1	1220000	0	nan			NC_035109.1	1220000	0	nan			NC_035109.1	1220000	0	nan			NC_035109.1	1220000	0	nan
	NC_035109.1	1225000	0	nan			NC_035109.1	1225000	0	nan			NC_035109.1	1225000	0	nan			NC_035109.1	1225000	0	nan
	NC_035109.1	1230000	0	nan			NC_035109.1	1230000	0	nan			NC_035109.1	1230000	0	nan			NC_035109.1	1230000	0	nan
	NC_035109.1	1235000	0	nan			NC_035109.1	1235000	0	nan			NC_035109.1	1235000	0	nan			NC_035109.1	1235000	0	nan
	NC_035109.1	1240000	0	nan			NC_035109.1	1240000	0	nan			NC_035109.1	1240000	0	nan			NC_035109.1	1240000	0	nan
	NC_035109.1	1245000	0	nan			NC_035109.1	1245000	0	nan			NC_035109.1	1245000	0	nan			NC_035109.1	1245000	0	nan
	NC_035109.1	1250000	0	nan			NC_035109.1	1250000	0	nan			NC_035109.1	1250000	0	nan			NC_035109.1	1250000	0	nan
	NC_035109.1	1255000	7	-0.848537			NC_035109.1	1255000	8	-0.852277			NC_035109.1	1255000	9	0.149824			NC_035109.1	1255000	11	0.0872477
	NC_035109.1	1260000	0	nan			NC_035109.1	1260000	0	nan			NC_035109.1	1260000	0	nan			NC_035109.1	1260000	0	nan
	NC_035109.1	1265000	0	nan			NC_035109.1	1265000	0	nan			NC_035109.1	1265000	0	nan			NC_035109.1	1265000	0	nan
	NC_035109.1	1270000	0	nan			NC_035109.1	1270000	0	nan			NC_035109.1	1270000	0	nan			NC_035109.1	1270000	0	nan
	NC_035109.1	1275000	0	nan			NC_035109.1	1275000	0	nan			NC_035109.1	1275000	0	nan			NC_035109.1	1275000	0	nan
	NC_035109.1	1280000	0	nan			NC_035109.1	1280000	0	nan			NC_035109.1	1280000	0	nan			NC_035109.1	1280000	0	nan
	NC_035109.1	1285000	0	nan			NC_035109.1	1285000	0	nan			NC_035109.1	1285000	0	nan			NC_035109.1	1285000	0	nan
	NC_035109.1	1290000	0	nan			NC_035109.1	1290000	0	nan			NC_035109.1	1290000	0	nan			NC_035109.1	1290000	0	nan
	NC_035109.1	1295000	0	nan			NC_035109.1	1295000	0	nan			NC_035109.1	1295000	0	nan			NC_035109.1	1295000	0	nan
	NC_035109.1	1300000	0	nan			NC_035109.1	1300000	0	nan			NC_035109.1	1300000	0	nan			NC_035109.1	1300000	0	nan
	NC_035109.1	1305000	0	nan			NC_035109.1	1305000	0	nan			NC_035109.1	1305000	0	nan			NC_035109.1	1305000	0	nan
	NC_035109.1	1310000	0	nan			NC_035109.1	1310000	0	nan			NC_035109.1	1310000	0	nan			NC_035109.1	1310000	0	nan
	NC_035109.1	1315000	0	nan			NC_035109.1	1315000	0	nan			NC_035109.1	1315000	0	nan			NC_035109.1	1315000	0	nan
	NC_035109.1	1320000	0	nan			NC_035109.1	1320000	0	nan			NC_035109.1	1320000	0	nan			NC_035109.1	1320000	0	nan
	NC_035109.1	1325000	0	nan			NC_035109.1	1325000	0	nan			NC_035109.1	1325000	0	nan			NC_035109.1	1325000	0	nan
	NC_035109.1	1330000	0	nan			NC_035109.1	1330000	0	nan			NC_035109.1	1330000	0	nan			NC_035109.1	1330000	0	nan
	NC_035109.1	1335000	0	nan			NC_035109.1	1335000	0	nan			NC_035109.1	1335000	0	nan			NC_035109.1	1335000	0	nan
	NC_035109.1	1340000	0	nan			NC_035109.1	1340000	0	nan			NC_035109.1	1340000	0	nan			NC_035109.1	1340000	0	nan
	NC_035109.1	1345000	0	nan			NC_035109.1	1345000	0	nan			NC_035109.1	1345000	0	nan			NC_035109.1	1345000	0	nan
	NC_035109.1	1350000	0	nan			NC_035109.1	1350000	0	nan			NC_035109.1	1350000	0	nan			NC_035109.1	1350000	0	nan
	NC_035109.1	1355000	0	nan			NC_035109.1	1355000	0	nan			NC_035109.1	1355000	0	nan			NC_035109.1	1355000	0	nan
	NC_035109.1	1360000	0	nan			NC_035109.1	1360000	0	nan			NC_035109.1	1360000	0	nan			NC_035109.1	1360000	0	nan
	NC_035109.1	1365000	0	nan			NC_035109.1	1365000	0	nan			NC_035109.1	1365000	0	nan			NC_035109.1	1365000	0	nan
	NC_035109.1	1370000	0	nan			NC_035109.1	1370000	0	nan			NC_035109.1	1370000	0	nan			NC_035109.1	1370000	0	nan
	NC_035109.1	1375000	0	nan			NC_035109.1	1375000	0	nan			NC_035109.1	1375000	0	nan			NC_035109.1	1375000	0	nan
	NC_035109.1	1380000	0	nan			NC_035109.1	1380000	0	nan			NC_035109.1	1380000	0	nan			NC_035109.1	1380000	0	nan
	NC_035109.1	1385000	0	nan			NC_035109.1	1385000	0	nan			NC_035109.1	1385000	0	nan			NC_035109.1	1385000	0	nan
	NC_035109.1	1390000	0	nan			NC_035109.1	1390000	2	-1.2175			NC_035109.1	1390000	1	-0.882203			NC_035109.1	1390000	3	-1.2144
	NC_035109.1	1395000	0	nan			NC_035109.1	1395000	0	nan			NC_035109.1	1395000	0	nan			NC_035109.1	1395000	0	nan
	NC_035109.1	1400000	0	nan			NC_035109.1	1400000	0	nan			NC_035109.1	1400000	0	nan			NC_035109.1	1400000	0	nan
	NC_035109.1	1405000	0	nan			NC_035109.1	1405000	0	nan			NC_035109.1	1405000	0	nan			NC_035109.1	1405000	0	nan
	NC_035109.1	1410000	0	nan			NC_035109.1	1410000	0	nan			NC_035109.1	1410000	0	nan			NC_035109.1	1410000	0	nan
	NC_035109.1	1415000	0	nan			NC_035109.1	1415000	0	nan			NC_035109.1	1415000	0	nan			NC_035109.1	1415000	0	nan
	NC_035109.1	1420000	0	nan			NC_035109.1	1420000	0	nan			NC_035109.1	1420000	0	nan			NC_035109.1	1420000	0	nan
	NC_035109.1	1425000	0	nan			NC_035109.1	1425000	0	nan			NC_035109.1	1425000	0	nan			NC_035109.1	1425000	0	nan
	NC_035109.1	1430000	0	nan			NC_035109.1	1430000	0	nan			NC_035109.1	1430000	0	nan			NC_035109.1	1430000	0	nan
	NC_035109.1	1435000	0	nan			NC_035109.1	1435000	0	nan			NC_035109.1	1435000	0	nan			NC_035109.1	1435000	0	nan
	NC_035109.1	1440000	0	nan			NC_035109.1	1440000	0	nan			NC_035109.1	1440000	0	nan			NC_035109.1	1440000	0	nan
	NC_035109.1	1445000	0	nan			NC_035109.1	1445000	0	nan			NC_035109.1	1445000	0	nan			NC_035109.1	1445000	0	nan
	NC_035109.1	1450000	0	nan			NC_035109.1	1450000	0	nan			NC_035109.1	1450000	0	nan			NC_035109.1	1450000	0	nan
	NC_035109.1	1455000	0	nan			NC_035109.1	1455000	0	nan			NC_035109.1	1455000	0	nan			NC_035109.1	1455000	0	nan
	NC_035109.1	1460000	0	nan			NC_035109.1	1460000	0	nan			NC_035109.1	1460000	0	nan			NC_035109.1	1460000	0	nan
	NC_035109.1	1465000	0	nan			NC_035109.1	1465000	0	nan			NC_035109.1	1465000	0	nan			NC_035109.1	1465000	0	nan
	NC_035109.1	1470000	0	nan			NC_035109.1	1470000	0	nan			NC_035109.1	1470000	0	nan			NC_035109.1	1470000	0	nan
	NC_035109.1	1475000	6	0.414378			NC_035109.1	1475000	9	-0.22571			NC_035109.1	1475000	7	0.743556			NC_035109.1	1475000	12	-0.286381
	NC_035109.1	1480000	0	nan			NC_035109.1	1480000	0	nan			NC_035109.1	1480000	0	nan			NC_035109.1	1480000	0	nan
	NC_035109.1	1485000	0	nan			NC_035109.1	1485000	0	nan			NC_035109.1	1485000	0	nan			NC_035109.1	1485000	0	nan
	NC_035109.1	1490000	0	nan			NC_035109.1	1490000	0	nan			NC_035109.1	1490000	0	nan			NC_035109.1	1490000	0	nan
	NC_035109.1	1495000	0	nan			NC_035109.1	1495000	0	nan			NC_035109.1	1495000	0	nan			NC_035109.1	1495000	0	nan
	NC_035109.1	1500000	0	nan			NC_035109.1	1500000	0	nan			NC_035109.1	1500000	0	nan			NC_035109.1	1500000	0	nan
	NC_035109.1	1505000	0	nan			NC_035109.1	1505000	0	nan			NC_035109.1	1505000	0	nan			NC_035109.1	1505000	0	nan
	NC_035109.1	1510000	0	nan			NC_035109.1	1510000	0	nan			NC_035109.1	1510000	0	nan			NC_035109.1	1510000	0	nan
	NC_035109.1	1515000	0	nan			NC_035109.1	1515000	0	nan			NC_035109.1	1515000	0	nan			NC_035109.1	1515000	0	nan
	NC_035109.1	1520000	0	nan			NC_035109.1	1520000	0	nan			NC_035109.1	1520000	0	nan			NC_035109.1	1520000	0	nan
	NC_035109.1	1525000	7	1.04571			NC_035109.1	1525000	9	1.38696			NC_035109.1	1525000	9	1.75452			NC_035109.1	1525000	13	0.82367
	NC_035109.1	1530000	0	nan			NC_035109.1	1530000	0	nan			NC_035109.1	1530000	0	nan			NC_035109.1	1530000	0	nan
	NC_035109.1	1535000	0	nan			NC_035109.1	1535000	0	nan			NC_035109.1	1535000	0	nan			NC_035109.1	1535000	0	nan
	NC_035109.1	1540000	0	nan			NC_035109.1	1540000	0	nan			NC_035109.1	1540000	0	nan			NC_035109.1	1540000	0	nan
	NC_035109.1	1545000	0	nan			NC_035109.1	1545000	0	nan			NC_035109.1	1545000	0	nan			NC_035109.1	1545000	0	nan
	NC_035109.1	1550000	0	nan			NC_035109.1	1550000	0	nan			NC_035109.1	1550000	0	nan			NC_035109.1	1550000	0	nan
	NC_035109.1	1555000	0	nan			NC_035109.1	1555000	0	nan			NC_035109.1	1555000	0	nan			NC_035109.1	1555000	0	nan
	NC_035109.1	1560000	0	nan			NC_035109.1	1560000	0	nan			NC_035109.1	1560000	0	nan			NC_035109.1	1560000	0	nan
	NC_035109.1	1565000	0	nan			NC_035109.1	1565000	0	nan			NC_035109.1	1565000	0	nan			NC_035109.1	1565000	0	nan
	NC_035109.1	1570000	0	nan			NC_035109.1	1570000	0	nan			NC_035109.1	1570000	0	nan			NC_035109.1	1570000	0	nan
	NC_035109.1	1575000	0	nan			NC_035109.1	1575000	0	nan			NC_035109.1	1575000	0	nan			NC_035109.1	1575000	0	nan
	NC_035109.1	1580000	0	nan			NC_035109.1	1580000	0	nan			NC_035109.1	1580000	0	nan			NC_035109.1	1580000	0	nan
	NC_035109.1	1585000	0	nan			NC_035109.1	1585000	0	nan			NC_035109.1	1585000	0	nan			NC_035109.1	1585000	0	nan
	NC_035109.1	1590000	0	nan			NC_035109.1	1590000	0	nan			NC_035109.1	1590000	0	nan			NC_035109.1	1590000	0	nan
	NC_035109.1	1595000	0	nan			NC_035109.1	1595000	0	nan			NC_035109.1	1595000	0	nan			NC_035109.1	1595000	0	nan
	NC_035109.1	1600000	0	nan			NC_035109.1	1600000	0	nan			NC_035109.1	1600000	0	nan			NC_035109.1	1600000	0	nan
	NC_035109.1	1605000	0	nan			NC_035109.1	1605000	0	nan			NC_035109.1	1605000	0	nan			NC_035109.1	1605000	0	nan
	NC_035109.1	1610000	0	nan			NC_035109.1	1610000	0	nan			NC_035109.1	1610000	0	nan			NC_035109.1	1610000	0	nan
	NC_035109.1	1615000	5	0.182423			NC_035109.1	1615000	8	-0.637649			NC_035109.1	1615000	8	-0.444725			NC_035109.1	1615000	11	-0.989117
	NC_035109.1	1620000	0	nan			NC_035109.1	1620000	0	nan			NC_035109.1	1620000	0	nan			NC_035109.1	1620000	3	-1.29902
	NC_035109.1	1625000	4	-0.421087			NC_035109.1	1625000	8	0.37227			NC_035109.1	1625000	6	0.309347			NC_035109.1	1625000	11	-0.537357
	NC_035109.1	1630000	0	nan			NC_035109.1	1630000	0	nan			NC_035109.1	1630000	0	nan			NC_035109.1	1630000	0	nan
	NC_035109.1	1635000	0	nan			NC_035109.1	1635000	0	nan			NC_035109.1	1635000	0	nan			NC_035109.1	1635000	0	nan
	NC_035109.1	1640000	0	nan			NC_035109.1	1640000	0	nan			NC_035109.1	1640000	0	nan			NC_035109.1	1640000	0	nan
	NC_035109.1	1645000	0	nan			NC_035109.1	1645000	0	nan			NC_035109.1	1645000	0	nan			NC_035109.1	1645000	0	nan
	NC_035109.1	1650000	0	nan			NC_035109.1	1650000	0	nan			NC_035109.1	1650000	0	nan			NC_035109.1	1650000	0	nan
	NC_035109.1	1655000	0	nan			NC_035109.1	1655000	0	nan			NC_035109.1	1655000	0	nan			NC_035109.1	1655000	0	nan
	NC_035109.1	1660000	0	nan			NC_035109.1	1660000	0	nan			NC_035109.1	1660000	0	nan			NC_035109.1	1660000	0	nan
	NC_035109.1	1665000	0	nan			NC_035109.1	1665000	0	nan			NC_035109.1	1665000	0	nan			NC_035109.1	1665000	0	nan
	NC_035109.1	1670000	0	nan			NC_035109.1	1670000	0	nan			NC_035109.1	1670000	0	nan			NC_035109.1	1670000	0	nan
	NC_035109.1	1675000	0	nan			NC_035109.1	1675000	0	nan			NC_035109.1	1675000	0	nan			NC_035109.1	1675000	0	nan
	NC_035109.1	1680000	0	nan			NC_035109.1	1680000	0	nan			NC_035109.1	1680000	0	nan			NC_035109.1	1680000	0	nan
	NC_035109.1	1685000	0	nan			NC_035109.1	1685000	0	nan			NC_035109.1	1685000	0	nan			NC_035109.1	1685000	0	nan
	NC_035109.1	1690000	0	nan			NC_035109.1	1690000	0	nan			NC_035109.1	1690000	0	nan			NC_035109.1	1690000	0	nan
	NC_035109.1	1695000	0	nan			NC_035109.1	1695000	0	nan			NC_035109.1	1695000	0	nan			NC_035109.1	1695000	0	nan
	NC_035109.1	1700000	0	nan			NC_035109.1	1700000	0	nan			NC_035109.1	1700000	0	nan			NC_035109.1	1700000	0	nan
	NC_035109.1	1705000	6	-1.69684			NC_035109.1	1705000	8	-1.0232			NC_035109.1	1705000	13	-1.03959			NC_035109.1	1705000	20	-0.973526
	NC_035109.1	1710000	0	nan			NC_035109.1	1710000	0	nan			NC_035109.1	1710000	0	nan			NC_035109.1	1710000	0	nan
	NC_035109.1	1715000	0	nan			NC_035109.1	1715000	0	nan			NC_035109.1	1715000	0	nan			NC_035109.1	1715000	0	nan
	NC_035109.1	1720000	0	nan			NC_035109.1	1720000	0	nan			NC_035109.1	1720000	0	nan			NC_035109.1	1720000	0	nan
	NC_035109.1	1725000	0	nan			NC_035109.1	1725000	0	nan			NC_035109.1	1725000	0	nan			NC_035109.1	1725000	0	nan
	NC_035109.1	1730000	0	nan			NC_035109.1	1730000	0	nan			NC_035109.1	1730000	0	nan			NC_035109.1	1730000	0	nan
	NC_035109.1	1735000	0	nan			NC_035109.1	1735000	0	nan			NC_035109.1	1735000	0	nan			NC_035109.1	1735000	0	nan
	NC_035109.1	1740000	0	nan			NC_035109.1	1740000	0	nan			NC_035109.1	1740000	0	nan			NC_035109.1	1740000	0	nan
	NC_035109.1	1745000	0	nan			NC_035109.1	1745000	1	-1.04465			NC_035109.1	1745000	2	-1.20729			NC_035109.1	1745000	1	-0.938861
	NC_035109.1	1750000	2	0.674517			NC_035109.1	1750000	2	1.006			NC_035109.1	1750000	5	-0.315799			NC_035109.1	1750000	5	-0.00851666
	NC_035109.1	1755000	0	nan			NC_035109.1	1755000	0	nan			NC_035109.1	1755000	0	nan			NC_035109.1	1755000	0	nan
	NC_035109.1	1760000	0	nan			NC_035109.1	1760000	0	nan			NC_035109.1	1760000	0	nan			NC_035109.1	1760000	0	nan
	NC_035109.1	1765000	0	nan			NC_035109.1	1765000	0	nan			NC_035109.1	1765000	0	nan			NC_035109.1	1765000	0	nan
	NC_035109.1	1770000	0	nan			NC_035109.1	1770000	2	-1.38449			NC_035109.1	1770000	0	nan			NC_035109.1	1770000	2	-1.15082
	NC_035109.1	1775000	0	nan			NC_035109.1	1775000	0	nan			NC_035109.1	1775000	0	nan			NC_035109.1	1775000	0	nan
	NC_035109.1	1780000	0	nan			NC_035109.1	1780000	0	nan			NC_035109.1	1780000	0	nan			NC_035109.1	1780000	0	nan
	NC_035109.1	1785000	0	nan			NC_035109.1	1785000	0	nan			NC_035109.1	1785000	0	nan			NC_035109.1	1785000	0	nan
	NC_035109.1	1790000	0	nan			NC_035109.1	1790000	0	nan			NC_035109.1	1790000	0	nan			NC_035109.1	1790000	0	nan
	NC_035109.1	1795000	0	nan			NC_035109.1	1795000	0	nan			NC_035109.1	1795000	0	nan			NC_035109.1	1795000	0	nan
	NC_035109.1	1800000	0	nan			NC_035109.1	1800000	0	nan			NC_035109.1	1800000	0	nan			NC_035109.1	1800000	0	nan
	NC_035109.1	1805000	0	nan			NC_035109.1	1805000	0	nan			NC_035109.1	1805000	0	nan			NC_035109.1	1805000	0	nan
	NC_035109.1	1810000	0	nan			NC_035109.1	1810000	0	nan			NC_035109.1	1810000	0	nan			NC_035109.1	1810000	0	nan
	NC_035109.1	1815000	0	nan			NC_035109.1	1815000	0	nan			NC_035109.1	1815000	0	nan			NC_035109.1	1815000	0	nan
	NC_035109.1	1820000	0	nan			NC_035109.1	1820000	0	nan			NC_035109.1	1820000	0	nan			NC_035109.1	1820000	0	nan
	NC_035109.1	1825000	0	nan			NC_035109.1	1825000	0	nan			NC_035109.1	1825000	0	nan			NC_035109.1	1825000	0	nan
	NC_035109.1	1830000	0	nan			NC_035109.1	1830000	0	nan			NC_035109.1	1830000	0	nan			NC_035109.1	1830000	0	nan
	NC_035109.1	1835000	0	nan			NC_035109.1	1835000	0	nan			NC_035109.1	1835000	0	nan			NC_035109.1	1835000	0	nan
	NC_035109.1	1840000	0	nan			NC_035109.1	1840000	0	nan			NC_035109.1	1840000	0	nan			NC_035109.1	1840000	0	nan
	NC_035109.1	1845000	5	-1.7637			NC_035109.1	1845000	4	-1.34354			NC_035109.1	1845000	9	-1.8652			NC_035109.1	1845000	8	-1.5065
	NC_035109.1	1850000	0	nan			NC_035109.1	1850000	0	nan			NC_035109.1	1850000	0	nan			NC_035109.1	1850000	0	nan
	NC_035109.1	1855000	0	nan			NC_035109.1	1855000	0	nan			NC_035109.1	1855000	0	nan			NC_035109.1	1855000	0	nan
	NC_035109.1	1860000	0	nan			NC_035109.1	1860000	0	nan			NC_035109.1	1860000	0	nan			NC_035109.1	1860000	0	nan
	NC_035109.1	1865000	0	nan			NC_035109.1	1865000	0	nan			NC_035109.1	1865000	0	nan			NC_035109.1	1865000	0	nan
	NC_035109.1	1870000	0	nan			NC_035109.1	1870000	0	nan			NC_035109.1	1870000	0	nan			NC_035109.1	1870000	0	nan
	NC_035109.1	1875000	0	nan			NC_035109.1	1875000	0	nan			NC_035109.1	1875000	0	nan			NC_035109.1	1875000	0	nan
	NC_035109.1	1880000	0	nan			NC_035109.1	1880000	0	nan			NC_035109.1	1880000	0	nan			NC_035109.1	1880000	0	nan
	NC_035109.1	1885000	0	nan			NC_035109.1	1885000	0	nan			NC_035109.1	1885000	0	nan			NC_035109.1	1885000	0	nan
	NC_035109.1	1890000	0	nan			NC_035109.1	1890000	0	nan			NC_035109.1	1890000	0	nan			NC_035109.1	1890000	0	nan
	NC_035109.1	1895000	0	nan			NC_035109.1	1895000	0	nan			NC_035109.1	1895000	0	nan			NC_035109.1	1895000	0	nan
	NC_035109.1	1900000	0	nan			NC_035109.1	1900000	0	nan			NC_035109.1	1900000	0	nan			NC_035109.1	1900000	0	nan
	NC_035109.1	1905000	0	nan			NC_035109.1	1905000	0	nan			NC_035109.1	1905000	0	nan			NC_035109.1	1905000	0	nan
	NC_035109.1	1910000	0	nan			NC_035109.1	1910000	0	nan			NC_035109.1	1910000	0	nan			NC_035109.1	1910000	0	nan
	NC_035109.1	1915000	0	nan			NC_035109.1	1915000	0	nan			NC_035109.1	1915000	0	nan			NC_035109.1	1915000	0	nan
	NC_035109.1	1920000	0	nan			NC_035109.1	1920000	0	nan			NC_035109.1	1920000	0	nan			NC_035109.1	1920000	0	nan
	NC_035109.1	1925000	0	nan			NC_035109.1	1925000	0	nan			NC_035109.1	1925000	0	nan			NC_035109.1	1925000	0	nan
	NC_035109.1	1930000	3	-1.64085			NC_035109.1	1930000	0	nan			NC_035109.1	1930000	4	-1.4968			NC_035109.1	1930000	7	-1.70301
	NC_035109.1	1935000	0	nan			NC_035109.1	1935000	3	-1.37639			NC_035109.1	1935000	0	nan			NC_035109.1	1935000	3	-1.28757
	NC_035109.1	1940000	0	nan			NC_035109.1	1940000	3	-1.37845			NC_035109.1	1940000	1	-0.951682			NC_035109.1	1940000	4	-1.45691
	NC_035109.1	1945000	0	nan			NC_035109.1	1945000	0	nan			NC_035109.1	1945000	0	nan			NC_035109.1	1945000	0	nan
	NC_035109.1	1950000	5	-0.222724			NC_035109.1	1950000	7	-2.07869			NC_035109.1	1950000	4	-0.478007			NC_035109.1	1950000	14	-0.97675
	NC_035109.1	1955000	7	-0.609828			NC_035109.1	1955000	9	-1.71501			NC_035109.1	1955000	5	-0.907051			NC_035109.1	1955000	12	-1.06141
	NC_035109.1	1960000	0	nan			NC_035109.1	1960000	0	nan			NC_035109.1	1960000	0	nan			NC_035109.1	1960000	0	nan
	NC_035109.1	1965000	0	nan			NC_035109.1	1965000	0	nan			NC_035109.1	1965000	0	nan			NC_035109.1	1965000	0	nan
	NC_035109.1	1970000	0	nan			NC_035109.1	1970000	0	nan			NC_035109.1	1970000	0	nan			NC_035109.1	1970000	0	nan
	NC_035109.1	1975000	0	nan			NC_035109.1	1975000	0	nan			NC_035109.1	1975000	0	nan			NC_035109.1	1975000	0	nan
	NC_035109.1	1980000	0	nan			NC_035109.1	1980000	0	nan			NC_035109.1	1980000	0	nan			NC_035109.1	1980000	0	nan
	NC_035109.1	1985000	0	nan			NC_035109.1	1985000	0	nan			NC_035109.1	1985000	0	nan			NC_035109.1	1985000	0	nan
	NC_035109.1	1990000	0	nan			NC_035109.1	1990000	0	nan			NC_035109.1	1990000	0	nan			NC_035109.1	1990000	0	nan
	NC_035109.1	1995000	0	nan			NC_035109.1	1995000	0	nan			NC_035109.1	1995000	0	nan			NC_035109.1	1995000	0	nan
	NC_035109.1	2000000	0	nan			NC_035109.1	2000000	0	nan			NC_035109.1	2000000	2	-1.07222			NC_035109.1	2000000	0	nan
	NC_035109.1	2005000	0	nan			NC_035109.1	2005000	0	nan			NC_035109.1	2005000	0	nan			NC_035109.1	2005000	0	nan
	NC_035109.1	2010000	0	nan			NC_035109.1	2010000	0	nan			NC_035109.1	2010000	0	nan			NC_035109.1	2010000	0	nan
	NC_035109.1	2015000	0	nan			NC_035109.1	2015000	0	nan			NC_035109.1	2015000	0	nan			NC_035109.1	2015000	0	nan
	NC_035109.1	2020000	0	nan			NC_035109.1	2020000	0	nan			NC_035109.1	2020000	0	nan			NC_035109.1	2020000	0	nan
	NC_035109.1	2025000	0	nan			NC_035109.1	2025000	0	nan			NC_035109.1	2025000	0	nan			NC_035109.1	2025000	0	nan
	NC_035109.1	2030000	0	nan			NC_035109.1	2030000	0	nan			NC_035109.1	2030000	0	nan			NC_035109.1	2030000	0	nan
	NC_035109.1	2035000	0	nan			NC_035109.1	2035000	0	nan			NC_035109.1	2035000	0	nan			NC_035109.1	2035000	0	nan
	NC_035109.1	2040000	0	nan			NC_035109.1	2040000	0	nan			NC_035109.1	2040000	0	nan			NC_035109.1	2040000	0	nan
	NC_035109.1	2045000	6	1.29726			NC_035109.1	2045000	6	-1.67662			NC_035109.1	2045000	10	-1.6281			NC_035109.1	2045000	6	-0.828144
	NC_035109.1	2050000	0	nan			NC_035109.1	2050000	0	nan			NC_035109.1	2050000	0	nan			NC_035109.1	2050000	0	nan
	NC_035109.1	2055000	0	nan			NC_035109.1	2055000	0	nan			NC_035109.1	2055000	0	nan			NC_035109.1	2055000	0	nan
	NC_035109.1	2060000	0	nan			NC_035109.1	2060000	0	nan			NC_035109.1	2060000	0	nan			NC_035109.1	2060000	0	nan
	NC_035109.1	2065000	0	nan			NC_035109.1	2065000	0	nan			NC_035109.1	2065000	0	nan			NC_035109.1	2065000	0	nan
	NC_035109.1	2070000	4	0.910015			NC_035109.1	2070000	2	-0.24936			NC_035109.1	2070000	7	-1.29891			NC_035109.1	2070000	13	-1.10964
	NC_035109.1	2075000	0	nan			NC_035109.1	2075000	0	nan			NC_035109.1	2075000	0	nan			NC_035109.1	2075000	0	nan
	NC_035109.1	2080000	0	nan			NC_035109.1	2080000	0	nan			NC_035109.1	2080000	0	nan			NC_035109.1	2080000	0	nan
	NC_035109.1	2085000	0	nan			NC_035109.1	2085000	0	nan			NC_035109.1	2085000	0	nan			NC_035109.1	2085000	0	nan
	NC_035109.1	2090000	0	nan			NC_035109.1	2090000	0	nan			NC_035109.1	2090000	0	nan			NC_035109.1	2090000	0	nan
	NC_035109.1	2095000	0	nan			NC_035109.1	2095000	0	nan			NC_035109.1	2095000	0	nan			NC_035109.1	2095000	0	nan
	NC_035109.1	2100000	0	nan			NC_035109.1	2100000	0	nan			NC_035109.1	2100000	0	nan			NC_035109.1	2100000	0	nan
	NC_035109.1	2105000	1	-0.290908			NC_035109.1	2105000	4	-0.356005			NC_035109.1	2105000	6	-0.659596			NC_035109.1	2105000	10	-1.51557
	NC_035109.1	2110000	0	nan			NC_035109.1	2110000	0	nan			NC_035109.1	2110000	0	nan			NC_035109.1	2110000	0	nan
	NC_035109.1	2115000	0	nan			NC_035109.1	2115000	0	nan			NC_035109.1	2115000	0	nan			NC_035109.1	2115000	0	nan
	NC_035109.1	2120000	0	nan			NC_035109.1	2120000	0	nan			NC_035109.1	2120000	0	nan			NC_035109.1	2120000	0	nan
	NC_035109.1	2125000	0	nan			NC_035109.1	2125000	0	nan			NC_035109.1	2125000	0	nan			NC_035109.1	2125000	0	nan
	NC_035109.1	2130000	0	nan			NC_035109.1	2130000	0	nan			NC_035109.1	2130000	0	nan			NC_035109.1	2130000	0	nan
	NC_035109.1	2135000	0	nan			NC_035109.1	2135000	0	nan			NC_035109.1	2135000	0	nan			NC_035109.1	2135000	0	nan
	NC_035109.1	2140000	0	nan			NC_035109.1	2140000	0	nan			NC_035109.1	2140000	0	nan			NC_035109.1	2140000	0	nan
	NC_035109.1	2145000	0	nan			NC_035109.1	2145000	0	nan			NC_035109.1	2145000	0	nan			NC_035109.1	2145000	0	nan
	NC_035109.1	2150000	0	nan			NC_035109.1	2150000	0	nan			NC_035109.1	2150000	0	nan			NC_035109.1	2150000	0	nan
	NC_035109.1	2155000	0	nan			NC_035109.1	2155000	0	nan			NC_035109.1	2155000	0	nan			NC_035109.1	2155000	0	nan
	NC_035109.1	2160000	0	nan			NC_035109.1	2160000	0	nan			NC_035109.1	2160000	0	nan			NC_035109.1	2160000	0	nan
	NC_035109.1	2165000	0	nan			NC_035109.1	2165000	0	nan			NC_035109.1	2165000	0	nan			NC_035109.1	2165000	0	nan
	NC_035109.1	2170000	0	nan			NC_035109.1	2170000	0	nan			NC_035109.1	2170000	0	nan			NC_035109.1	2170000	0	nan
	NC_035109.1	2175000	0	nan			NC_035109.1	2175000	0	nan			NC_035109.1	2175000	0	nan			NC_035109.1	2175000	0	nan
	NC_035109.1	2180000	0	nan			NC_035109.1	2180000	0	nan			NC_035109.1	2180000	0	nan			NC_035109.1	2180000	0	nan
	NC_035109.1	2185000	2	1.90423			NC_035109.1	2185000	2	1.80301			NC_035109.1	2185000	2	1.60104			NC_035109.1	2185000	2	1.79244
	NC_035109.1	2190000	4	1.36411			NC_035109.1	2190000	4	0.63219			NC_035109.1	2190000	3	1.17039			NC_035109.1	2190000	7	-0.18024
	NC_035109.1	2195000	0	nan			NC_035109.1	2195000	0	nan			NC_035109.1	2195000	0	nan			NC_035109.1	2195000	0	nan
	NC_035109.1	2200000	0	nan			NC_035109.1	2200000	0	nan			NC_035109.1	2200000	0	nan			NC_035109.1	2200000	0	nan
	NC_035109.1	2205000	0	nan			NC_035109.1	2205000	0	nan			NC_035109.1	2205000	0	nan			NC_035109.1	2205000	0	nan
	NC_035109.1	2210000	0	nan			NC_035109.1	2210000	0	nan			NC_035109.1	2210000	0	nan			NC_035109.1	2210000	0	nan
	NC_035109.1	2215000	0	nan			NC_035109.1	2215000	0	nan			NC_035109.1	2215000	0	nan			NC_035109.1	2215000	0	nan
	NC_035109.1	2220000	0	nan			NC_035109.1	2220000	0	nan			NC_035109.1	2220000	0	nan			NC_035109.1	2220000	0	nan
	NC_035109.1	2225000	0	nan			NC_035109.1	2225000	0	nan			NC_035109.1	2225000	0	nan			NC_035109.1	2225000	0	nan
	NC_035109.1	2230000	0	nan			NC_035109.1	2230000	0	nan			NC_035109.1	2230000	0	nan			NC_035109.1	2230000	0	nan
	NC_035109.1	2235000	0	nan			NC_035109.1	2235000	0	nan			NC_035109.1	2235000	0	nan			NC_035109.1	2235000	0	nan
	NC_035109.1	2240000	0	nan			NC_035109.1	2240000	0	nan			NC_035109.1	2240000	0	nan			NC_035109.1	2240000	0	nan
	NC_035109.1	2245000	0	nan			NC_035109.1	2245000	1	-1.03799			NC_035109.1	2245000	3	-1.43991			NC_035109.1	2245000	3	-1.432
	NC_035109.1	2250000	0	nan			NC_035109.1	2250000	0	nan			NC_035109.1	2250000	0	nan			NC_035109.1	2250000	0	nan
	NC_035109.1	2255000	0	nan			NC_035109.1	2255000	0	nan			NC_035109.1	2255000	0	nan			NC_035109.1	2255000	0	nan
	NC_035109.1	2260000	0	nan			NC_035109.1	2260000	0	nan			NC_035109.1	2260000	0	nan			NC_035109.1	2260000	0	nan
	NC_035109.1	2265000	0	nan			NC_035109.1	2265000	0	nan			NC_035109.1	2265000	0	nan			NC_035109.1	2265000	0	nan
	NC_035109.1	2270000	0	nan			NC_035109.1	2270000	0	nan			NC_035109.1	2270000	0	nan			NC_035109.1	2270000	0	nan
	NC_035109.1	2275000	0	nan			NC_035109.1	2275000	0	nan			NC_035109.1	2275000	0	nan			NC_035109.1	2275000	0	nan
	NC_035109.1	2280000	0	nan			NC_035109.1	2280000	0	nan			NC_035109.1	2280000	0	nan			NC_035109.1	2280000	0	nan
	NC_035109.1	2285000	0	nan			NC_035109.1	2285000	0	nan			NC_035109.1	2285000	0	nan			NC_035109.1	2285000	0	nan
	NC_035109.1	2290000	0	nan			NC_035109.1	2290000	0	nan			NC_035109.1	2290000	0	nan			NC_035109.1	2290000	0	nan
	NC_035109.1	2295000	0	nan			NC_035109.1	2295000	0	nan			NC_035109.1	2295000	0	nan			NC_035109.1	2295000	0	nan
	NC_035109.1	2300000	0	nan			NC_035109.1	2300000	0	nan			NC_035109.1	2300000	0	nan			NC_035109.1	2300000	0	nan
	NC_035109.1	2305000	0	nan			NC_035109.1	2305000	0	nan			NC_035109.1	2305000	0	nan			NC_035109.1	2305000	0	nan
	NC_035109.1	2310000	0	nan			NC_035109.1	2310000	0	nan			NC_035109.1	2310000	0	nan			NC_035109.1	2310000	0	nan
	NC_035109.1	2315000	0	nan			NC_035109.1	2315000	0	nan			NC_035109.1	2315000	0	nan			NC_035109.1	2315000	0	nan
	NC_035109.1	2320000	0	nan			NC_035109.1	2320000	0	nan			NC_035109.1	2320000	0	nan			NC_035109.1	2320000	0	nan
	NC_035109.1	2325000	0	nan			NC_035109.1	2325000	0	nan			NC_035109.1	2325000	0	nan			NC_035109.1	2325000	0	nan
	NC_035109.1	2330000	0	nan			NC_035109.1	2330000	0	nan			NC_035109.1	2330000	0	nan			NC_035109.1	2330000	0	nan
	NC_035109.1	2335000	0	nan			NC_035109.1	2335000	0	nan			NC_035109.1	2335000	0	nan			NC_035109.1	2335000	0	nan
	NC_035109.1	2340000	0	nan			NC_035109.1	2340000	0	nan			NC_035109.1	2340000	0	nan			NC_035109.1	2340000	0	nan
	NC_035109.1	2345000	0	nan			NC_035109.1	2345000	0	nan			NC_035109.1	2345000	0	nan			NC_035109.1	2345000	0	nan
	NC_035109.1	2350000	0	nan			NC_035109.1	2350000	0	nan			NC_035109.1	2350000	0	nan			NC_035109.1	2350000	0	nan
	NC_035109.1	2355000	0	nan			NC_035109.1	2355000	0	nan			NC_035109.1	2355000	0	nan			NC_035109.1	2355000	0	nan
	NC_035109.1	2360000	0	nan			NC_035109.1	2360000	0	nan			NC_035109.1	2360000	0	nan			NC_035109.1	2360000	0	nan
	NC_035109.1	2365000	0	nan			NC_035109.1	2365000	0	nan			NC_035109.1	2365000	0	nan			NC_035109.1	2365000	0	nan
	NC_035109.1	2370000	0	nan			NC_035109.1	2370000	0	nan			NC_035109.1	2370000	0	nan			NC_035109.1	2370000	0	nan
	NC_035109.1	2375000	0	nan			NC_035109.1	2375000	0	nan			NC_035109.1	2375000	0	nan			NC_035109.1	2375000	0	nan
	NC_035109.1	2380000	0	nan			NC_035109.1	2380000	0	nan			NC_035109.1	2380000	0	nan			NC_035109.1	2380000	0	nan
	NC_035109.1	2385000	0	nan			NC_035109.1	2385000	0	nan			NC_035109.1	2385000	0	nan			NC_035109.1	2385000	0	nan
	NC_035109.1	2390000	0	nan			NC_035109.1	2390000	0	nan			NC_035109.1	2390000	0	nan			NC_035109.1	2390000	0	nan
	NC_035109.1	2395000	0	nan			NC_035109.1	2395000	0	nan			NC_035109.1	2395000	0	nan			NC_035109.1	2395000	0	nan
	NC_035109.1	2400000	0	nan			NC_035109.1	2400000	0	nan			NC_035109.1	2400000	0	nan			NC_035109.1	2400000	0	nan
	NC_035109.1	2405000	0	nan			NC_035109.1	2405000	0	nan			NC_035109.1	2405000	0	nan			NC_035109.1	2405000	0	nan
	NC_035109.1	2410000	0	nan			NC_035109.1	2410000	0	nan			NC_035109.1	2410000	0	nan			NC_035109.1	2410000	0	nan
	NC_035109.1	2415000	0	nan			NC_035109.1	2415000	0	nan			NC_035109.1	2415000	0	nan			NC_035109.1	2415000	0	nan
	NC_035109.1	2420000	0	nan			NC_035109.1	2420000	0	nan			NC_035109.1	2420000	0	nan			NC_035109.1	2420000	0	nan
	NC_035109.1	2425000	0	nan			NC_035109.1	2425000	0	nan			NC_035109.1	2425000	0	nan			NC_035109.1	2425000	0	nan
	NC_035109.1	2430000	0	nan			NC_035109.1	2430000	0	nan			NC_035109.1	2430000	0	nan			NC_035109.1	2430000	0	nan
	NC_035109.1	2435000	0	nan			NC_035109.1	2435000	0	nan			NC_035109.1	2435000	0	nan			NC_035109.1	2435000	0	nan
	NC_035109.1	2440000	0	nan			NC_035109.1	2440000	0	nan			NC_035109.1	2440000	0	nan			NC_035109.1	2440000	0	nan
	NC_035109.1	2445000	0	nan			NC_035109.1	2445000	0	nan			NC_035109.1	2445000	0	nan			NC_035109.1	2445000	0	nan
	NC_035109.1	2450000	3	0.83957			NC_035109.1	2450000	3	0.805459			NC_035109.1	2450000	5	0.0211415			NC_035109.1	2450000	9	-1.26211
	NC_035109.1	2455000	0	nan			NC_035109.1	2455000	0	nan			NC_035109.1	2455000	0	nan			NC_035109.1	2455000	0	nan
	NC_035109.1	2460000	0	nan			NC_035109.1	2460000	0	nan			NC_035109.1	2460000	0	nan			NC_035109.1	2460000	0	nan
	NC_035109.1	2465000	0	nan			NC_035109.1	2465000	0	nan			NC_035109.1	2465000	0	nan			NC_035109.1	2465000	0	nan
	NC_035109.1	2470000	0	nan			NC_035109.1	2470000	0	nan			NC_035109.1	2470000	0	nan			NC_035109.1	2470000	0	nan
	NC_035109.1	2475000	0	nan			NC_035109.1	2475000	0	nan			NC_035109.1	2475000	0	nan			NC_035109.1	2475000	0	nan
	NC_035109.1	2480000	0	nan			NC_035109.1	2480000	0	nan			NC_035109.1	2480000	0	nan			NC_035109.1	2480000	0	nan
	NC_035109.1	2485000	0	nan			NC_035109.1	2485000	0	nan			NC_035109.1	2485000	0	nan			NC_035109.1	2485000	0	nan
	NC_035109.1	2490000	0	nan			NC_035109.1	2490000	0	nan			NC_035109.1	2490000	0	nan			NC_035109.1	2490000	0	nan
	NC_035109.1	2495000	7	-0.228766			NC_035109.1	2495000	10	-0.905369			NC_035109.1	2495000	10	-0.200801			NC_035109.1	2495000	18	-1.223
	NC_035109.1	2500000	0	nan			NC_035109.1	2500000	0	nan			NC_035109.1	2500000	0	nan			NC_035109.1	2500000	0	nan
	NC_035109.1	2505000	0	nan			NC_035109.1	2505000	0	nan			NC_035109.1	2505000	0	nan			NC_035109.1	2505000	0	nan
	NC_035109.1	2510000	0	nan			NC_035109.1	2510000	0	nan			NC_035109.1	2510000	0	nan			NC_035109.1	2510000	0	nan
	NC_035109.1	2515000	0	nan			NC_035109.1	2515000	0	nan			NC_035109.1	2515000	0	nan			NC_035109.1	2515000	0	nan
	NC_035109.1	2520000	0	nan			NC_035109.1	2520000	0	nan			NC_035109.1	2520000	0	nan			NC_035109.1	2520000	0	nan
	NC_035109.1	2525000	0	nan			NC_035109.1	2525000	0	nan			NC_035109.1	2525000	0	nan			NC_035109.1	2525000	0	nan
	NC_035109.1	2530000	0	nan			NC_035109.1	2530000	0	nan			NC_035109.1	2530000	0	nan			NC_035109.1	2530000	0	nan
	NC_035109.1	2535000	0	nan			NC_035109.1	2535000	0	nan			NC_035109.1	2535000	0	nan			NC_035109.1	2535000	0	nan
	NC_035109.1	2540000	0	nan			NC_035109.1	2540000	0	nan			NC_035109.1	2540000	0	nan			NC_035109.1	2540000	0	nan
	NC_035109.1	2545000	0	nan			NC_035109.1	2545000	0	nan			NC_035109.1	2545000	0	nan			NC_035109.1	2545000	0	nan
	NC_035109.1	2550000	0	nan			NC_035109.1	2550000	0	nan			NC_035109.1	2550000	0	nan			NC_035109.1	2550000	0	nan
	NC_035109.1	2555000	0	nan			NC_035109.1	2555000	0	nan			NC_035109.1	2555000	0	nan			NC_035109.1	2555000	0	nan
	NC_035109.1	2560000	0	nan			NC_035109.1	2560000	0	nan			NC_035109.1	2560000	0	nan			NC_035109.1	2560000	0	nan
	NC_035109.1	2565000	0	nan			NC_035109.1	2565000	0	nan			NC_035109.1	2565000	0	nan			NC_035109.1	2565000	0	nan
	NC_035109.1	2570000	2	-1.47284			NC_035109.1	2570000	8	-1.30876			NC_035109.1	2570000	8	-1.04413			NC_035109.1	2570000	21	-2.03174
	NC_035109.1	2575000	1	-0.5848			NC_035109.1	2575000	1	-1.04465			NC_035109.1	2575000	0	nan			NC_035109.1	2575000	7	-1.79681
	NC_035109.1	2580000	0	nan			NC_035109.1	2580000	0	nan			NC_035109.1	2580000	0	nan			NC_035109.1	2580000	0	nan
	NC_035109.1	2585000	0	nan			NC_035109.1	2585000	0	nan			NC_035109.1	2585000	0	nan			NC_035109.1	2585000	0	nan
	NC_035109.1	2590000	6	1.06973			NC_035109.1	2590000	10	1.11839			NC_035109.1	2590000	8	1.89685			NC_035109.1	2590000	12	1.10125
	NC_035109.1	2595000	1	-0.505495			NC_035109.1	2595000	1	-0.909646			NC_035109.1	2595000	2	-0.951716			NC_035109.1	2595000	8	-1.93815
	NC_035109.1	2600000	0	nan			NC_035109.1	2600000	0	nan			NC_035109.1	2600000	0	nan			NC_035109.1	2600000	0	nan
	NC_035109.1	2605000	0	nan			NC_035109.1	2605000	0	nan			NC_035109.1	2605000	0	nan			NC_035109.1	2605000	0	nan
	NC_035109.1	2610000	0	nan			NC_035109.1	2610000	0	nan			NC_035109.1	2610000	0	nan			NC_035109.1	2610000	0	nan
	NC_035109.1	2615000	0	nan			NC_035109.1	2615000	0	nan			NC_035109.1	2615000	0	nan			NC_035109.1	2615000	0	nan
	NC_035109.1	2620000	0	nan			NC_035109.1	2620000	0	nan			NC_035109.1	2620000	0	nan			NC_035109.1	2620000	0	nan
	NC_035109.1	2625000	0	nan			NC_035109.1	2625000	0	nan			NC_035109.1	2625000	0	nan			NC_035109.1	2625000	0	nan
	NC_035109.1	2630000	0	nan			NC_035109.1	2630000	0	nan			NC_035109.1	2630000	0	nan			NC_035109.1	2630000	0	nan
	NC_035109.1	2635000	0	nan			NC_035109.1	2635000	0	nan			NC_035109.1	2635000	0	nan			NC_035109.1	2635000	0	nan
	NC_035109.1	2640000	0	nan			NC_035109.1	2640000	0	nan			NC_035109.1	2640000	0	nan			NC_035109.1	2640000	0	nan
	NC_035109.1	2645000	0	nan			NC_035109.1	2645000	0	nan			NC_035109.1	2645000	0	nan			NC_035109.1	2645000	0	nan
	NC_035109.1	2650000	0	nan			NC_035109.1	2650000	0	nan			NC_035109.1	2650000	0	nan			NC_035109.1	2650000	0	nan
	NC_035109.1	2655000	0	nan			NC_035109.1	2655000	0	nan			NC_035109.1	2655000	0	nan			NC_035109.1	2655000	0	nan
	NC_035109.1	2660000	0	nan			NC_035109.1	2660000	0	nan			NC_035109.1	2660000	0	nan			NC_035109.1	2660000	0	nan
	NC_035109.1	2665000	0	nan			NC_035109.1	2665000	0	nan			NC_035109.1	2665000	0	nan			NC_035109.1	2665000	0	nan
	NC_035109.1	2670000	0	nan			NC_035109.1	2670000	0	nan			NC_035109.1	2670000	0	nan			NC_035109.1	2670000	0	nan
	NC_035109.1	2675000	0	nan			NC_035109.1	2675000	0	nan			NC_035109.1	2675000	0	nan			NC_035109.1	2675000	0	nan
	NC_035109.1	2680000	0	nan			NC_035109.1	2680000	0	nan			NC_035109.1	2680000	0	nan			NC_035109.1	2680000	0	nan
	NC_035109.1	2685000	0	nan			NC_035109.1	2685000	0	nan			NC_035109.1	2685000	0	nan			NC_035109.1	2685000	0	nan
	NC_035109.1	2690000	0	nan			NC_035109.1	2690000	0	nan			NC_035109.1	2690000	0	nan			NC_035109.1	2690000	0	nan
	NC_035109.1	2695000	0	nan			NC_035109.1	2695000	0	nan			NC_035109.1	2695000	0	nan			NC_035109.1	2695000	0	nan
	NC_035109.1	2700000	0	nan			NC_035109.1	2700000	0	nan			NC_035109.1	2700000	0	nan			NC_035109.1	2700000	0	nan
	NC_035109.1	2705000	0	nan			NC_035109.1	2705000	0	nan			NC_035109.1	2705000	0	nan			NC_035109.1	2705000	0	nan
	NC_035109.1	2710000	0	nan			NC_035109.1	2710000	0	nan			NC_035109.1	2710000	0	nan			NC_035109.1	2710000	0	nan
	NC_035109.1	2715000	0	nan			NC_035109.1	2715000	0	nan			NC_035109.1	2715000	0	nan			NC_035109.1	2715000	0	nan
	NC_035109.1	2720000	0	nan			NC_035109.1	2720000	0	nan			NC_035109.1	2720000	0	nan			NC_035109.1	2720000	0	nan
	NC_035109.1	2725000	0	nan			NC_035109.1	2725000	0	nan			NC_035109.1	2725000	0	nan			NC_035109.1	2725000	0	nan
	NC_035109.1	2730000	0	nan			NC_035109.1	2730000	0	nan			NC_035109.1	2730000	0	nan			NC_035109.1	2730000	0	nan
	NC_035109.1	2735000	0	nan			NC_035109.1	2735000	0	nan			NC_035109.1	2735000	0	nan			NC_035109.1	2735000	0	nan
	NC_035109.1	2740000	0	nan			NC_035109.1	2740000	0	nan			NC_035109.1	2740000	0	nan			NC_035109.1	2740000	0	nan
	NC_035109.1	2745000	0	nan			NC_035109.1	2745000	0	nan			NC_035109.1	2745000	0	nan			NC_035109.1	2745000	0	nan
	NC_035109.1	2750000	0	nan			NC_035109.1	2750000	0	nan			NC_035109.1	2750000	0	nan			NC_035109.1	2750000	0	nan
	NC_035109.1	2755000	0	nan			NC_035109.1	2755000	0	nan			NC_035109.1	2755000	0	nan			NC_035109.1	2755000	0	nan
	NC_035109.1	2760000	0	nan			NC_035109.1	2760000	0	nan			NC_035109.1	2760000	0	nan			NC_035109.1	2760000	0	nan
	NC_035109.1	2765000	0	nan			NC_035109.1	2765000	0	nan			NC_035109.1	2765000	0	nan			NC_035109.1	2765000	0	nan
	NC_035109.1	2770000	0	nan			NC_035109.1	2770000	0	nan			NC_035109.1	2770000	0	nan			NC_035109.1	2770000	0	nan
	NC_035109.1	2775000	0	nan			NC_035109.1	2775000	0	nan			NC_035109.1	2775000	0	nan			NC_035109.1	2775000	0	nan
	NC_035109.1	2780000	0	nan			NC_035109.1	2780000	0	nan			NC_035109.1	2780000	0	nan			NC_035109.1	2780000	0	nan
	NC_035109.1	2785000	0	nan			NC_035109.1	2785000	0	nan			NC_035109.1	2785000	0	nan			NC_035109.1	2785000	0	nan
	NC_035109.1	2790000	0	nan			NC_035109.1	2790000	0	nan			NC_035109.1	2790000	0	nan			NC_035109.1	2790000	0	nan
	NC_035109.1	2795000	0	nan			NC_035109.1	2795000	0	nan			NC_035109.1	2795000	0	nan			NC_035109.1	2795000	0	nan
	NC_035109.1	2800000	0	nan			NC_035109.1	2800000	0	nan			NC_035109.1	2800000	0	nan			NC_035109.1	2800000	0	nan
	NC_035109.1	2805000	0	nan			NC_035109.1	2805000	0	nan			NC_035109.1	2805000	0	nan			NC_035109.1	2805000	0	nan
	NC_035109.1	2810000	0	nan			NC_035109.1	2810000	0	nan			NC_035109.1	2810000	0	nan			NC_035109.1	2810000	0	nan
	NC_035109.1	2815000	0	nan			NC_035109.1	2815000	0	nan			NC_035109.1	2815000	0	nan			NC_035109.1	2815000	0	nan
	NC_035109.1	2820000	0	nan			NC_035109.1	2820000	0	nan			NC_035109.1	2820000	0	nan			NC_035109.1	2820000	0	nan
	NC_035109.1	2825000	0	nan			NC_035109.1	2825000	0	nan			NC_035109.1	2825000	0	nan			NC_035109.1	2825000	0	nan
	NC_035109.1	2830000	0	nan			NC_035109.1	2830000	0	nan			NC_035109.1	2830000	0	nan			NC_035109.1	2830000	0	nan
	NC_035109.1	2835000	0	nan			NC_035109.1	2835000	0	nan			NC_035109.1	2835000	0	nan			NC_035109.1	2835000	0	nan
	NC_035109.1	2840000	0	nan			NC_035109.1	2840000	0	nan			NC_035109.1	2840000	0	nan			NC_035109.1	2840000	0	nan
	NC_035109.1	2845000	0	nan			NC_035109.1	2845000	0	nan			NC_035109.1	2845000	0	nan			NC_035109.1	2845000	0	nan
	NC_035109.1	2850000	0	nan			NC_035109.1	2850000	0	nan			NC_035109.1	2850000	0	nan			NC_035109.1	2850000	0	nan
	NC_035109.1	2855000	0	nan			NC_035109.1	2855000	0	nan			NC_035109.1	2855000	0	nan			NC_035109.1	2855000	0	nan
	NC_035109.1	2860000	0	nan			NC_035109.1	2860000	0	nan			NC_035109.1	2860000	0	nan			NC_035109.1	2860000	0	nan
	NC_035109.1	2865000	0	nan			NC_035109.1	2865000	0	nan			NC_035109.1	2865000	0	nan			NC_035109.1	2865000	0	nan
	NC_035109.1	2870000	0	nan			NC_035109.1	2870000	0	nan			NC_035109.1	2870000	0	nan			NC_035109.1	2870000	0	nan
	NC_035109.1	2875000	0	nan			NC_035109.1	2875000	0	nan			NC_035109.1	2875000	0	nan			NC_035109.1	2875000	0	nan
	NC_035109.1	2880000	7	1.97684			NC_035109.1	2880000	9	1.61213			NC_035109.1	2880000	9	2.53852			NC_035109.1	2880000	10	1.59155
	NC_035109.1	2885000	0	nan			NC_035109.1	2885000	0	nan			NC_035109.1	2885000	0	nan			NC_035109.1	2885000	0	nan
	NC_035109.1	2890000	0	nan			NC_035109.1	2890000	0	nan			NC_035109.1	2890000	0	nan			NC_035109.1	2890000	0	nan
	NC_035109.1	2895000	0	nan			NC_035109.1	2895000	0	nan			NC_035109.1	2895000	0	nan			NC_035109.1	2895000	0	nan
	NC_035109.1	2900000	0	nan			NC_035109.1	2900000	0	nan			NC_035109.1	2900000	0	nan			NC_035109.1	2900000	0	nan
	NC_035109.1	2905000	0	nan			NC_035109.1	2905000	0	nan			NC_035109.1	2905000	0	nan			NC_035109.1	2905000	0	nan
	NC_035109.1	2910000	0	nan			NC_035109.1	2910000	0	nan			NC_035109.1	2910000	0	nan			NC_035109.1	2910000	0	nan
	NC_035109.1	2915000	0	nan			NC_035109.1	2915000	0	nan			NC_035109.1	2915000	0	nan			NC_035109.1	2915000	0	nan
	NC_035109.1	2920000	0	nan			NC_035109.1	2920000	0	nan			NC_035109.1	2920000	0	nan			NC_035109.1	2920000	0	nan
	NC_035109.1	2925000	3	0.881509			NC_035109.1	2925000	5	0.00137242			NC_035109.1	2925000	4	0.145052			NC_035109.1	2925000	9	-0.634653
	NC_035109.1	2930000	0	nan			NC_035109.1	2930000	0	nan			NC_035109.1	2930000	0	nan			NC_035109.1	2930000	0	nan
	NC_035109.1	2935000	0	nan			NC_035109.1	2935000	0	nan			NC_035109.1	2935000	0	nan			NC_035109.1	2935000	0	nan
	NC_035109.1	2940000	0	nan			NC_035109.1	2940000	0	nan			NC_035109.1	2940000	0	nan			NC_035109.1	2940000	0	nan
	NC_035109.1	2945000	0	nan			NC_035109.1	2945000	0	nan			NC_035109.1	2945000	0	nan			NC_035109.1	2945000	0	nan
	NC_035109.1	2950000	0	nan			NC_035109.1	2950000	0	nan			NC_035109.1	2950000	0	nan			NC_035109.1	2950000	0	nan
	NC_035109.1	2955000	0	nan			NC_035109.1	2955000	0	nan			NC_035109.1	2955000	0	nan			NC_035109.1	2955000	0	nan
	NC_035109.1	2960000	0	nan			NC_035109.1	2960000	0	nan			NC_035109.1	2960000	0	nan			NC_035109.1	2960000	0	nan
	NC_035109.1	2965000	0	nan			NC_035109.1	2965000	0	nan			NC_035109.1	2965000	0	nan			NC_035109.1	2965000	0	nan
	NC_035109.1	2970000	0	nan			NC_035109.1	2970000	0	nan			NC_035109.1	2970000	0	nan			NC_035109.1	2970000	0	nan
	NC_035109.1	2975000	0	nan			NC_035109.1	2975000	0	nan			NC_035109.1	2975000	0	nan			NC_035109.1	2975000	0	nan
	NC_035109.1	2980000	0	nan			NC_035109.1	2980000	0	nan			NC_035109.1	2980000	0	nan			NC_035109.1	2980000	0	nan
	NC_035109.1	2985000	0	nan			NC_035109.1	2985000	0	nan			NC_035109.1	2985000	0	nan			NC_035109.1	2985000	0	nan
	NC_035109.1	2990000	0	nan			NC_035109.1	2990000	0	nan			NC_035109.1	2990000	0	nan			NC_035109.1	2990000	0	nan
	NC_035109.1	2995000	0	nan			NC_035109.1	2995000	0	nan			NC_035109.1	2995000	0	nan			NC_035109.1	2995000	0	nan
	NC_035109.1	3000000	0	nan			NC_035109.1	3000000	0	nan			NC_035109.1	3000000	0	nan			NC_035109.1	3000000	0	nan
	NC_035109.1	3005000	0	nan			NC_035109.1	3005000	0	nan			NC_035109.1	3005000	0	nan			NC_035109.1	3005000	0	nan
	NC_035109.1	3010000	0	nan			NC_035109.1	3010000	0	nan			NC_035109.1	3010000	0	nan			NC_035109.1	3010000	0	nan
	NC_035109.1	3015000	0	nan			NC_035109.1	3015000	0	nan			NC_035109.1	3015000	0	nan			NC_035109.1	3015000	0	nan
	NC_035109.1	3020000	0	nan			NC_035109.1	3020000	0	nan			NC_035109.1	3020000	0	nan			NC_035109.1	3020000	0	nan
	NC_035109.1	3025000	0	nan			NC_035109.1	3025000	0	nan			NC_035109.1	3025000	0	nan			NC_035109.1	3025000	0	nan
	NC_035109.1	3030000	0	nan			NC_035109.1	3030000	0	nan			NC_035109.1	3030000	0	nan			NC_035109.1	3030000	0	nan
	NC_035109.1	3035000	0	nan			NC_035109.1	3035000	0	nan			NC_035109.1	3035000	0	nan			NC_035109.1	3035000	0	nan
	NC_035109.1	3040000	0	nan			NC_035109.1	3040000	0	nan			NC_035109.1	3040000	0	nan			NC_035109.1	3040000	0	nan
	NC_035109.1	3045000	0	nan			NC_035109.1	3045000	0	nan			NC_035109.1	3045000	0	nan			NC_035109.1	3045000	0	nan
	NC_035109.1	3050000	0	nan			NC_035109.1	3050000	0	nan			NC_035109.1	3050000	0	nan			NC_035109.1	3050000	0	nan
	NC_035109.1	3055000	0	nan			NC_035109.1	3055000	0	nan			NC_035109.1	3055000	0	nan			NC_035109.1	3055000	0	nan
	NC_035109.1	3060000	0	nan			NC_035109.1	3060000	0	nan			NC_035109.1	3060000	0	nan			NC_035109.1	3060000	0	nan
	NC_035109.1	3065000	0	nan			NC_035109.1	3065000	0	nan			NC_035109.1	3065000	0	nan			NC_035109.1	3065000	0	nan
	NC_035109.1	3070000	0	nan			NC_035109.1	3070000	0	nan			NC_035109.1	3070000	0	nan			NC_035109.1	3070000	0	nan
	NC_035109.1	3075000	0	nan			NC_035109.1	3075000	0	nan			NC_035109.1	3075000	0	nan			NC_035109.1	3075000	0	nan
	NC_035109.1	3080000	0	nan			NC_035109.1	3080000	0	nan			NC_035109.1	3080000	0	nan			NC_035109.1	3080000	0	nan
	NC_035109.1	3085000	0	nan			NC_035109.1	3085000	0	nan			NC_035109.1	3085000	0	nan			NC_035109.1	3085000	0	nan
	NC_035109.1	3090000	0	nan			NC_035109.1	3090000	0	nan			NC_035109.1	3090000	0	nan			NC_035109.1	3090000	0	nan
	NC_035109.1	3095000	0	nan			NC_035109.1	3095000	0	nan			NC_035109.1	3095000	0	nan			NC_035109.1	3095000	0	nan
	NC_035109.1	3100000	0	nan			NC_035109.1	3100000	0	nan			NC_035109.1	3100000	0	nan			NC_035109.1	3100000	0	nan
	NC_035109.1	3105000	0	nan			NC_035109.1	3105000	0	nan			NC_035109.1	3105000	0	nan			NC_035109.1	3105000	0	nan
	NC_035109.1	3110000	0	nan			NC_035109.1	3110000	0	nan			NC_035109.1	3110000	0	nan			NC_035109.1	3110000	0	nan
	NC_035109.1	3115000	0	nan			NC_035109.1	3115000	0	nan			NC_035109.1	3115000	0	nan			NC_035109.1	3115000	0	nan
	NC_035109.1	3120000	0	nan			NC_035109.1	3120000	0	nan			NC_035109.1	3120000	0	nan			NC_035109.1	3120000	0	nan
	NC_035109.1	3125000	0	nan			NC_035109.1	3125000	0	nan			NC_035109.1	3125000	0	nan			NC_035109.1	3125000	0	nan
	NC_035109.1	3130000	0	nan			NC_035109.1	3130000	0	nan			NC_035109.1	3130000	0	nan			NC_035109.1	3130000	0	nan
	NC_035109.1	3135000	0	nan			NC_035109.1	3135000	0	nan			NC_035109.1	3135000	0	nan			NC_035109.1	3135000	0	nan
	NC_035109.1	3140000	0	nan			NC_035109.1	3140000	0	nan			NC_035109.1	3140000	0	nan			NC_035109.1	3140000	0	nan
	NC_035109.1	3145000	0	nan			NC_035109.1	3145000	0	nan			NC_035109.1	3145000	0	nan			NC_035109.1	3145000	0	nan
	NC_035109.1	3150000	0	nan			NC_035109.1	3150000	0	nan			NC_035109.1	3150000	0	nan			NC_035109.1	3150000	0	nan
	NC_035109.1	3155000	0	nan			NC_035109.1	3155000	0	nan			NC_035109.1	3155000	0	nan			NC_035109.1	3155000	0	nan
	NC_035109.1	3160000	0	nan			NC_035109.1	3160000	0	nan			NC_035109.1	3160000	0	nan			NC_035109.1	3160000	0	nan
	NC_035109.1	3165000	0	nan			NC_035109.1	3165000	0	nan			NC_035109.1	3165000	0	nan			NC_035109.1	3165000	0	nan
	NC_035109.1	3170000	4	1.76809			NC_035109.1	3170000	8	-1.5824			NC_035109.1	3170000	7	-1.32776			NC_035109.1	3170000	24	-2.01347
	NC_035109.1	3175000	0	nan			NC_035109.1	3175000	0	nan			NC_035109.1	3175000	0	nan			NC_035109.1	3175000	0	nan
	NC_035109.1	3180000	0	nan			NC_035109.1	3180000	0	nan			NC_035109.1	3180000	0	nan			NC_035109.1	3180000	0	nan
	NC_035109.1	3185000	0	nan			NC_035109.1	3185000	0	nan			NC_035109.1	3185000	0	nan			NC_035109.1	3185000	0	nan
	NC_035109.1	3190000	0	nan			NC_035109.1	3190000	0	nan			NC_035109.1	3190000	0	nan			NC_035109.1	3190000	0	nan
	NC_035109.1	3195000	0	nan			NC_035109.1	3195000	0	nan			NC_035109.1	3195000	0	nan			NC_035109.1	3195000	0	nan
	NC_035109.1	3200000	0	nan			NC_035109.1	3200000	0	nan			NC_035109.1	3200000	0	nan			NC_035109.1	3200000	0	nan
	NC_035109.1	3205000	0	nan			NC_035109.1	3205000	0	nan			NC_035109.1	3205000	0	nan			NC_035109.1	3205000	0	nan
	NC_035109.1	3210000	0	nan			NC_035109.1	3210000	0	nan			NC_035109.1	3210000	0	nan			NC_035109.1	3210000	0	nan
	NC_035109.1	3215000	0	nan			NC_035109.1	3215000	0	nan			NC_035109.1	3215000	0	nan			NC_035109.1	3215000	0	nan
	NC_035109.1	3220000	0	nan			NC_035109.1	3220000	0	nan			NC_035109.1	3220000	0	nan			NC_035109.1	3220000	0	nan
	NC_035109.1	3225000	0	nan			NC_035109.1	3225000	0	nan			NC_035109.1	3225000	0	nan			NC_035109.1	3225000	0	nan
	NC_035109.1	3230000	0	nan			NC_035109.1	3230000	0	nan			NC_035109.1	3230000	0	nan			NC_035109.1	3230000	0	nan
	NC_035109.1	3235000	0	nan			NC_035109.1	3235000	0	nan			NC_035109.1	3235000	0	nan			NC_035109.1	3235000	0	nan
	NC_035109.1	3240000	0	nan			NC_035109.1	3240000	0	nan			NC_035109.1	3240000	0	nan			NC_035109.1	3240000	0	nan
	NC_035109.1	3245000	0	nan			NC_035109.1	3245000	0	nan			NC_035109.1	3245000	0	nan			NC_035109.1	3245000	0	nan
	NC_035109.1	3250000	0	nan			NC_035109.1	3250000	0	nan			NC_035109.1	3250000	0	nan			NC_035109.1	3250000	0	nan
	NC_035109.1	3255000	0	nan			NC_035109.1	3255000	0	nan			NC_035109.1	3255000	0	nan			NC_035109.1	3255000	0	nan
	NC_035109.1	3260000	0	nan			NC_035109.1	3260000	0	nan			NC_035109.1	3260000	0	nan			NC_035109.1	3260000	0	nan
	NC_035109.1	3265000	0	nan			NC_035109.1	3265000	0	nan			NC_035109.1	3265000	0	nan			NC_035109.1	3265000	0	nan
	NC_035109.1	3270000	0	nan			NC_035109.1	3270000	2	-0.759008			NC_035109.1	3270000	5	-1.51832			NC_035109.1	3270000	12	-2.10296
	NC_035109.1	3275000	0	nan			NC_035109.1	3275000	0	nan			NC_035109.1	3275000	0	nan			NC_035109.1	3275000	0	nan
	NC_035109.1	3280000	0	nan			NC_035109.1	3280000	0	nan			NC_035109.1	3280000	0	nan			NC_035109.1	3280000	0	nan
	NC_035109.1	3285000	0	nan			NC_035109.1	3285000	1	-1.03799			NC_035109.1	3285000	3	-1.3676			NC_035109.1	3285000	9	-1.92471
	NC_035109.1	3290000	0	nan			NC_035109.1	3290000	0	nan			NC_035109.1	3290000	0	nan			NC_035109.1	3290000	0	nan
	NC_035109.1	3295000	0	nan			NC_035109.1	3295000	0	nan			NC_035109.1	3295000	0	nan			NC_035109.1	3295000	0	nan
	NC_035109.1	3300000	0	nan			NC_035109.1	3300000	0	nan			NC_035109.1	3300000	0	nan			NC_035109.1	3300000	0	nan
	NC_035109.1	3305000	0	nan			NC_035109.1	3305000	0	nan			NC_035109.1	3305000	0	nan			NC_035109.1	3305000	0	nan
	NC_035109.1	3310000	0	nan			NC_035109.1	3310000	0	nan			NC_035109.1	3310000	0	nan			NC_035109.1	3310000	0	nan
	NC_035109.1	3315000	0	nan			NC_035109.1	3315000	0	nan			NC_035109.1	3315000	0	nan			NC_035109.1	3315000	0	nan
	NC_035109.1	3320000	0	nan			NC_035109.1	3320000	0	nan			NC_035109.1	3320000	0	nan			NC_035109.1	3320000	0	nan
	NC_035109.1	3325000	0	nan			NC_035109.1	3325000	0	nan			NC_035109.1	3325000	0	nan			NC_035109.1	3325000	0	nan
	NC_035109.1	3330000	0	nan			NC_035109.1	3330000	0	nan			NC_035109.1	3330000	0	nan			NC_035109.1	3330000	0	nan
	NC_035109.1	3335000	0	nan			NC_035109.1	3335000	0	nan			NC_035109.1	3335000	0	nan			NC_035109.1	3335000	0	nan
	NC_035109.1	3340000	0	nan			NC_035109.1	3340000	0	nan			NC_035109.1	3340000	0	nan			NC_035109.1	3340000	0	nan
	NC_035109.1	3345000	1	0.111926			NC_035109.1	3345000	2	-1.30784			NC_035109.1	3345000	3	-1.14772			NC_035109.1	3345000	6	-1.7433
	NC_035109.1	3350000	0	nan			NC_035109.1	3350000	0	nan			NC_035109.1	3350000	0	nan			NC_035109.1	3350000	0	nan
	NC_035109.1	3355000	0	nan			NC_035109.1	3355000	0	nan			NC_035109.1	3355000	0	nan			NC_035109.1	3355000	0	nan
	NC_035109.1	3360000	0	nan			NC_035109.1	3360000	0	nan			NC_035109.1	3360000	0	nan			NC_035109.1	3360000	0	nan
	NC_035109.1	3365000	0	nan			NC_035109.1	3365000	0	nan			NC_035109.1	3365000	0	nan			NC_035109.1	3365000	0	nan
	NC_035109.1	3370000	0	nan			NC_035109.1	3370000	0	nan			NC_035109.1	3370000	0	nan			NC_035109.1	3370000	0	nan
	NC_035109.1	3375000	1	0.111926			NC_035109.1	3375000	4	-1.6824			NC_035109.1	3375000	5	-1.20702			NC_035109.1	3375000	14	-1.9815
	NC_035109.1	3380000	0	nan			NC_035109.1	3380000	0	nan			NC_035109.1	3380000	0	nan			NC_035109.1	3380000	0	nan
	NC_035109.1	3385000	0	nan			NC_035109.1	3385000	0	nan			NC_035109.1	3385000	0	nan			NC_035109.1	3385000	0	nan
	NC_035109.1	3390000	0	nan			NC_035109.1	3390000	0	nan			NC_035109.1	3390000	0	nan			NC_035109.1	3390000	0	nan
	NC_035109.1	3395000	0	nan			NC_035109.1	3395000	0	nan			NC_035109.1	3395000	0	nan			NC_035109.1	3395000	0	nan
	NC_035109.1	3400000	0	nan			NC_035109.1	3400000	0	nan			NC_035109.1	3400000	0	nan			NC_035109.1	3400000	0	nan
	NC_035109.1	3405000	0	nan			NC_035109.1	3405000	0	nan			NC_035109.1	3405000	0	nan			NC_035109.1	3405000	0	nan
	NC_035109.1	3410000	0	nan			NC_035109.1	3410000	0	nan			NC_035109.1	3410000	0	nan			NC_035109.1	3410000	0	nan
	NC_035109.1	3415000	0	nan			NC_035109.1	3415000	0	nan			NC_035109.1	3415000	0	nan			NC_035109.1	3415000	0	nan
	NC_035109.1	3420000	0	nan			NC_035109.1	3420000	0	nan			NC_035109.1	3420000	0	nan			NC_035109.1	3420000	0	nan
	NC_035109.1	3425000	0	nan			NC_035109.1	3425000	0	nan			NC_035109.1	3425000	0	nan			NC_035109.1	3425000	0	nan
	NC_035109.1	3430000	0	nan			NC_035109.1	3430000	0	nan			NC_035109.1	3430000	0	nan			NC_035109.1	3430000	0	nan
	NC_035109.1	3435000	0	nan			NC_035109.1	3435000	0	nan			NC_035109.1	3435000	0	nan			NC_035109.1	3435000	0	nan
	NC_035109.1	3440000	0	nan			NC_035109.1	3440000	0	nan			NC_035109.1	3440000	0	nan			NC_035109.1	3440000	0	nan
	NC_035109.1	3445000	0	nan			NC_035109.1	3445000	0	nan			NC_035109.1	3445000	0	nan			NC_035109.1	3445000	0	nan
	NC_035109.1	3450000	0	nan			NC_035109.1	3450000	0	nan			NC_035109.1	3450000	0	nan			NC_035109.1	3450000	0	nan
	NC_035109.1	3455000	0	nan			NC_035109.1	3455000	0	nan			NC_035109.1	3455000	0	nan			NC_035109.1	3455000	0	nan
	NC_035109.1	3460000	0	nan			NC_035109.1	3460000	0	nan			NC_035109.1	3460000	0	nan			NC_035109.1	3460000	0	nan
	NC_035109.1	3465000	7	0.336604			NC_035109.1	3465000	10	1.50406			NC_035109.1	3465000	13	-0.278901			NC_035109.1	3465000	10	0.391735
	NC_035109.1	3470000	0	nan			NC_035109.1	3470000	0	nan			NC_035109.1	3470000	0	nan			NC_035109.1	3470000	0	nan
	NC_035109.1	3475000	3	-1.69081			NC_035109.1	3475000	1	-1.0267			NC_035109.1	3475000	4	-1.48938			NC_035109.1	3475000	2	-1.10828
	NC_035109.1	3480000	0	nan			NC_035109.1	3480000	0	nan			NC_035109.1	3480000	0	nan			NC_035109.1	3480000	0	nan
	NC_035109.1	3485000	0	nan			NC_035109.1	3485000	0	nan			NC_035109.1	3485000	0	nan			NC_035109.1	3485000	0	nan
	NC_035109.1	3490000	0	nan			NC_035109.1	3490000	0	nan			NC_035109.1	3490000	0	nan			NC_035109.1	3490000	0	nan
	NC_035109.1	3495000	0	nan			NC_035109.1	3495000	0	nan			NC_035109.1	3495000	0	nan			NC_035109.1	3495000	0	nan
	NC_035109.1	3500000	0	nan			NC_035109.1	3500000	0	nan			NC_035109.1	3500000	0	nan			NC_035109.1	3500000	0	nan
	NC_035109.1	3505000	0	nan			NC_035109.1	3505000	0	nan			NC_035109.1	3505000	0	nan			NC_035109.1	3505000	0	nan
	NC_035109.1	3510000	0	nan			NC_035109.1	3510000	0	nan			NC_035109.1	3510000	0	nan			NC_035109.1	3510000	0	nan
	NC_035109.1	3515000	0	nan			NC_035109.1	3515000	0	nan			NC_035109.1	3515000	0	nan			NC_035109.1	3515000	0	nan
	NC_035109.1	3520000	0	nan			NC_035109.1	3520000	0	nan			NC_035109.1	3520000	0	nan			NC_035109.1	3520000	0	nan
	NC_035109.1	3525000	1	-0.980667			NC_035109.1	3525000	0	nan			NC_035109.1	3525000	1	-0.82736			NC_035109.1	3525000	1	-0.933106
	NC_035109.1	3530000	0	nan			NC_035109.1	3530000	0	nan			NC_035109.1	3530000	0	nan			NC_035109.1	3530000	0	nan
	NC_035109.1	3535000	4	1.46172			NC_035109.1	3535000	6	0.943599			NC_035109.1	3535000	8	-1.61811			NC_035109.1	3535000	8	0.0318628
	NC_035109.1	3540000	0	nan			NC_035109.1	3540000	0	nan			NC_035109.1	3540000	0	nan			NC_035109.1	3540000	0	nan
	NC_035109.1	3545000	0	nan			NC_035109.1	3545000	0	nan			NC_035109.1	3545000	0	nan			NC_035109.1	3545000	0	nan
	NC_035109.1	3550000	0	nan			NC_035109.1	3550000	0	nan			NC_035109.1	3550000	0	nan			NC_035109.1	3550000	0	nan
	NC_035109.1	3555000	0	nan			NC_035109.1	3555000	0	nan			NC_035109.1	3555000	0	nan			NC_035109.1	3555000	0	nan
	NC_035109.1	3560000	0	nan			NC_035109.1	3560000	0	nan			NC_035109.1	3560000	0	nan			NC_035109.1	3560000	0	nan
	NC_035109.1	3565000	0	nan			NC_035109.1	3565000	0	nan			NC_035109.1	3565000	0	nan			NC_035109.1	3565000	0	nan
	NC_035109.1	3570000	0	nan			NC_035109.1	3570000	0	nan			NC_035109.1	3570000	0	nan			NC_035109.1	3570000	0	nan
	NC_035109.1	3575000	0	nan			NC_035109.1	3575000	0	nan			NC_035109.1	3575000	0	nan			NC_035109.1	3575000	0	nan
	NC_035109.1	3580000	0	nan			NC_035109.1	3580000	0	nan			NC_035109.1	3580000	0	nan			NC_035109.1	3580000	0	nan
	NC_035109.1	3585000	6	0.209854			NC_035109.1	3585000	11	-0.800762			NC_035109.1	3585000	7	0.343431			NC_035109.1	3585000	16	-1.56748
	NC_035109.1	3590000	0	nan			NC_035109.1	3590000	0	nan			NC_035109.1	3590000	0	nan			NC_035109.1	3590000	0	nan
	NC_035109.1	3595000	0	nan			NC_035109.1	3595000	0	nan			NC_035109.1	3595000	0	nan			NC_035109.1	3595000	0	nan
	NC_035109.1	3600000	0	nan			NC_035109.1	3600000	0	nan			NC_035109.1	3600000	0	nan			NC_035109.1	3600000	0	nan
	NC_035109.1	3605000	0	nan			NC_035109.1	3605000	0	nan			NC_035109.1	3605000	0	nan			NC_035109.1	3605000	0	nan
	NC_035109.1	3610000	0	nan			NC_035109.1	3610000	0	nan			NC_035109.1	3610000	0	nan			NC_035109.1	3610000	0	nan
	NC_035109.1	3615000	0	nan			NC_035109.1	3615000	0	nan			NC_035109.1	3615000	0	nan			NC_035109.1	3615000	0	nan
	NC_035109.1	3620000	0	nan			NC_035109.1	3620000	0	nan			NC_035109.1	3620000	0	nan			NC_035109.1	3620000	0	nan
	NC_035109.1	3625000	0	nan			NC_035109.1	3625000	0	nan			NC_035109.1	3625000	0	nan			NC_035109.1	3625000	0	nan
	NC_035109.1	3630000	0	nan			NC_035109.1	3630000	0	nan			NC_035109.1	3630000	0	nan			NC_035109.1	3630000	0	nan
	NC_035109.1	3635000	0	nan			NC_035109.1	3635000	0	nan			NC_035109.1	3635000	0	nan			NC_035109.1	3635000	0	nan
	NC_035109.1	3640000	0	nan			NC_035109.1	3640000	0	nan			NC_035109.1	3640000	0	nan			NC_035109.1	3640000	0	nan
	NC_035109.1	3645000	0	nan			NC_035109.1	3645000	0	nan			NC_035109.1	3645000	0	nan			NC_035109.1	3645000	0	nan
	NC_035109.1	3650000	0	nan			NC_035109.1	3650000	0	nan			NC_035109.1	3650000	0	nan			NC_035109.1	3650000	0	nan
	NC_035109.1	3655000	0	nan			NC_035109.1	3655000	0	nan			NC_035109.1	3655000	0	nan			NC_035109.1	3655000	0	nan
	NC_035109.1	3660000	0	nan			NC_035109.1	3660000	0	nan			NC_035109.1	3660000	0	nan			NC_035109.1	3660000	0	nan
	NC_035109.1	3665000	0	nan			NC_035109.1	3665000	0	nan			NC_035109.1	3665000	0	nan			NC_035109.1	3665000	0	nan
	NC_035109.1	3670000	0	nan			NC_035109.1	3670000	0	nan			NC_035109.1	3670000	0	nan			NC_035109.1	3670000	0	nan
	NC_035109.1	3675000	0	nan			NC_035109.1	3675000	0	nan			NC_035109.1	3675000	0	nan			NC_035109.1	3675000	0	nan
	NC_035109.1	3680000	0	nan			NC_035109.1	3680000	0	nan			NC_035109.1	3680000	0	nan			NC_035109.1	3680000	0	nan
	NC_035109.1	3685000	0	nan			NC_035109.1	3685000	0	nan			NC_035109.1	3685000	0	nan			NC_035109.1	3685000	0	nan
	NC_035109.1	3690000	0	nan			NC_035109.1	3690000	0	nan			NC_035109.1	3690000	0	nan			NC_035109.1	3690000	0	nan
	NC_035109.1	3695000	0	nan			NC_035109.1	3695000	0	nan			NC_035109.1	3695000	0	nan			NC_035109.1	3695000	0	nan
	NC_035109.1	3700000	3	-0.663668			NC_035109.1	3700000	2	-1.28021			NC_035109.1	3700000	4	-1.25901			NC_035109.1	3700000	11	-1.90613
	NC_035109.1	3705000	0	nan			NC_035109.1	3705000	0	nan			NC_035109.1	3705000	0	nan			NC_035109.1	3705000	0	nan
	NC_035109.1	3710000	0	nan			NC_035109.1	3710000	0	nan			NC_035109.1	3710000	0	nan			NC_035109.1	3710000	0	nan
	NC_035109.1	3715000	0	nan			NC_035109.1	3715000	0	nan			NC_035109.1	3715000	0	nan			NC_035109.1	3715000	0	nan
	NC_035109.1	3720000	0	nan			NC_035109.1	3720000	0	nan			NC_035109.1	3720000	0	nan			NC_035109.1	3720000	0	nan
	NC_035109.1	3725000	0	nan			NC_035109.1	3725000	0	nan			NC_035109.1	3725000	0	nan			NC_035109.1	3725000	0	nan
	NC_035109.1	3730000	0	nan			NC_035109.1	3730000	0	nan			NC_035109.1	3730000	0	nan			NC_035109.1	3730000	0	nan
	NC_035109.1	3735000	0	nan			NC_035109.1	3735000	0	nan			NC_035109.1	3735000	0	nan			NC_035109.1	3735000	0	nan
	NC_035109.1	3740000	0	nan			NC_035109.1	3740000	0	nan			NC_035109.1	3740000	0	nan			NC_035109.1	3740000	0	nan
	NC_035109.1	3745000	0	nan			NC_035109.1	3745000	0	nan			NC_035109.1	3745000	0	nan			NC_035109.1	3745000	0	nan
	NC_035109.1	3750000	1	0.84384			NC_035109.1	3750000	11	-1.51871			NC_035109.1	3750000	10	-0.54508			NC_035109.1	3750000	16	-1.41578
	NC_035109.1	3755000	0	nan			NC_035109.1	3755000	0	nan			NC_035109.1	3755000	0	nan			NC_035109.1	3755000	0	nan
	NC_035109.1	3760000	0	nan			NC_035109.1	3760000	0	nan			NC_035109.1	3760000	0	nan			NC_035109.1	3760000	0	nan
	NC_035109.1	3765000	0	nan			NC_035109.1	3765000	0	nan			NC_035109.1	3765000	0	nan			NC_035109.1	3765000	0	nan
	NC_035109.1	3770000	0	nan			NC_035109.1	3770000	0	nan			NC_035109.1	3770000	0	nan			NC_035109.1	3770000	0	nan
	NC_035109.1	3775000	0	nan			NC_035109.1	3775000	0	nan			NC_035109.1	3775000	0	nan			NC_035109.1	3775000	0	nan
	NC_035109.1	3780000	0	nan			NC_035109.1	3780000	0	nan			NC_035109.1	3780000	0	nan			NC_035109.1	3780000	0	nan
	NC_035109.1	3785000	0	nan			NC_035109.1	3785000	0	nan			NC_035109.1	3785000	0	nan			NC_035109.1	3785000	0	nan
	NC_035109.1	3790000	0	nan			NC_035109.1	3790000	0	nan			NC_035109.1	3790000	0	nan			NC_035109.1	3790000	0	nan
	NC_035109.1	3795000	0	nan			NC_035109.1	3795000	0	nan			NC_035109.1	3795000	0	nan			NC_035109.1	3795000	0	nan
	NC_035109.1	3800000	0	nan			NC_035109.1	3800000	0	nan			NC_035109.1	3800000	0	nan			NC_035109.1	3800000	0	nan
	NC_035109.1	3805000	0	nan			NC_035109.1	3805000	0	nan			NC_035109.1	3805000	0	nan			NC_035109.1	3805000	0	nan
	NC_035109.1	3810000	0	nan			NC_035109.1	3810000	0	nan			NC_035109.1	3810000	0	nan			NC_035109.1	3810000	0	nan
	NC_035109.1	3815000	0	nan			NC_035109.1	3815000	0	nan			NC_035109.1	3815000	0	nan			NC_035109.1	3815000	0	nan
	NC_035109.1	3820000	0	nan			NC_035109.1	3820000	0	nan			NC_035109.1	3820000	0	nan			NC_035109.1	3820000	0	nan
	NC_035109.1	3825000	0	nan			NC_035109.1	3825000	0	nan			NC_035109.1	3825000	0	nan			NC_035109.1	3825000	0	nan
	NC_035109.1	3830000	0	nan			NC_035109.1	3830000	0	nan			NC_035109.1	3830000	0	nan			NC_035109.1	3830000	0	nan
	NC_035109.1	3835000	0	nan			NC_035109.1	3835000	0	nan			NC_035109.1	3835000	0	nan			NC_035109.1	3835000	0	nan
	NC_035109.1	3840000	0	nan			NC_035109.1	3840000	0	nan			NC_035109.1	3840000	0	nan			NC_035109.1	3840000	0	nan
	NC_035109.1	3845000	0	nan			NC_035109.1	3845000	0	nan			NC_035109.1	3845000	0	nan			NC_035109.1	3845000	0	nan
	NC_035109.1	3850000	0	nan			NC_035109.1	3850000	0	nan			NC_035109.1	3850000	0	nan			NC_035109.1	3850000	0	nan
	NC_035109.1	3855000	0	nan			NC_035109.1	3855000	0	nan			NC_035109.1	3855000	0	nan			NC_035109.1	3855000	0	nan
	NC_035109.1	3860000	0	nan			NC_035109.1	3860000	0	nan			NC_035109.1	3860000	0	nan			NC_035109.1	3860000	0	nan
	NC_035109.1	3865000	0	nan			NC_035109.1	3865000	0	nan			NC_035109.1	3865000	0	nan			NC_035109.1	3865000	0	nan
	NC_035109.1	3870000	0	nan			NC_035109.1	3870000	0	nan			NC_035109.1	3870000	0	nan			NC_035109.1	3870000	0	nan
	NC_035109.1	3875000	0	nan			NC_035109.1	3875000	0	nan			NC_035109.1	3875000	0	nan			NC_035109.1	3875000	0	nan
	NC_035109.1	3880000	4	2.29509			NC_035109.1	3880000	9	-0.382712			NC_035109.1	3880000	6	0.737552			NC_035109.1	3880000	12	-0.12024
	NC_035109.1	3885000	0	nan			NC_035109.1	3885000	0	nan			NC_035109.1	3885000	0	nan			NC_035109.1	3885000	0	nan
	NC_035109.1	3890000	1	-0.789203			NC_035109.1	3890000	2	-0.9379			NC_035109.1	3890000	7	-1.95024			NC_035109.1	3890000	12	-2.09967
	NC_035109.1	3895000	0	nan			NC_035109.1	3895000	0	nan			NC_035109.1	3895000	0	nan			NC_035109.1	3895000	0	nan
	NC_035109.1	3900000	0	nan			NC_035109.1	3900000	0	nan			NC_035109.1	3900000	0	nan			NC_035109.1	3900000	0	nan
	NC_035109.1	3905000	0	nan			NC_035109.1	3905000	0	nan			NC_035109.1	3905000	0	nan			NC_035109.1	3905000	0	nan
	NC_035109.1	3910000	0	nan			NC_035109.1	3910000	0	nan			NC_035109.1	3910000	0	nan			NC_035109.1	3910000	0	nan
	NC_035109.1	3915000	0	nan			NC_035109.1	3915000	0	nan			NC_035109.1	3915000	0	nan			NC_035109.1	3915000	0	nan
	NC_035109.1	3920000	0	nan			NC_035109.1	3920000	0	nan			NC_035109.1	3920000	0	nan			NC_035109.1	3920000	0	nan
	NC_035109.1	3925000	0	nan			NC_035109.1	3925000	0	nan			NC_035109.1	3925000	0	nan			NC_035109.1	3925000	0	nan
	NC_035109.1	3930000	0	nan			NC_035109.1	3930000	0	nan			NC_035109.1	3930000	0	nan			NC_035109.1	3930000	0	nan
	NC_035109.1	3935000	0	nan			NC_035109.1	3935000	0	nan			NC_035109.1	3935000	0	nan			NC_035109.1	3935000	0	nan
	NC_035109.1	3940000	0	nan			NC_035109.1	3940000	1	-1.02254			NC_035109.1	3940000	2	-1.24483			NC_035109.1	3940000	3	-1.38589
	NC_035109.1	3945000	0	nan			NC_035109.1	3945000	0	nan			NC_035109.1	3945000	0	nan			NC_035109.1	3945000	0	nan
	NC_035109.1	3950000	0	nan			NC_035109.1	3950000	0	nan			NC_035109.1	3950000	0	nan			NC_035109.1	3950000	0	nan
	NC_035109.1	3955000	1	-0.290908			NC_035109.1	3955000	1	0.662428			NC_035109.1	3955000	1	-0.625939			NC_035109.1	3955000	3	-1.25389
	NC_035109.1	3960000	0	nan			NC_035109.1	3960000	0	nan			NC_035109.1	3960000	1	-0.823351			NC_035109.1	3960000	0	nan
	NC_035109.1	3965000	0	nan			NC_035109.1	3965000	0	nan			NC_035109.1	3965000	0	nan			NC_035109.1	3965000	0	nan
	NC_035109.1	3970000	2	1.45241			NC_035109.1	3970000	2	-1.17067			NC_035109.1	3970000	3	-0.87596			NC_035109.1	3970000	7	-1.17778
	NC_035109.1	3975000	0	nan			NC_035109.1	3975000	0	nan			NC_035109.1	3975000	0	nan			NC_035109.1	3975000	0	nan
	NC_035109.1	3980000	0	nan			NC_035109.1	3980000	0	nan			NC_035109.1	3980000	0	nan			NC_035109.1	3980000	0	nan
	NC_035109.1	3985000	0	nan			NC_035109.1	3985000	0	nan			NC_035109.1	3985000	0	nan			NC_035109.1	3985000	0	nan
	NC_035109.1	3990000	0	nan			NC_035109.1	3990000	0	nan			NC_035109.1	3990000	0	nan			NC_035109.1	3990000	0	nan
	NC_035109.1	3995000	0	nan			NC_035109.1	3995000	0	nan			NC_035109.1	3995000	0	nan			NC_035109.1	3995000	0	nan
	NC_035109.1	4000000	0	nan			NC_035109.1	4000000	0	nan			NC_035109.1	4000000	0	nan			NC_035109.1	4000000	0	nan
	NC_035109.1	4005000	0	nan			NC_035109.1	4005000	0	nan			NC_035109.1	4005000	0	nan			NC_035109.1	4005000	0	nan
	NC_035109.1	4010000	0	nan			NC_035109.1	4010000	0	nan			NC_035109.1	4010000	0	nan			NC_035109.1	4010000	0	nan
	NC_035109.1	4015000	0	nan			NC_035109.1	4015000	0	nan			NC_035109.1	4015000	0	nan			NC_035109.1	4015000	0	nan
	NC_035109.1	4020000	0	nan			NC_035109.1	4020000	0	nan			NC_035109.1	4020000	0	nan			NC_035109.1	4020000	0	nan
	NC_035109.1	4025000	0	nan			NC_035109.1	4025000	0	nan			NC_035109.1	4025000	0	nan			NC_035109.1	4025000	0	nan
	NC_035109.1	4030000	0	nan			NC_035109.1	4030000	0	nan			NC_035109.1	4030000	0	nan			NC_035109.1	4030000	0	nan
	NC_035109.1	4035000	0	nan			NC_035109.1	4035000	0	nan			NC_035109.1	4035000	0	nan			NC_035109.1	4035000	0	nan
	NC_035109.1	4040000	0	nan			NC_035109.1	4040000	0	nan			NC_035109.1	4040000	0	nan			NC_035109.1	4040000	0	nan
	NC_035109.1	4045000	0	nan			NC_035109.1	4045000	0	nan			NC_035109.1	4045000	0	nan			NC_035109.1	4045000	0	nan
	NC_035109.1	4050000	0	nan			NC_035109.1	4050000	0	nan			NC_035109.1	4050000	0	nan			NC_035109.1	4050000	0	nan
	NC_035109.1	4055000	0	nan			NC_035109.1	4055000	0	nan			NC_035109.1	4055000	0	nan			NC_035109.1	4055000	0	nan
	NC_035109.1	4060000	0	nan			NC_035109.1	4060000	0	nan			NC_035109.1	4060000	0	nan			NC_035109.1	4060000	0	nan
	NC_035109.1	4065000	0	nan			NC_035109.1	4065000	0	nan			NC_035109.1	4065000	0	nan			NC_035109.1	4065000	0	nan
	NC_035109.1	4070000	0	nan			NC_035109.1	4070000	0	nan			NC_035109.1	4070000	0	nan			NC_035109.1	4070000	0	nan
	NC_035109.1	4075000	0	nan			NC_035109.1	4075000	1	-1.0267			NC_035109.1	4075000	2	-1.19959			NC_035109.1	4075000	7	-1.71447
	NC_035109.1	4080000	0	nan			NC_035109.1	4080000	0	nan			NC_035109.1	4080000	0	nan			NC_035109.1	4080000	0	nan
	NC_035109.1	4085000	0	nan			NC_035109.1	4085000	0	nan			NC_035109.1	4085000	0	nan			NC_035109.1	4085000	0	nan
	NC_035109.1	4090000	0	nan			NC_035109.1	4090000	0	nan			NC_035109.1	4090000	0	nan			NC_035109.1	4090000	0	nan
	NC_035109.1	4095000	0	nan			NC_035109.1	4095000	7	-1.48865			NC_035109.1	4095000	5	-1.11962			NC_035109.1	4095000	16	-1.91312
	NC_035109.1	4100000	1	0.111926			NC_035109.1	4100000	3	-1.06277			NC_035109.1	4100000	4	-1.08405			NC_035109.1	4100000	3	-1.30777
	NC_035109.1	4105000	0	nan			NC_035109.1	4105000	0	nan			NC_035109.1	4105000	0	nan			NC_035109.1	4105000	0	nan
	NC_035109.1	4110000	0	nan			NC_035109.1	4110000	0	nan			NC_035109.1	4110000	0	nan			NC_035109.1	4110000	0	nan
	NC_035109.1	4115000	0	nan			NC_035109.1	4115000	0	nan			NC_035109.1	4115000	0	nan			NC_035109.1	4115000	2	-1.19646
	NC_035109.1	4120000	0	nan			NC_035109.1	4120000	0	nan			NC_035109.1	4120000	0	nan			NC_035109.1	4120000	0	nan
	NC_035109.1	4125000	0	nan			NC_035109.1	4125000	0	nan			NC_035109.1	4125000	0	nan			NC_035109.1	4125000	0	nan
	NC_035109.1	4130000	2	0.418326			NC_035109.1	4130000	10	-1.17127			NC_035109.1	4130000	5	-1.46464			NC_035109.1	4130000	12	-1.68646
	NC_035109.1	4135000	0	nan			NC_035109.1	4135000	0	nan			NC_035109.1	4135000	0	nan			NC_035109.1	4135000	0	nan
	NC_035109.1	4140000	0	nan			NC_035109.1	4140000	0	nan			NC_035109.1	4140000	0	nan			NC_035109.1	4140000	0	nan
	NC_035109.1	4145000	0	nan			NC_035109.1	4145000	0	nan			NC_035109.1	4145000	0	nan			NC_035109.1	4145000	0	nan
	NC_035109.1	4150000	0	nan			NC_035109.1	4150000	0	nan			NC_035109.1	4150000	0	nan			NC_035109.1	4150000	0	nan
	NC_035109.1	4155000	0	nan			NC_035109.1	4155000	0	nan			NC_035109.1	4155000	0	nan			NC_035109.1	4155000	0	nan
	NC_035109.1	4160000	0	nan			NC_035109.1	4160000	4	-1.57139			NC_035109.1	4160000	2	-1.14807			NC_035109.1	4160000	1	-0.757788
	NC_035109.1	4165000	0	nan			NC_035109.1	4165000	0	nan			NC_035109.1	4165000	0	nan			NC_035109.1	4165000	0	nan
	NC_035109.1	4170000	0	nan			NC_035109.1	4170000	0	nan			NC_035109.1	4170000	0	nan			NC_035109.1	4170000	0	nan
	NC_035109.1	4175000	0	nan			NC_035109.1	4175000	0	nan			NC_035109.1	4175000	0	nan			NC_035109.1	4175000	0	nan
	NC_035109.1	4180000	0	nan			NC_035109.1	4180000	0	nan			NC_035109.1	4180000	0	nan			NC_035109.1	4180000	0	nan
	NC_035109.1	4185000	0	nan			NC_035109.1	4185000	0	nan			NC_035109.1	4185000	0	nan			NC_035109.1	4185000	0	nan
	NC_035109.1	4190000	0	nan			NC_035109.1	4190000	0	nan			NC_035109.1	4190000	0	nan			NC_035109.1	4190000	0	nan
	NC_035109.1	4195000	0	nan			NC_035109.1	4195000	0	nan			NC_035109.1	4195000	0	nan			NC_035109.1	4195000	0	nan
	NC_035109.1	4200000	0	nan			NC_035109.1	4200000	0	nan			NC_035109.1	4200000	0	nan			NC_035109.1	4200000	0	nan
	NC_035109.1	4205000	0	nan			NC_035109.1	4205000	0	nan			NC_035109.1	4205000	0	nan			NC_035109.1	4205000	0	nan
	NC_035109.1	4210000	0	nan			NC_035109.1	4210000	0	nan			NC_035109.1	4210000	0	nan			NC_035109.1	4210000	0	nan
	NC_035109.1	4215000	0	nan			NC_035109.1	4215000	0	nan			NC_035109.1	4215000	0	nan			NC_035109.1	4215000	0	nan
	NC_035109.1	4220000	0	nan			NC_035109.1	4220000	0	nan			NC_035109.1	4220000	0	nan			NC_035109.1	4220000	0	nan
	NC_035109.1	4225000	0	nan			NC_035109.1	4225000	0	nan			NC_035109.1	4225000	0	nan			NC_035109.1	4225000	0	nan
	NC_035109.1	4230000	0	nan			NC_035109.1	4230000	0	nan			NC_035109.1	4230000	0	nan			NC_035109.1	4230000	0	nan
	NC_035109.1	4235000	0	nan			NC_035109.1	4235000	0	nan			NC_035109.1	4235000	0	nan			NC_035109.1	4235000	0	nan
	NC_035109.1	4240000	0	nan			NC_035109.1	4240000	0	nan			NC_035109.1	4240000	0	nan			NC_035109.1	4240000	0	nan
	NC_035109.1	4245000	0	nan			NC_035109.1	4245000	0	nan			NC_035109.1	4245000	0	nan			NC_035109.1	4245000	0	nan
	NC_035109.1	4250000	0	nan			NC_035109.1	4250000	0	nan			NC_035109.1	4250000	0	nan			NC_035109.1	4250000	0	nan
	NC_035109.1	4255000	0	nan			NC_035109.1	4255000	0	nan			NC_035109.1	4255000	0	nan			NC_035109.1	4255000	0	nan
	NC_035109.1	4260000	12	1.52374			NC_035109.1	4260000	14	0.215132			NC_035109.1	4260000	13	1.3411			NC_035109.1	4260000	17	0.428473
	NC_035109.1	4265000	0	nan			NC_035109.1	4265000	0	nan			NC_035109.1	4265000	0	nan			NC_035109.1	4265000	0	nan
	NC_035109.1	4270000	4	-0.549278			NC_035109.1	4270000	5	-0.68304			NC_035109.1	4270000	5	-0.374262			NC_035109.1	4270000	11	-1.526
	NC_035109.1	4275000	0	nan			NC_035109.1	4275000	2	-1.39384			NC_035109.1	4275000	2	-1.28008			NC_035109.1	4275000	0	nan
	NC_035109.1	4280000	0	nan			NC_035109.1	4280000	0	nan			NC_035109.1	4280000	0	nan			NC_035109.1	4280000	0	nan
	NC_035109.1	4285000	0	nan			NC_035109.1	4285000	0	nan			NC_035109.1	4285000	0	nan			NC_035109.1	4285000	0	nan
	NC_035109.1	4290000	0	nan			NC_035109.1	4290000	0	nan			NC_035109.1	4290000	0	nan			NC_035109.1	4290000	0	nan
	NC_035109.1	4295000	0	nan			NC_035109.1	4295000	0	nan			NC_035109.1	4295000	0	nan			NC_035109.1	4295000	0	nan
	NC_035109.1	4300000	0	nan			NC_035109.1	4300000	0	nan			NC_035109.1	4300000	0	nan			NC_035109.1	4300000	0	nan
	NC_035109.1	4305000	0	nan			NC_035109.1	4305000	0	nan			NC_035109.1	4305000	0	nan			NC_035109.1	4305000	0	nan
	NC_035109.1	4310000	0	nan			NC_035109.1	4310000	0	nan			NC_035109.1	4310000	0	nan			NC_035109.1	4310000	0	nan
	NC_035109.1	4315000	0	nan			NC_035109.1	4315000	0	nan			NC_035109.1	4315000	0	nan			NC_035109.1	4315000	0	nan
	NC_035109.1	4320000	0	nan			NC_035109.1	4320000	0	nan			NC_035109.1	4320000	0	nan			NC_035109.1	4320000	0	nan
	NC_035109.1	4325000	0	nan			NC_035109.1	4325000	0	nan			NC_035109.1	4325000	0	nan			NC_035109.1	4325000	0	nan
	NC_035109.1	4330000	0	nan			NC_035109.1	4330000	0	nan			NC_035109.1	4330000	0	nan			NC_035109.1	4330000	0	nan
	NC_035109.1	4335000	0	nan			NC_035109.1	4335000	0	nan			NC_035109.1	4335000	0	nan			NC_035109.1	4335000	0	nan
	NC_035109.1	4340000	0	nan			NC_035109.1	4340000	0	nan			NC_035109.1	4340000	0	nan			NC_035109.1	4340000	0	nan
	NC_035109.1	4345000	0	nan			NC_035109.1	4345000	0	nan			NC_035109.1	4345000	0	nan			NC_035109.1	4345000	0	nan
	NC_035109.1	4350000	0	nan			NC_035109.1	4350000	0	nan			NC_035109.1	4350000	0	nan			NC_035109.1	4350000	0	nan
	NC_035109.1	4355000	0	nan			NC_035109.1	4355000	0	nan			NC_035109.1	4355000	0	nan			NC_035109.1	4355000	0	nan
	NC_035109.1	4360000	0	nan			NC_035109.1	4360000	0	nan			NC_035109.1	4360000	3	-1.50571			NC_035109.1	4360000	5	-1.70475
	NC_035109.1	4365000	2	0.71231			NC_035109.1	4365000	3	-0.576021			NC_035109.1	4365000	9	-1.61458			NC_035109.1	4365000	6	0.0471478
	NC_035109.1	4370000	0	nan			NC_035109.1	4370000	0	nan			NC_035109.1	4370000	0	nan			NC_035109.1	4370000	0	nan
	NC_035109.1	4375000	0	nan			NC_035109.1	4375000	0	nan			NC_035109.1	4375000	0	nan			NC_035109.1	4375000	0	nan
	NC_035109.1	4380000	0	nan			NC_035109.1	4380000	0	nan			NC_035109.1	4380000	0	nan			NC_035109.1	4380000	0	nan
	NC_035109.1	4385000	0	nan			NC_035109.1	4385000	0	nan			NC_035109.1	4385000	0	nan			NC_035109.1	4385000	0	nan
	NC_035109.1	4390000	0	nan			NC_035109.1	4390000	0	nan			NC_035109.1	4390000	0	nan			NC_035109.1	4390000	0	nan
	NC_035109.1	4395000	0	nan			NC_035109.1	4395000	0	nan			NC_035109.1	4395000	0	nan			NC_035109.1	4395000	0	nan
	NC_035109.1	4400000	0	nan			NC_035109.1	4400000	0	nan			NC_035109.1	4400000	0	nan			NC_035109.1	4400000	0	nan
	NC_035109.1	4405000	5	1.98855			NC_035109.1	4405000	14	-1.205			NC_035109.1	4405000	6	-0.303997			NC_035109.1	4405000	30	-2.03659
	NC_035109.1	4410000	0	nan			NC_035109.1	4410000	0	nan			NC_035109.1	4410000	0	nan			NC_035109.1	4410000	0	nan
	NC_035109.1	4415000	0	nan			NC_035109.1	4415000	0	nan			NC_035109.1	4415000	0	nan			NC_035109.1	4415000	0	nan
	NC_035109.1	4420000	0	nan			NC_035109.1	4420000	0	nan			NC_035109.1	4420000	0	nan			NC_035109.1	4420000	0	nan
	NC_035109.1	4425000	0	nan			NC_035109.1	4425000	0	nan			NC_035109.1	4425000	0	nan			NC_035109.1	4425000	0	nan
	NC_035109.1	4430000	0	nan			NC_035109.1	4430000	0	nan			NC_035109.1	4430000	0	nan			NC_035109.1	4430000	0	nan
	NC_035109.1	4435000	0	nan			NC_035109.1	4435000	0	nan			NC_035109.1	4435000	0	nan			NC_035109.1	4435000	0	nan
	NC_035109.1	4440000	0	nan			NC_035109.1	4440000	0	nan			NC_035109.1	4440000	0	nan			NC_035109.1	4440000	0	nan
	NC_035109.1	4445000	0	nan			NC_035109.1	4445000	0	nan			NC_035109.1	4445000	0	nan			NC_035109.1	4445000	0	nan
	NC_035109.1	4450000	0	nan			NC_035109.1	4450000	0	nan			NC_035109.1	4450000	0	nan			NC_035109.1	4450000	0	nan
	NC_035109.1	4455000	0	nan			NC_035109.1	4455000	0	nan			NC_035109.1	4455000	0	nan			NC_035109.1	4455000	0	nan
	NC_035109.1	4460000	0	nan			NC_035109.1	4460000	0	nan			NC_035109.1	4460000	0	nan			NC_035109.1	4460000	0	nan
	NC_035109.1	4465000	0	nan			NC_035109.1	4465000	0	nan			NC_035109.1	4465000	0	nan			NC_035109.1	4465000	0	nan
	NC_035109.1	4470000	0	nan			NC_035109.1	4470000	0	nan			NC_035109.1	4470000	0	nan			NC_035109.1	4470000	0	nan
	NC_035109.1	4475000	0	nan			NC_035109.1	4475000	0	nan			NC_035109.1	4475000	0	nan			NC_035109.1	4475000	0	nan
	NC_035109.1	4480000	0	nan			NC_035109.1	4480000	0	nan			NC_035109.1	4480000	0	nan			NC_035109.1	4480000	0	nan
	NC_035109.1	4485000	0	nan			NC_035109.1	4485000	0	nan			NC_035109.1	4485000	0	nan			NC_035109.1	4485000	0	nan
	NC_035109.1	4490000	0	nan			NC_035109.1	4490000	0	nan			NC_035109.1	4490000	0	nan			NC_035109.1	4490000	0	nan
	NC_035109.1	4495000	0	nan			NC_035109.1	4495000	0	nan			NC_035109.1	4495000	0	nan			NC_035109.1	4495000	0	nan
	NC_035109.1	4500000	0	nan			NC_035109.1	4500000	0	nan			NC_035109.1	4500000	0	nan			NC_035109.1	4500000	0	nan
	NC_035109.1	4505000	0	nan			NC_035109.1	4505000	0	nan			NC_035109.1	4505000	0	nan			NC_035109.1	4505000	0	nan
	NC_035109.1	4510000	0	nan			NC_035109.1	4510000	0	nan			NC_035109.1	4510000	0	nan			NC_035109.1	4510000	0	nan
	NC_035109.1	4515000	0	nan			NC_035109.1	4515000	0	nan			NC_035109.1	4515000	0	nan			NC_035109.1	4515000	0	nan
	NC_035109.1	4520000	0	nan			NC_035109.1	4520000	0	nan			NC_035109.1	4520000	0	nan			NC_035109.1	4520000	0	nan
	NC_035109.1	4525000	0	nan			NC_035109.1	4525000	0	nan			NC_035109.1	4525000	0	nan			NC_035109.1	4525000	0	nan
	NC_035109.1	4530000	0	nan			NC_035109.1	4530000	0	nan			NC_035109.1	4530000	0	nan			NC_035109.1	4530000	0	nan
	NC_035109.1	4535000	0	nan			NC_035109.1	4535000	0	nan			NC_035109.1	4535000	0	nan			NC_035109.1	4535000	0	nan
	NC_035109.1	4540000	0	nan			NC_035109.1	4540000	0	nan			NC_035109.1	4540000	0	nan			NC_035109.1	4540000	0	nan
	NC_035109.1	4545000	0	nan			NC_035109.1	4545000	0	nan			NC_035109.1	4545000	0	nan			NC_035109.1	4545000	0	nan
	NC_035109.1	4550000	0	nan			NC_035109.1	4550000	0	nan			NC_035109.1	4550000	0	nan			NC_035109.1	4550000	0	nan
	NC_035109.1	4555000	0	nan			NC_035109.1	4555000	0	nan			NC_035109.1	4555000	0	nan			NC_035109.1	4555000	0	nan
	NC_035109.1	4560000	0	nan			NC_035109.1	4560000	0	nan			NC_035109.1	4560000	0	nan			NC_035109.1	4560000	0	nan
	NC_035109.1	4565000	0	nan			NC_035109.1	4565000	0	nan			NC_035109.1	4565000	0	nan			NC_035109.1	4565000	0	nan
	NC_035109.1	4570000	0	nan			NC_035109.1	4570000	0	nan			NC_035109.1	4570000	0	nan			NC_035109.1	4570000	0	nan
	NC_035109.1	4575000	2	-1.39498			NC_035109.1	4575000	0	nan			NC_035109.1	4575000	6	-1.36885			NC_035109.1	4575000	8	-1.8325
	NC_035109.1	4580000	0	nan			NC_035109.1	4580000	0	nan			NC_035109.1	4580000	0	nan			NC_035109.1	4580000	0	nan
	NC_035109.1	4585000	0	nan			NC_035109.1	4585000	0	nan			NC_035109.1	4585000	0	nan			NC_035109.1	4585000	2	-1.23002
	NC_035109.1	4590000	0	nan			NC_035109.1	4590000	0	nan			NC_035109.1	4590000	0	nan			NC_035109.1	4590000	0	nan
	NC_035109.1	4595000	0	nan			NC_035109.1	4595000	0	nan			NC_035109.1	4595000	1	-0.885086			NC_035109.1	4595000	2	-1.22058
	NC_035109.1	4600000	2	0.456708			NC_035109.1	4600000	3	-0.853159			NC_035109.1	4600000	9	-1.37237			NC_035109.1	4600000	8	-1.12345
	NC_035109.1	4605000	0	nan			NC_035109.1	4605000	0	nan			NC_035109.1	4605000	0	nan			NC_035109.1	4605000	0	nan
	NC_035109.1	4610000	0	nan			NC_035109.1	4610000	0	nan			NC_035109.1	4610000	0	nan			NC_035109.1	4610000	0	nan
	NC_035109.1	4615000	0	nan			NC_035109.1	4615000	0	nan			NC_035109.1	4615000	0	nan			NC_035109.1	4615000	0	nan
	NC_035109.1	4620000	0	nan			NC_035109.1	4620000	0	nan			NC_035109.1	4620000	0	nan			NC_035109.1	4620000	0	nan
	NC_035109.1	4625000	0	nan			NC_035109.1	4625000	0	nan			NC_035109.1	4625000	0	nan			NC_035109.1	4625000	0	nan
	NC_035109.1	4630000	0	nan			NC_035109.1	4630000	0	nan			NC_035109.1	4630000	0	nan			NC_035109.1	4630000	0	nan
	NC_035109.1	4635000	0	nan			NC_035109.1	4635000	0	nan			NC_035109.1	4635000	0	nan			NC_035109.1	4635000	0	nan
	NC_035109.1	4640000	0	nan			NC_035109.1	4640000	0	nan			NC_035109.1	4640000	0	nan			NC_035109.1	4640000	0	nan
	NC_035109.1	4645000	0	nan			NC_035109.1	4645000	0	nan			NC_035109.1	4645000	0	nan			NC_035109.1	4645000	0	nan
	NC_035109.1	4650000	0	nan			NC_035109.1	4650000	0	nan			NC_035109.1	4650000	0	nan			NC_035109.1	4650000	0	nan
	NC_035109.1	4655000	0	nan			NC_035109.1	4655000	0	nan			NC_035109.1	4655000	0	nan			NC_035109.1	4655000	0	nan
	NC_035109.1	4660000	0	nan			NC_035109.1	4660000	0	nan			NC_035109.1	4660000	0	nan			NC_035109.1	4660000	0	nan
	NC_035109.1	4665000	0	nan			NC_035109.1	4665000	0	nan			NC_035109.1	4665000	0	nan			NC_035109.1	4665000	0	nan
	NC_035109.1	4670000	0	nan			NC_035109.1	4670000	0	nan			NC_035109.1	4670000	0	nan			NC_035109.1	4670000	0	nan
	NC_035109.1	4675000	0	nan			NC_035109.1	4675000	0	nan			NC_035109.1	4675000	0	nan			NC_035109.1	4675000	0	nan
	NC_035109.1	4680000	0	nan			NC_035109.1	4680000	0	nan			NC_035109.1	4680000	0	nan			NC_035109.1	4680000	0	nan
	NC_035109.1	4685000	0	nan			NC_035109.1	4685000	0	nan			NC_035109.1	4685000	0	nan			NC_035109.1	4685000	2	-1.26551
	NC_035109.1	4690000	0	nan			NC_035109.1	4690000	0	nan			NC_035109.1	4690000	0	nan			NC_035109.1	4690000	0	nan
	NC_035109.1	4695000	0	nan			NC_035109.1	4695000	0	nan			NC_035109.1	4695000	0	nan			NC_035109.1	4695000	0	nan
	NC_035109.1	4700000	0	nan			NC_035109.1	4700000	0	nan			NC_035109.1	4700000	0	nan			NC_035109.1	4700000	0	nan
	NC_035109.1	4705000	0	nan			NC_035109.1	4705000	0	nan			NC_035109.1	4705000	0	nan			NC_035109.1	4705000	0	nan
	NC_035109.1	4710000	0	nan			NC_035109.1	4710000	0	nan			NC_035109.1	4710000	0	nan			NC_035109.1	4710000	0	nan
	NC_035109.1	4715000	0	nan			NC_035109.1	4715000	0	nan			NC_035109.1	4715000	0	nan			NC_035109.1	4715000	0	nan
	NC_035109.1	4720000	0	nan			NC_035109.1	4720000	0	nan			NC_035109.1	4720000	0	nan			NC_035109.1	4720000	0	nan
	NC_035109.1	4725000	0	nan			NC_035109.1	4725000	0	nan			NC_035109.1	4725000	0	nan			NC_035109.1	4725000	0	nan
	NC_035109.1	4730000	0	nan			NC_035109.1	4730000	0	nan			NC_035109.1	4730000	0	nan			NC_035109.1	4730000	0	nan
	NC_035109.1	4735000	0	nan			NC_035109.1	4735000	0	nan			NC_035109.1	4735000	0	nan			NC_035109.1	4735000	0	nan
	NC_035109.1	4740000	0	nan			NC_035109.1	4740000	0	nan			NC_035109.1	4740000	0	nan			NC_035109.1	4740000	0	nan
	NC_035109.1	4745000	0	nan			NC_035109.1	4745000	1	-0.777898			NC_035109.1	4745000	1	-0.952991			NC_035109.1	4745000	0	nan
	NC_035109.1	4750000	0	nan			NC_035109.1	4750000	0	nan			NC_035109.1	4750000	0	nan			NC_035109.1	4750000	0	nan
	NC_035109.1	4755000	0	nan			NC_035109.1	4755000	0	nan			NC_035109.1	4755000	0	nan			NC_035109.1	4755000	0	nan
	NC_035109.1	4760000	0	nan			NC_035109.1	4760000	0	nan			NC_035109.1	4760000	0	nan			NC_035109.1	4760000	0	nan
	NC_035109.1	4765000	0	nan			NC_035109.1	4765000	0	nan			NC_035109.1	4765000	0	nan			NC_035109.1	4765000	0	nan
	NC_035109.1	4770000	0	nan			NC_035109.1	4770000	0	nan			NC_035109.1	4770000	0	nan			NC_035109.1	4770000	0	nan
	NC_035109.1	4775000	0	nan			NC_035109.1	4775000	0	nan			NC_035109.1	4775000	0	nan			NC_035109.1	4775000	0	nan
	NC_035109.1	4780000	0	nan			NC_035109.1	4780000	0	nan			NC_035109.1	4780000	0	nan			NC_035109.1	4780000	0	nan
	NC_035109.1	4785000	0	nan			NC_035109.1	4785000	0	nan			NC_035109.1	4785000	0	nan			NC_035109.1	4785000	0	nan
	NC_035109.1	4790000	0	nan			NC_035109.1	4790000	0	nan			NC_035109.1	4790000	0	nan			NC_035109.1	4790000	0	nan
	NC_035109.1	4795000	0	nan			NC_035109.1	4795000	0	nan			NC_035109.1	4795000	0	nan			NC_035109.1	4795000	0	nan
	NC_035109.1	4800000	0	nan			NC_035109.1	4800000	0	nan			NC_035109.1	4800000	0	nan			NC_035109.1	4800000	0	nan
	NC_035109.1	4805000	0	nan			NC_035109.1	4805000	0	nan			NC_035109.1	4805000	0	nan			NC_035109.1	4805000	0	nan
	NC_035109.1	4810000	0	nan			NC_035109.1	4810000	0	nan			NC_035109.1	4810000	0	nan			NC_035109.1	4810000	0	nan
	NC_035109.1	4815000	0	nan			NC_035109.1	4815000	0	nan			NC_035109.1	4815000	0	nan			NC_035109.1	4815000	0	nan
	NC_035109.1	4820000	0	nan			NC_035109.1	4820000	0	nan			NC_035109.1	4820000	0	nan			NC_035109.1	4820000	0	nan
	NC_035109.1	4825000	0	nan			NC_035109.1	4825000	0	nan			NC_035109.1	4825000	0	nan			NC_035109.1	4825000	0	nan
	NC_035109.1	4830000	0	nan			NC_035109.1	4830000	0	nan			NC_035109.1	4830000	0	nan			NC_035109.1	4830000	0	nan
	NC_035109.1	4835000	0	nan			NC_035109.1	4835000	0	nan			NC_035109.1	4835000	0	nan			NC_035109.1	4835000	0	nan
	NC_035109.1	4840000	0	nan			NC_035109.1	4840000	0	nan			NC_035109.1	4840000	0	nan			NC_035109.1	4840000	0	nan
	NC_035109.1	4845000	0	nan			NC_035109.1	4845000	0	nan			NC_035109.1	4845000	0	nan			NC_035109.1	4845000	0	nan
	NC_035109.1	4850000	0	nan			NC_035109.1	4850000	0	nan			NC_035109.1	4850000	0	nan			NC_035109.1	4850000	0	nan
	NC_035109.1	4855000	0	nan			NC_035109.1	4855000	0	nan			NC_035109.1	4855000	0	nan			NC_035109.1	4855000	0	nan
	NC_035109.1	4860000	0	nan			NC_035109.1	4860000	0	nan			NC_035109.1	4860000	0	nan			NC_035109.1	4860000	0	nan
	NC_035109.1	4865000	0	nan			NC_035109.1	4865000	0	nan			NC_035109.1	4865000	0	nan			NC_035109.1	4865000	0	nan
	NC_035109.1	4870000	0	nan			NC_035109.1	4870000	0	nan			NC_035109.1	4870000	0	nan			NC_035109.1	4870000	0	nan
	NC_035109.1	4875000	0	nan			NC_035109.1	4875000	0	nan			NC_035109.1	4875000	0	nan			NC_035109.1	4875000	0	nan
	NC_035109.1	4880000	0	nan			NC_035109.1	4880000	0	nan			NC_035109.1	4880000	0	nan			NC_035109.1	4880000	0	nan
	NC_035109.1	4885000	0	nan			NC_035109.1	4885000	0	nan			NC_035109.1	4885000	0	nan			NC_035109.1	4885000	0	nan
	NC_035109.1	4890000	0	nan			NC_035109.1	4890000	0	nan			NC_035109.1	4890000	0	nan			NC_035109.1	4890000	0	nan
	NC_035109.1	4895000	0	nan			NC_035109.1	4895000	0	nan			NC_035109.1	4895000	0	nan			NC_035109.1	4895000	0	nan
	NC_035109.1	4900000	0	nan			NC_035109.1	4900000	0	nan			NC_035109.1	4900000	0	nan			NC_035109.1	4900000	0	nan
	NC_035109.1	4905000	0	nan			NC_035109.1	4905000	0	nan			NC_035109.1	4905000	0	nan			NC_035109.1	4905000	0	nan
	NC_035109.1	4910000	0	nan			NC_035109.1	4910000	0	nan			NC_035109.1	4910000	0	nan			NC_035109.1	4910000	0	nan
	NC_035109.1	4915000	0	nan			NC_035109.1	4915000	0	nan			NC_035109.1	4915000	0	nan			NC_035109.1	4915000	0	nan
	NC_035109.1	4920000	0	nan			NC_035109.1	4920000	0	nan			NC_035109.1	4920000	0	nan			NC_035109.1	4920000	0	nan
	NC_035109.1	4925000	0	nan			NC_035109.1	4925000	0	nan			NC_035109.1	4925000	0	nan			NC_035109.1	4925000	0	nan
	NC_035109.1	4930000	0	nan			NC_035109.1	4930000	0	nan			NC_035109.1	4930000	0	nan			NC_035109.1	4930000	0	nan
	NC_035109.1	4935000	0	nan			NC_035109.1	4935000	0	nan			NC_035109.1	4935000	0	nan			NC_035109.1	4935000	0	nan
	NC_035109.1	4940000	0	nan			NC_035109.1	4940000	0	nan			NC_035109.1	4940000	0	nan			NC_035109.1	4940000	0	nan
	NC_035109.1	4945000	0	nan			NC_035109.1	4945000	0	nan			NC_035109.1	4945000	0	nan			NC_035109.1	4945000	0	nan
	NC_035109.1	4950000	0	nan			NC_035109.1	4950000	0	nan			NC_035109.1	4950000	0	nan			NC_035109.1	4950000	0	nan
	NC_035109.1	4955000	0	nan			NC_035109.1	4955000	0	nan			NC_035109.1	4955000	0	nan			NC_035109.1	4955000	0	nan
	NC_035109.1	4960000	0	nan			NC_035109.1	4960000	0	nan			NC_035109.1	4960000	0	nan			NC_035109.1	4960000	0	nan
	NC_035109.1	4965000	0	nan			NC_035109.1	4965000	0	nan			NC_035109.1	4965000	0	nan			NC_035109.1	4965000	0	nan
	NC_035109.1	4970000	0	nan			NC_035109.1	4970000	0	nan			NC_035109.1	4970000	0	nan			NC_035109.1	4970000	0	nan
	NC_035109.1	4975000	0	nan			NC_035109.1	4975000	0	nan			NC_035109.1	4975000	0	nan			NC_035109.1	4975000	0	nan
	NC_035109.1	4980000	0	nan			NC_035109.1	4980000	0	nan			NC_035109.1	4980000	0	nan			NC_035109.1	4980000	0	nan
	NC_035109.1	4985000	0	nan			NC_035109.1	4985000	0	nan			NC_035109.1	4985000	0	nan			NC_035109.1	4985000	0	nan
	NC_035109.1	4990000	2	1.48967			NC_035109.1	4990000	5	-0.796074			NC_035109.1	4990000	4	0.629249			NC_035109.1	4990000	10	-0.77612
	NC_035109.1	4995000	0	nan			NC_035109.1	4995000	0	nan			NC_035109.1	4995000	0	nan			NC_035109.1	4995000	0	nan
	NC_035109.1	5000000	0	nan			NC_035109.1	5000000	0	nan			NC_035109.1	5000000	0	nan			NC_035109.1	5000000	0	nan
	NC_035109.1	5005000	0	nan			NC_035109.1	5005000	0	nan			NC_035109.1	5005000	0	nan			NC_035109.1	5005000	0	nan
	NC_035109.1	5010000	0	nan			NC_035109.1	5010000	0	nan			NC_035109.1	5010000	0	nan			NC_035109.1	5010000	0	nan
	NC_035109.1	5015000	0	nan			NC_035109.1	5015000	0	nan			NC_035109.1	5015000	0	nan			NC_035109.1	5015000	0	nan
	NC_035109.1	5020000	0	nan			NC_035109.1	5020000	0	nan			NC_035109.1	5020000	0	nan			NC_035109.1	5020000	0	nan
	NC_035109.1	5025000	0	nan			NC_035109.1	5025000	0	nan			NC_035109.1	5025000	0	nan			NC_035109.1	5025000	0	nan
	NC_035109.1	5030000	0	nan			NC_035109.1	5030000	0	nan			NC_035109.1	5030000	0	nan			NC_035109.1	5030000	0	nan
	NC_035109.1	5035000	0	nan			NC_035109.1	5035000	0	nan			NC_035109.1	5035000	0	nan			NC_035109.1	5035000	0	nan
	NC_035109.1	5040000	0	nan			NC_035109.1	5040000	0	nan			NC_035109.1	5040000	0	nan			NC_035109.1	5040000	0	nan
	NC_035109.1	5045000	0	nan			NC_035109.1	5045000	0	nan			NC_035109.1	5045000	0	nan			NC_035109.1	5045000	0	nan
	NC_035109.1	5050000	0	nan			NC_035109.1	5050000	0	nan			NC_035109.1	5050000	0	nan			NC_035109.1	5050000	0	nan
	NC_035109.1	5055000	0	nan			NC_035109.1	5055000	0	nan			NC_035109.1	5055000	0	nan			NC_035109.1	5055000	0	nan
	NC_035109.1	5060000	0	nan			NC_035109.1	5060000	0	nan			NC_035109.1	5060000	0	nan			NC_035109.1	5060000	0	nan
	NC_035109.1	5065000	0	nan			NC_035109.1	5065000	0	nan			NC_035109.1	5065000	0	nan			NC_035109.1	5065000	0	nan
	NC_035109.1	5070000	0	nan			NC_035109.1	5070000	0	nan			NC_035109.1	5070000	0	nan			NC_035109.1	5070000	0	nan
	NC_035109.1	5075000	0	nan			NC_035109.1	5075000	0	nan			NC_035109.1	5075000	0	nan			NC_035109.1	5075000	0	nan
	NC_035109.1	5080000	0	nan			NC_035109.1	5080000	0	nan			NC_035109.1	5080000	0	nan			NC_035109.1	5080000	0	nan
	NC_035109.1	5085000	0	nan			NC_035109.1	5085000	0	nan			NC_035109.1	5085000	0	nan			NC_035109.1	5085000	0	nan
	NC_035109.1	5090000	0	nan			NC_035109.1	5090000	0	nan			NC_035109.1	5090000	0	nan			NC_035109.1	5090000	0	nan
	NC_035109.1	5095000	0	nan			NC_035109.1	5095000	0	nan			NC_035109.1	5095000	0	nan			NC_035109.1	5095000	0	nan
	NC_035109.1	5100000	0	nan			NC_035109.1	5100000	0	nan			NC_035109.1	5100000	0	nan			NC_035109.1	5100000	0	nan
	NC_035109.1	5105000	0	nan			NC_035109.1	5105000	0	nan			NC_035109.1	5105000	0	nan			NC_035109.1	5105000	0	nan
	NC_035109.1	5110000	0	nan			NC_035109.1	5110000	0	nan			NC_035109.1	5110000	0	nan			NC_035109.1	5110000	0	nan
	NC_035109.1	5115000	0	nan			NC_035109.1	5115000	0	nan			NC_035109.1	5115000	0	nan			NC_035109.1	5115000	0	nan
	NC_035109.1	5120000	0	nan			NC_035109.1	5120000	0	nan			NC_035109.1	5120000	0	nan			NC_035109.1	5120000	0	nan
	NC_035109.1	5125000	0	nan			NC_035109.1	5125000	0	nan			NC_035109.1	5125000	0	nan			NC_035109.1	5125000	0	nan
	NC_035109.1	5130000	0	nan			NC_035109.1	5130000	0	nan			NC_035109.1	5130000	0	nan			NC_035109.1	5130000	0	nan
	NC_035109.1	5135000	0	nan			NC_035109.1	5135000	0	nan			NC_035109.1	5135000	0	nan			NC_035109.1	5135000	0	nan
	NC_035109.1	5140000	0	nan			NC_035109.1	5140000	0	nan			NC_035109.1	5140000	0	nan			NC_035109.1	5140000	0	nan
	NC_035109.1	5145000	0	nan			NC_035109.1	5145000	0	nan			NC_035109.1	5145000	0	nan			NC_035109.1	5145000	0	nan
	NC_035109.1	5150000	0	nan			NC_035109.1	5150000	0	nan			NC_035109.1	5150000	0	nan			NC_035109.1	5150000	0	nan
	NC_035109.1	5155000	0	nan			NC_035109.1	5155000	0	nan			NC_035109.1	5155000	0	nan			NC_035109.1	5155000	0	nan
	NC_035109.1	5160000	0	nan			NC_035109.1	5160000	0	nan			NC_035109.1	5160000	0	nan			NC_035109.1	5160000	0	nan
	NC_035109.1	5165000	0	nan			NC_035109.1	5165000	0	nan			NC_035109.1	5165000	0	nan			NC_035109.1	5165000	0	nan
	NC_035109.1	5170000	0	nan			NC_035109.1	5170000	0	nan			NC_035109.1	5170000	0	nan			NC_035109.1	5170000	0	nan
	NC_035109.1	5175000	0	nan			NC_035109.1	5175000	0	nan			NC_035109.1	5175000	0	nan			NC_035109.1	5175000	0	nan
	NC_035109.1	5180000	0	nan			NC_035109.1	5180000	0	nan			NC_035109.1	5180000	0	nan			NC_035109.1	5180000	0	nan
	NC_035109.1	5185000	0	nan			NC_035109.1	5185000	0	nan			NC_035109.1	5185000	0	nan			NC_035109.1	5185000	0	nan
	NC_035109.1	5190000	0	nan			NC_035109.1	5190000	0	nan			NC_035109.1	5190000	0	nan			NC_035109.1	5190000	0	nan
	NC_035109.1	5195000	0	nan			NC_035109.1	5195000	0	nan			NC_035109.1	5195000	0	nan			NC_035109.1	5195000	0	nan
	NC_035109.1	5200000	0	nan			NC_035109.1	5200000	0	nan			NC_035109.1	5200000	0	nan			NC_035109.1	5200000	0	nan
	NC_035109.1	5205000	0	nan			NC_035109.1	5205000	0	nan			NC_035109.1	5205000	0	nan			NC_035109.1	5205000	0	nan
	NC_035109.1	5210000	0	nan			NC_035109.1	5210000	0	nan			NC_035109.1	5210000	0	nan			NC_035109.1	5210000	0	nan
	NC_035109.1	5215000	0	nan			NC_035109.1	5215000	0	nan			NC_035109.1	5215000	0	nan			NC_035109.1	5215000	0	nan
	NC_035109.1	5220000	0	nan			NC_035109.1	5220000	0	nan			NC_035109.1	5220000	0	nan			NC_035109.1	5220000	0	nan
	NC_035109.1	5225000	0	nan			NC_035109.1	5225000	0	nan			NC_035109.1	5225000	0	nan			NC_035109.1	5225000	0	nan
	NC_035109.1	5230000	0	nan			NC_035109.1	5230000	0	nan			NC_035109.1	5230000	0	nan			NC_035109.1	5230000	0	nan
	NC_035109.1	5235000	0	nan			NC_035109.1	5235000	0	nan			NC_035109.1	5235000	0	nan			NC_035109.1	5235000	0	nan
	NC_035109.1	5240000	0	nan			NC_035109.1	5240000	0	nan			NC_035109.1	5240000	0	nan			NC_035109.1	5240000	0	nan
	NC_035109.1	5245000	0	nan			NC_035109.1	5245000	0	nan			NC_035109.1	5245000	0	nan			NC_035109.1	5245000	0	nan
	NC_035109.1	5250000	0	nan			NC_035109.1	5250000	0	nan			NC_035109.1	5250000	0	nan			NC_035109.1	5250000	0	nan
	NC_035109.1	5255000	0	nan			NC_035109.1	5255000	0	nan			NC_035109.1	5255000	0	nan			NC_035109.1	5255000	0	nan
	NC_035109.1	5260000	0	nan			NC_035109.1	5260000	0	nan			NC_035109.1	5260000	0	nan			NC_035109.1	5260000	0	nan
	NC_035109.1	5265000	0	nan			NC_035109.1	5265000	0	nan			NC_035109.1	5265000	0	nan			NC_035109.1	5265000	0	nan
	NC_035109.1	5270000	0	nan			NC_035109.1	5270000	0	nan			NC_035109.1	5270000	0	nan			NC_035109.1	5270000	0	nan
	NC_035109.1	5275000	0	nan			NC_035109.1	5275000	0	nan			NC_035109.1	5275000	0	nan			NC_035109.1	5275000	0	nan
	NC_035109.1	5280000	0	nan			NC_035109.1	5280000	0	nan			NC_035109.1	5280000	0	nan			NC_035109.1	5280000	0	nan
	NC_035109.1	5285000	0	nan			NC_035109.1	5285000	0	nan			NC_035109.1	5285000	0	nan			NC_035109.1	5285000	0	nan
	NC_035109.1	5290000	1	-0.845192			NC_035109.1	5290000	0	nan			NC_035109.1	5290000	2	-1.18228			NC_035109.1	5290000	7	-0.472742
	NC_035109.1	5295000	0	nan			NC_035109.1	5295000	0	nan			NC_035109.1	5295000	0	nan			NC_035109.1	5295000	0	nan
	NC_035109.1	5300000	4	1.97467			NC_035109.1	5300000	6	-1.9884			NC_035109.1	5300000	7	0.413967			NC_035109.1	5300000	13	-1.32992
	NC_035109.1	5305000	0	nan			NC_035109.1	5305000	0	nan			NC_035109.1	5305000	0	nan			NC_035109.1	5305000	0	nan
	NC_035109.1	5310000	0	nan			NC_035109.1	5310000	0	nan			NC_035109.1	5310000	0	nan			NC_035109.1	5310000	0	nan
	NC_035109.1	5315000	0	nan			NC_035109.1	5315000	0	nan			NC_035109.1	5315000	0	nan			NC_035109.1	5315000	0	nan
	NC_035109.1	5320000	0	nan			NC_035109.1	5320000	0	nan			NC_035109.1	5320000	0	nan			NC_035109.1	5320000	0	nan
	NC_035109.1	5325000	0	nan			NC_035109.1	5325000	0	nan			NC_035109.1	5325000	0	nan			NC_035109.1	5325000	0	nan
	NC_035109.1	5330000	0	nan			NC_035109.1	5330000	0	nan			NC_035109.1	5330000	0	nan			NC_035109.1	5330000	0	nan
	NC_035109.1	5335000	0	nan			NC_035109.1	5335000	0	nan			NC_035109.1	5335000	0	nan			NC_035109.1	5335000	0	nan
	NC_035109.1	5340000	0	nan			NC_035109.1	5340000	0	nan			NC_035109.1	5340000	0	nan			NC_035109.1	5340000	0	nan
	NC_035109.1	5345000	0	nan			NC_035109.1	5345000	0	nan			NC_035109.1	5345000	0	nan			NC_035109.1	5345000	0	nan
	NC_035109.1	5350000	0	nan			NC_035109.1	5350000	0	nan			NC_035109.1	5350000	0	nan			NC_035109.1	5350000	0	nan
	NC_035109.1	5355000	0	nan			NC_035109.1	5355000	0	nan			NC_035109.1	5355000	0	nan			NC_035109.1	5355000	0	nan
	NC_035109.1	5360000	0	nan			NC_035109.1	5360000	0	nan			NC_035109.1	5360000	0	nan			NC_035109.1	5360000	0	nan
	NC_035109.1	5365000	0	nan			NC_035109.1	5365000	0	nan			NC_035109.1	5365000	0	nan			NC_035109.1	5365000	0	nan
	NC_035109.1	5370000	0	nan			NC_035109.1	5370000	0	nan			NC_035109.1	5370000	0	nan			NC_035109.1	5370000	0	nan
	NC_035109.1	5375000	0	nan			NC_035109.1	5375000	0	nan			NC_035109.1	5375000	0	nan			NC_035109.1	5375000	0	nan
	NC_035109.1	5380000	0	nan			NC_035109.1	5380000	0	nan			NC_035109.1	5380000	0	nan			NC_035109.1	5380000	0	nan
	NC_035109.1	5385000	0	nan			NC_035109.1	5385000	0	nan			NC_035109.1	5385000	0	nan			NC_035109.1	5385000	0	nan
	NC_035109.1	5390000	0	nan			NC_035109.1	5390000	0	nan			NC_035109.1	5390000	0	nan			NC_035109.1	5390000	0	nan
	NC_035109.1	5395000	0	nan			NC_035109.1	5395000	0	nan			NC_035109.1	5395000	0	nan			NC_035109.1	5395000	0	nan
	NC_035109.1	5400000	0	nan			NC_035109.1	5400000	0	nan			NC_035109.1	5400000	0	nan			NC_035109.1	5400000	0	nan
	NC_035109.1	5405000	0	nan			NC_035109.1	5405000	0	nan			NC_035109.1	5405000	0	nan			NC_035109.1	5405000	0	nan
	NC_035109.1	5410000	0	nan			NC_035109.1	5410000	0	nan			NC_035109.1	5410000	0	nan			NC_035109.1	5410000	0	nan
	NC_035109.1	5415000	0	nan			NC_035109.1	5415000	0	nan			NC_035109.1	5415000	0	nan			NC_035109.1	5415000	0	nan
	NC_035109.1	5420000	0	nan			NC_035109.1	5420000	0	nan			NC_035109.1	5420000	0	nan			NC_035109.1	5420000	0	nan
	NC_035109.1	5425000	0	nan			NC_035109.1	5425000	0	nan			NC_035109.1	5425000	0	nan			NC_035109.1	5425000	0	nan
	NC_035109.1	5430000	0	nan			NC_035109.1	5430000	0	nan			NC_035109.1	5430000	0	nan			NC_035109.1	5430000	0	nan
	NC_035109.1	5435000	0	nan			NC_035109.1	5435000	0	nan			NC_035109.1	5435000	0	nan			NC_035109.1	5435000	0	nan
	NC_035109.1	5440000	0	nan			NC_035109.1	5440000	0	nan			NC_035109.1	5440000	0	nan			NC_035109.1	5440000	0	nan
	NC_035109.1	5445000	0	nan			NC_035109.1	5445000	0	nan			NC_035109.1	5445000	0	nan			NC_035109.1	5445000	0	nan
	NC_035109.1	5450000	0	nan			NC_035109.1	5450000	0	nan			NC_035109.1	5450000	0	nan			NC_035109.1	5450000	0	nan
	NC_035109.1	5455000	0	nan			NC_035109.1	5455000	0	nan			NC_035109.1	5455000	0	nan			NC_035109.1	5455000	0	nan
	NC_035109.1	5460000	0	nan			NC_035109.1	5460000	0	nan			NC_035109.1	5460000	0	nan			NC_035109.1	5460000	0	nan
	NC_035109.1	5465000	0	nan			NC_035109.1	5465000	0	nan			NC_035109.1	5465000	0	nan			NC_035109.1	5465000	0	nan
	NC_035109.1	5470000	0	nan			NC_035109.1	5470000	0	nan			NC_035109.1	5470000	0	nan			NC_035109.1	5470000	0	nan
	NC_035109.1	5475000	0	nan			NC_035109.1	5475000	0	nan			NC_035109.1	5475000	0	nan			NC_035109.1	5475000	0	nan
	NC_035109.1	5480000	0	nan			NC_035109.1	5480000	0	nan			NC_035109.1	5480000	0	nan			NC_035109.1	5480000	0	nan
	NC_035109.1	5485000	0	nan			NC_035109.1	5485000	0	nan			NC_035109.1	5485000	0	nan			NC_035109.1	5485000	0	nan
	NC_035109.1	5490000	0	nan			NC_035109.1	5490000	0	nan			NC_035109.1	5490000	0	nan			NC_035109.1	5490000	0	nan
	NC_035109.1	5495000	0	nan			NC_035109.1	5495000	0	nan			NC_035109.1	5495000	0	nan			NC_035109.1	5495000	0	nan
	NC_035109.1	5500000	0	nan			NC_035109.1	5500000	0	nan			NC_035109.1	5500000	0	nan			NC_035109.1	5500000	0	nan
	NC_035109.1	5505000	0	nan			NC_035109.1	5505000	0	nan			NC_035109.1	5505000	0	nan			NC_035109.1	5505000	0	nan
	NC_035109.1	5510000	0	nan			NC_035109.1	5510000	0	nan			NC_035109.1	5510000	0	nan			NC_035109.1	5510000	0	nan
	NC_035109.1	5515000	0	nan			NC_035109.1	5515000	0	nan			NC_035109.1	5515000	0	nan			NC_035109.1	5515000	0	nan
	NC_035109.1	5520000	0	nan			NC_035109.1	5520000	0	nan			NC_035109.1	5520000	0	nan			NC_035109.1	5520000	0	nan
	NC_035109.1	5525000	0	nan			NC_035109.1	5525000	0	nan			NC_035109.1	5525000	0	nan			NC_035109.1	5525000	0	nan
	NC_035109.1	5530000	0	nan			NC_035109.1	5530000	0	nan			NC_035109.1	5530000	0	nan			NC_035109.1	5530000	0	nan
	NC_035109.1	5535000	0	nan			NC_035109.1	5535000	0	nan			NC_035109.1	5535000	0	nan			NC_035109.1	5535000	0	nan
	NC_035109.1	5540000	0	nan			NC_035109.1	5540000	0	nan			NC_035109.1	5540000	0	nan			NC_035109.1	5540000	0	nan
	NC_035109.1	5545000	0	nan			NC_035109.1	5545000	0	nan			NC_035109.1	5545000	0	nan			NC_035109.1	5545000	0	nan
	NC_035109.1	5550000	0	nan			NC_035109.1	5550000	0	nan			NC_035109.1	5550000	0	nan			NC_035109.1	5550000	0	nan
	NC_035109.1	5555000	0	nan			NC_035109.1	5555000	0	nan			NC_035109.1	5555000	0	nan			NC_035109.1	5555000	0	nan
	NC_035109.1	5560000	0	nan			NC_035109.1	5560000	0	nan			NC_035109.1	5560000	0	nan			NC_035109.1	5560000	0	nan
	NC_035109.1	5565000	0	nan			NC_035109.1	5565000	0	nan			NC_035109.1	5565000	0	nan			NC_035109.1	5565000	0	nan
	NC_035109.1	5570000	2	0.195774			NC_035109.1	5570000	6	-0.203211			NC_035109.1	5570000	9	-1.49357			NC_035109.1	5570000	23	-1.54916
	NC_035109.1	5575000	0	nan			NC_035109.1	5575000	0	nan			NC_035109.1	5575000	0	nan			NC_035109.1	5575000	0	nan
	NC_035109.1	5580000	0	nan			NC_035109.1	5580000	0	nan			NC_035109.1	5580000	0	nan			NC_035109.1	5580000	0	nan
	NC_035109.1	5585000	0	nan			NC_035109.1	5585000	0	nan			NC_035109.1	5585000	0	nan			NC_035109.1	5585000	0	nan
	NC_035109.1	5590000	0	nan			NC_035109.1	5590000	0	nan			NC_035109.1	5590000	0	nan			NC_035109.1	5590000	0	nan
	NC_035109.1	5595000	0	nan			NC_035109.1	5595000	0	nan			NC_035109.1	5595000	0	nan			NC_035109.1	5595000	0	nan
	NC_035109.1	5600000	3	-1.16699			NC_035109.1	5600000	4	-1.28683			NC_035109.1	5600000	7	-1.37821			NC_035109.1	5600000	19	-2.09933
	NC_035109.1	5605000	0	nan			NC_035109.1	5605000	0	nan			NC_035109.1	5605000	0	nan			NC_035109.1	5605000	0	nan
	NC_035109.1	5610000	0	nan			NC_035109.1	5610000	0	nan			NC_035109.1	5610000	0	nan			NC_035109.1	5610000	0	nan
	NC_035109.1	5615000	0	nan			NC_035109.1	5615000	0	nan			NC_035109.1	5615000	0	nan			NC_035109.1	5615000	0	nan
	NC_035109.1	5620000	0	nan			NC_035109.1	5620000	0	nan			NC_035109.1	5620000	0	nan			NC_035109.1	5620000	0	nan
	NC_035109.1	5625000	0	nan			NC_035109.1	5625000	0	nan			NC_035109.1	5625000	0	nan			NC_035109.1	5625000	0	nan
	NC_035109.1	5630000	0	nan			NC_035109.1	5630000	0	nan			NC_035109.1	5630000	0	nan			NC_035109.1	5630000	0	nan
	NC_035109.1	5635000	0	nan			NC_035109.1	5635000	0	nan			NC_035109.1	5635000	0	nan			NC_035109.1	5635000	0	nan
	NC_035109.1	5640000	0	nan			NC_035109.1	5640000	0	nan			NC_035109.1	5640000	0	nan			NC_035109.1	5640000	0	nan
	NC_035109.1	5645000	0	nan			NC_035109.1	5645000	0	nan			NC_035109.1	5645000	0	nan			NC_035109.1	5645000	0	nan
	NC_035109.1	5650000	0	nan			NC_035109.1	5650000	0	nan			NC_035109.1	5650000	0	nan			NC_035109.1	5650000	0	nan
	NC_035109.1	5655000	0	nan			NC_035109.1	5655000	0	nan			NC_035109.1	5655000	0	nan			NC_035109.1	5655000	0	nan
	NC_035109.1	5660000	0	nan			NC_035109.1	5660000	0	nan			NC_035109.1	5660000	0	nan			NC_035109.1	5660000	0	nan
	NC_035109.1	5665000	0	nan			NC_035109.1	5665000	0	nan			NC_035109.1	5665000	0	nan			NC_035109.1	5665000	0	nan
	NC_035109.1	5670000	0	nan			NC_035109.1	5670000	0	nan			NC_035109.1	5670000	0	nan			NC_035109.1	5670000	0	nan
	NC_035109.1	5675000	0	nan			NC_035109.1	5675000	0	nan			NC_035109.1	5675000	0	nan			NC_035109.1	5675000	0	nan
	NC_035109.1	5680000	0	nan			NC_035109.1	5680000	0	nan			NC_035109.1	5680000	0	nan			NC_035109.1	5680000	0	nan
	NC_035109.1	5685000	0	nan			NC_035109.1	5685000	0	nan			NC_035109.1	5685000	0	nan			NC_035109.1	5685000	0	nan
	NC_035109.1	5690000	0	nan			NC_035109.1	5690000	0	nan			NC_035109.1	5690000	0	nan			NC_035109.1	5690000	0	nan
	NC_035109.1	5695000	0	nan			NC_035109.1	5695000	0	nan			NC_035109.1	5695000	0	nan			NC_035109.1	5695000	0	nan
	NC_035109.1	5700000	0	nan			NC_035109.1	5700000	0	nan			NC_035109.1	5700000	0	nan			NC_035109.1	5700000	0	nan
	NC_035109.1	5705000	0	nan			NC_035109.1	5705000	0	nan			NC_035109.1	5705000	0	nan			NC_035109.1	5705000	0	nan
	NC_035109.1	5710000	4	1.53743			NC_035109.1	5710000	4	1.01585			NC_035109.1	5710000	7	0.47071			NC_035109.1	5710000	9	-0.418209
	NC_035109.1	5715000	0	nan			NC_035109.1	5715000	0	nan			NC_035109.1	5715000	0	nan			NC_035109.1	5715000	0	nan
	NC_035109.1	5720000	0	nan			NC_035109.1	5720000	0	nan			NC_035109.1	5720000	0	nan			NC_035109.1	5720000	0	nan
	NC_035109.1	5725000	0	nan			NC_035109.1	5725000	0	nan			NC_035109.1	5725000	0	nan			NC_035109.1	5725000	2	-1.19183
	NC_035109.1	5730000	0	nan			NC_035109.1	5730000	0	nan			NC_035109.1	5730000	0	nan			NC_035109.1	5730000	0	nan
	NC_035109.1	5735000	0	nan			NC_035109.1	5735000	0	nan			NC_035109.1	5735000	0	nan			NC_035109.1	5735000	0	nan
	NC_035109.1	5740000	0	nan			NC_035109.1	5740000	0	nan			NC_035109.1	5740000	0	nan			NC_035109.1	5740000	0	nan
	NC_035109.1	5745000	0	nan			NC_035109.1	5745000	0	nan			NC_035109.1	5745000	0	nan			NC_035109.1	5745000	0	nan
	NC_035109.1	5750000	0	nan			NC_035109.1	5750000	0	nan			NC_035109.1	5750000	0	nan			NC_035109.1	5750000	0	nan
	NC_035109.1	5755000	0	nan			NC_035109.1	5755000	0	nan			NC_035109.1	5755000	0	nan			NC_035109.1	5755000	0	nan
	NC_035109.1	5760000	0	nan			NC_035109.1	5760000	0	nan			NC_035109.1	5760000	0	nan			NC_035109.1	5760000	0	nan
	NC_035109.1	5765000	0	nan			NC_035109.1	5765000	0	nan			NC_035109.1	5765000	0	nan			NC_035109.1	5765000	0	nan
	NC_035109.1	5770000	3	1.4914			NC_035109.1	5770000	5	-0.140389			NC_035109.1	5770000	10	-0.664851			NC_035109.1	5770000	9	-0.963263
	NC_035109.1	5775000	0	nan			NC_035109.1	5775000	0	nan			NC_035109.1	5775000	0	nan			NC_035109.1	5775000	0	nan
	NC_035109.1	5780000	2	-0.140635			NC_035109.1	5780000	4	-1.62296			NC_035109.1	5780000	4	-1.27613			NC_035109.1	5780000	5	-1.17756
	NC_035109.1	5785000	0	nan			NC_035109.1	5785000	0	nan			NC_035109.1	5785000	0	nan			NC_035109.1	5785000	0	nan
	NC_035109.1	5790000	0	nan			NC_035109.1	5790000	0	nan			NC_035109.1	5790000	0	nan			NC_035109.1	5790000	0	nan
	NC_035109.1	5795000	0	nan			NC_035109.1	5795000	0	nan			NC_035109.1	5795000	0	nan			NC_035109.1	5795000	0	nan
	NC_035109.1	5800000	0	nan			NC_035109.1	5800000	0	nan			NC_035109.1	5800000	0	nan			NC_035109.1	5800000	0	nan
	NC_035109.1	5805000	0	nan			NC_035109.1	5805000	0	nan			NC_035109.1	5805000	0	nan			NC_035109.1	5805000	0	nan
	NC_035109.1	5810000	0	nan			NC_035109.1	5810000	0	nan			NC_035109.1	5810000	0	nan			NC_035109.1	5810000	0	nan
	NC_035109.1	5815000	0	nan			NC_035109.1	5815000	0	nan			NC_035109.1	5815000	0	nan			NC_035109.1	5815000	0	nan
	NC_035109.1	5820000	0	nan			NC_035109.1	5820000	0	nan			NC_035109.1	5820000	0	nan			NC_035109.1	5820000	0	nan
	NC_035109.1	5825000	0	nan			NC_035109.1	5825000	0	nan			NC_035109.1	5825000	0	nan			NC_035109.1	5825000	0	nan
	NC_035109.1	5830000	0	nan			NC_035109.1	5830000	0	nan			NC_035109.1	5830000	0	nan			NC_035109.1	5830000	0	nan
	NC_035109.1	5835000	12	0.595905			NC_035109.1	5835000	19	-1.68569			NC_035109.1	5835000	20	-0.374525			NC_035109.1	5835000	40	-1.63056
	NC_035109.1	5840000	0	nan			NC_035109.1	5840000	0	nan			NC_035109.1	5840000	0	nan			NC_035109.1	5840000	0	nan
	NC_035109.1	5845000	0	nan			NC_035109.1	5845000	0	nan			NC_035109.1	5845000	0	nan			NC_035109.1	5845000	0	nan
	NC_035109.1	5850000	0	nan			NC_035109.1	5850000	0	nan			NC_035109.1	5850000	0	nan			NC_035109.1	5850000	0	nan
	NC_035109.1	5855000	0	nan			NC_035109.1	5855000	0	nan			NC_035109.1	5855000	0	nan			NC_035109.1	5855000	0	nan
	NC_035109.1	5860000	0	nan			NC_035109.1	5860000	0	nan			NC_035109.1	5860000	0	nan			NC_035109.1	5860000	0	nan
	NC_035109.1	5865000	0	nan			NC_035109.1	5865000	0	nan			NC_035109.1	5865000	0	nan			NC_035109.1	5865000	0	nan
	NC_035109.1	5870000	8	0.951227			NC_035109.1	5870000	11	-1.42974			NC_035109.1	5870000	12	-0.86379			NC_035109.1	5870000	14	-1.37969
	NC_035109.1	5875000	0	nan			NC_035109.1	5875000	0	nan			NC_035109.1	5875000	0	nan			NC_035109.1	5875000	0	nan
	NC_035109.1	5880000	0	nan			NC_035109.1	5880000	0	nan			NC_035109.1	5880000	0	nan			NC_035109.1	5880000	0	nan
	NC_035109.1	5885000	0	nan			NC_035109.1	5885000	0	nan			NC_035109.1	5885000	0	nan			NC_035109.1	5885000	0	nan
	NC_035109.1	5890000	0	nan			NC_035109.1	5890000	0	nan			NC_035109.1	5890000	0	nan			NC_035109.1	5890000	0	nan
	NC_035109.1	5895000	0	nan			NC_035109.1	5895000	0	nan			NC_035109.1	5895000	0	nan			NC_035109.1	5895000	0	nan
	NC_035109.1	5900000	0	nan			NC_035109.1	5900000	0	nan			NC_035109.1	5900000	0	nan			NC_035109.1	5900000	0	nan
	NC_035109.1	5905000	0	nan			NC_035109.1	5905000	0	nan			NC_035109.1	5905000	0	nan			NC_035109.1	5905000	0	nan
	NC_035109.1	5910000	0	nan			NC_035109.1	5910000	0	nan			NC_035109.1	5910000	0	nan			NC_035109.1	5910000	0	nan
	NC_035109.1	5915000	0	nan			NC_035109.1	5915000	0	nan			NC_035109.1	5915000	0	nan			NC_035109.1	5915000	0	nan
	NC_035109.1	5920000	0	nan			NC_035109.1	5920000	0	nan			NC_035109.1	5920000	0	nan			NC_035109.1	5920000	0	nan
	NC_035109.1	5925000	0	nan			NC_035109.1	5925000	0	nan			NC_035109.1	5925000	0	nan			NC_035109.1	5925000	0	nan
	NC_035109.1	5930000	0	nan			NC_035109.1	5930000	0	nan			NC_035109.1	5930000	0	nan			NC_035109.1	5930000	0	nan
	NC_035109.1	5935000	0	nan			NC_035109.1	5935000	0	nan			NC_035109.1	5935000	0	nan			NC_035109.1	5935000	0	nan
	NC_035109.1	5940000	0	nan			NC_035109.1	5940000	0	nan			NC_035109.1	5940000	0	nan			NC_035109.1	5940000	0	nan
	NC_035109.1	5945000	0	nan			NC_035109.1	5945000	0	nan			NC_035109.1	5945000	0	nan			NC_035109.1	5945000	0	nan
	NC_035109.1	5950000	0	nan			NC_035109.1	5950000	0	nan			NC_035109.1	5950000	0	nan			NC_035109.1	5950000	0	nan
	NC_035109.1	5955000	0	nan			NC_035109.1	5955000	0	nan			NC_035109.1	5955000	0	nan			NC_035109.1	5955000	0	nan
	NC_035109.1	5960000	0	nan			NC_035109.1	5960000	0	nan			NC_035109.1	5960000	0	nan			NC_035109.1	5960000	0	nan
	NC_035109.1	5965000	0	nan			NC_035109.1	5965000	0	nan			NC_035109.1	5965000	0	nan			NC_035109.1	5965000	0	nan
	NC_035109.1	5970000	0	nan			NC_035109.1	5970000	1	-1.0135			NC_035109.1	5970000	0	nan			NC_035109.1	5970000	1	-0.83126
	NC_035109.1	5975000	0	nan			NC_035109.1	5975000	0	nan			NC_035109.1	5975000	0	nan			NC_035109.1	5975000	0	nan
	NC_035109.1	5980000	0	nan			NC_035109.1	5980000	0	nan			NC_035109.1	5980000	0	nan			NC_035109.1	5980000	0	nan
	NC_035109.1	5985000	0	nan			NC_035109.1	5985000	0	nan			NC_035109.1	5985000	0	nan			NC_035109.1	5985000	0	nan
	NC_035109.1	5990000	0	nan			NC_035109.1	5990000	0	nan			NC_035109.1	5990000	0	nan			NC_035109.1	5990000	0	nan
	NC_035109.1	5995000	0	nan			NC_035109.1	5995000	0	nan			NC_035109.1	5995000	0	nan			NC_035109.1	5995000	0	nan
	NC_035109.1	6000000	0	nan			NC_035109.1	6000000	0	nan			NC_035109.1	6000000	0	nan			NC_035109.1	6000000	0	nan
	NC_035109.1	6005000	0	nan			NC_035109.1	6005000	0	nan			NC_035109.1	6005000	0	nan			NC_035109.1	6005000	0	nan
	NC_035109.1	6010000	0	nan			NC_035109.1	6010000	0	nan			NC_035109.1	6010000	0	nan			NC_035109.1	6010000	0	nan
	NC_035109.1	6015000	0	nan			NC_035109.1	6015000	0	nan			NC_035109.1	6015000	0	nan			NC_035109.1	6015000	0	nan
	NC_035109.1	6020000	0	nan			NC_035109.1	6020000	0	nan			NC_035109.1	6020000	0	nan			NC_035109.1	6020000	0	nan
	NC_035109.1	6025000	0	nan			NC_035109.1	6025000	0	nan			NC_035109.1	6025000	0	nan			NC_035109.1	6025000	0	nan
	NC_035109.1	6030000	0	nan			NC_035109.1	6030000	0	nan			NC_035109.1	6030000	0	nan			NC_035109.1	6030000	0	nan
	NC_035109.1	6035000	0	nan			NC_035109.1	6035000	0	nan			NC_035109.1	6035000	0	nan			NC_035109.1	6035000	0	nan
	NC_035109.1	6040000	0	nan			NC_035109.1	6040000	0	nan			NC_035109.1	6040000	0	nan			NC_035109.1	6040000	0	nan
	NC_035109.1	6045000	0	nan			NC_035109.1	6045000	0	nan			NC_035109.1	6045000	0	nan			NC_035109.1	6045000	0	nan
	NC_035109.1	6050000	0	nan			NC_035109.1	6050000	0	nan			NC_035109.1	6050000	0	nan			NC_035109.1	6050000	0	nan
	NC_035109.1	6055000	0	nan			NC_035109.1	6055000	0	nan			NC_035109.1	6055000	0	nan			NC_035109.1	6055000	0	nan
	NC_035109.1	6060000	0	nan			NC_035109.1	6060000	0	nan			NC_035109.1	6060000	0	nan			NC_035109.1	6060000	0	nan
	NC_035109.1	6065000	0	nan			NC_035109.1	6065000	0	nan			NC_035109.1	6065000	0	nan			NC_035109.1	6065000	0	nan
	NC_035109.1	6070000	0	nan			NC_035109.1	6070000	0	nan			NC_035109.1	6070000	0	nan			NC_035109.1	6070000	0	nan
	NC_035109.1	6075000	0	nan			NC_035109.1	6075000	0	nan			NC_035109.1	6075000	0	nan			NC_035109.1	6075000	0	nan
	NC_035109.1	6080000	0	nan			NC_035109.1	6080000	0	nan			NC_035109.1	6080000	0	nan			NC_035109.1	6080000	0	nan
	NC_035109.1	6085000	0	nan			NC_035109.1	6085000	0	nan			NC_035109.1	6085000	0	nan			NC_035109.1	6085000	0	nan
	NC_035109.1	6090000	3	2.55332			NC_035109.1	6090000	5	1.43698			NC_035109.1	6090000	8	0.268684			NC_035109.1	6090000	11	-0.275151
	NC_035109.1	6095000	0	nan			NC_035109.1	6095000	0	nan			NC_035109.1	6095000	0	nan			NC_035109.1	6095000	0	nan
	NC_035109.1	6100000	0	nan			NC_035109.1	6100000	0	nan			NC_035109.1	6100000	0	nan			NC_035109.1	6100000	0	nan
	NC_035109.1	6105000	0	nan			NC_035109.1	6105000	0	nan			NC_035109.1	6105000	0	nan			NC_035109.1	6105000	0	nan
	NC_035109.1	6110000	0	nan			NC_035109.1	6110000	0	nan			NC_035109.1	6110000	0	nan			NC_035109.1	6110000	0	nan
	NC_035109.1	6115000	0	nan			NC_035109.1	6115000	0	nan			NC_035109.1	6115000	0	nan			NC_035109.1	6115000	0	nan
	NC_035109.1	6120000	0	nan			NC_035109.1	6120000	0	nan			NC_035109.1	6120000	0	nan			NC_035109.1	6120000	0	nan
	NC_035109.1	6125000	0	nan			NC_035109.1	6125000	0	nan			NC_035109.1	6125000	0	nan			NC_035109.1	6125000	0	nan
	NC_035109.1	6130000	0	nan			NC_035109.1	6130000	0	nan			NC_035109.1	6130000	0	nan			NC_035109.1	6130000	0	nan
	NC_035109.1	6135000	0	nan			NC_035109.1	6135000	0	nan			NC_035109.1	6135000	0	nan			NC_035109.1	6135000	0	nan
	NC_035109.1	6140000	0	nan			NC_035109.1	6140000	0	nan			NC_035109.1	6140000	0	nan			NC_035109.1	6140000	0	nan
	NC_035109.1	6145000	0	nan			NC_035109.1	6145000	0	nan			NC_035109.1	6145000	0	nan			NC_035109.1	6145000	0	nan
	NC_035109.1	6150000	0	nan			NC_035109.1	6150000	0	nan			NC_035109.1	6150000	0	nan			NC_035109.1	6150000	0	nan
	NC_035109.1	6155000	0	nan			NC_035109.1	6155000	0	nan			NC_035109.1	6155000	0	nan			NC_035109.1	6155000	0	nan
	NC_035109.1	6160000	0	nan			NC_035109.1	6160000	0	nan			NC_035109.1	6160000	0	nan			NC_035109.1	6160000	0	nan
	NC_035109.1	6165000	0	nan			NC_035109.1	6165000	0	nan			NC_035109.1	6165000	0	nan			NC_035109.1	6165000	0	nan
	NC_035109.1	6170000	0	nan			NC_035109.1	6170000	0	nan			NC_035109.1	6170000	0	nan			NC_035109.1	6170000	0	nan
	NC_035109.1	6175000	0	nan			NC_035109.1	6175000	0	nan			NC_035109.1	6175000	0	nan			NC_035109.1	6175000	0	nan
	NC_035109.1	6180000	0	nan			NC_035109.1	6180000	0	nan			NC_035109.1	6180000	0	nan			NC_035109.1	6180000	0	nan
	NC_035109.1	6185000	0	nan			NC_035109.1	6185000	0	nan			NC_035109.1	6185000	0	nan			NC_035109.1	6185000	0	nan
	NC_035109.1	6190000	0	nan			NC_035109.1	6190000	0	nan			NC_035109.1	6190000	0	nan			NC_035109.1	6190000	0	nan
	NC_035109.1	6195000	8	-1.348			NC_035109.1	6195000	15	-1.52156			NC_035109.1	6195000	15	-1.60409			NC_035109.1	6195000	24	-1.07912
	NC_035109.1	6200000	0	nan			NC_035109.1	6200000	0	nan			NC_035109.1	6200000	0	nan			NC_035109.1	6200000	0	nan
	NC_035109.1	6205000	0	nan			NC_035109.1	6205000	0	nan			NC_035109.1	6205000	2	-1.28391			NC_035109.1	6205000	2	-1.25393
	NC_035109.1	6210000	0	nan			NC_035109.1	6210000	0	nan			NC_035109.1	6210000	0	nan			NC_035109.1	6210000	0	nan
	NC_035109.1	6215000	0	nan			NC_035109.1	6215000	0	nan			NC_035109.1	6215000	0	nan			NC_035109.1	6215000	0	nan
	NC_035109.1	6220000	0	nan			NC_035109.1	6220000	0	nan			NC_035109.1	6220000	0	nan			NC_035109.1	6220000	0	nan
	NC_035109.1	6225000	0	nan			NC_035109.1	6225000	0	nan			NC_035109.1	6225000	0	nan			NC_035109.1	6225000	0	nan
	NC_035109.1	6230000	0	nan			NC_035109.1	6230000	0	nan			NC_035109.1	6230000	0	nan			NC_035109.1	6230000	0	nan
	NC_035109.1	6235000	0	nan			NC_035109.1	6235000	0	nan			NC_035109.1	6235000	0	nan			NC_035109.1	6235000	0	nan
	NC_035109.1	6240000	0	nan			NC_035109.1	6240000	0	nan			NC_035109.1	6240000	0	nan			NC_035109.1	6240000	0	nan
	NC_035109.1	6245000	0	nan			NC_035109.1	6245000	0	nan			NC_035109.1	6245000	0	nan			NC_035109.1	6245000	0	nan
	NC_035109.1	6250000	0	nan			NC_035109.1	6250000	0	nan			NC_035109.1	6250000	0	nan			NC_035109.1	6250000	0	nan
	NC_035109.1	6255000	0	nan			NC_035109.1	6255000	0	nan			NC_035109.1	6255000	0	nan			NC_035109.1	6255000	0	nan
	NC_035109.1	6260000	0	nan			NC_035109.1	6260000	0	nan			NC_035109.1	6260000	0	nan			NC_035109.1	6260000	0	nan
	NC_035109.1	6265000	0	nan			NC_035109.1	6265000	0	nan			NC_035109.1	6265000	0	nan			NC_035109.1	6265000	0	nan
	NC_035109.1	6270000	0	nan			NC_035109.1	6270000	0	nan			NC_035109.1	6270000	0	nan			NC_035109.1	6270000	0	nan
	NC_035109.1	6275000	0	nan			NC_035109.1	6275000	0	nan			NC_035109.1	6275000	0	nan			NC_035109.1	6275000	0	nan
	NC_035109.1	6280000	0	nan			NC_035109.1	6280000	0	nan			NC_035109.1	6280000	0	nan			NC_035109.1	6280000	0	nan
	NC_035109.1	6285000	0	nan			NC_035109.1	6285000	0	nan			NC_035109.1	6285000	0	nan			NC_035109.1	6285000	0	nan
	NC_035109.1	6290000	0	nan			NC_035109.1	6290000	0	nan			NC_035109.1	6290000	0	nan			NC_035109.1	6290000	0	nan
	NC_035109.1	6295000	0	nan			NC_035109.1	6295000	0	nan			NC_035109.1	6295000	0	nan			NC_035109.1	6295000	0	nan
	NC_035109.1	6300000	0	nan			NC_035109.1	6300000	0	nan			NC_035109.1	6300000	0	nan			NC_035109.1	6300000	0	nan
	NC_035109.1	6305000	0	nan			NC_035109.1	6305000	0	nan			NC_035109.1	6305000	0	nan			NC_035109.1	6305000	0	nan
	NC_035109.1	6310000	0	nan			NC_035109.1	6310000	0	nan			NC_035109.1	6310000	0	nan			NC_035109.1	6310000	0	nan
	NC_035109.1	6315000	0	nan			NC_035109.1	6315000	0	nan			NC_035109.1	6315000	0	nan			NC_035109.1	6315000	0	nan
	NC_035109.1	6320000	0	nan			NC_035109.1	6320000	0	nan			NC_035109.1	6320000	0	nan			NC_035109.1	6320000	0	nan
	NC_035109.1	6325000	0	nan			NC_035109.1	6325000	0	nan			NC_035109.1	6325000	0	nan			NC_035109.1	6325000	0	nan
	NC_035109.1	6330000	0	nan			NC_035109.1	6330000	0	nan			NC_035109.1	6330000	0	nan			NC_035109.1	6330000	0	nan
	NC_035109.1	6335000	0	nan			NC_035109.1	6335000	0	nan			NC_035109.1	6335000	0	nan			NC_035109.1	6335000	0	nan
	NC_035109.1	6340000	0	nan			NC_035109.1	6340000	0	nan			NC_035109.1	6340000	0	nan			NC_035109.1	6340000	0	nan
	NC_035109.1	6345000	0	nan			NC_035109.1	6345000	0	nan			NC_035109.1	6345000	0	nan			NC_035109.1	6345000	0	nan
	NC_035109.1	6350000	0	nan			NC_035109.1	6350000	0	nan			NC_035109.1	6350000	0	nan			NC_035109.1	6350000	0	nan
	NC_035109.1	6355000	9	0.340911			NC_035109.1	6355000	13	-0.649371			NC_035109.1	6355000	12	-0.378254			NC_035109.1	6355000	16	-0.296687
	NC_035109.1	6360000	0	nan			NC_035109.1	6360000	0	nan			NC_035109.1	6360000	0	nan			NC_035109.1	6360000	0	nan
	NC_035109.1	6365000	0	nan			NC_035109.1	6365000	0	nan			NC_035109.1	6365000	0	nan			NC_035109.1	6365000	0	nan
	NC_035109.1	6370000	0	nan			NC_035109.1	6370000	0	nan			NC_035109.1	6370000	0	nan			NC_035109.1	6370000	0	nan
	NC_035109.1	6375000	0	nan			NC_035109.1	6375000	0	nan			NC_035109.1	6375000	0	nan			NC_035109.1	6375000	0	nan
	NC_035109.1	6380000	0	nan			NC_035109.1	6380000	0	nan			NC_035109.1	6380000	0	nan			NC_035109.1	6380000	0	nan
	NC_035109.1	6385000	0	nan			NC_035109.1	6385000	0	nan			NC_035109.1	6385000	0	nan			NC_035109.1	6385000	0	nan
	NC_035109.1	6390000	3	0.390012			NC_035109.1	6390000	4	-0.100497			NC_035109.1	6390000	8	-0.712038			NC_035109.1	6390000	12	-1.12043
	NC_035109.1	6395000	0	nan			NC_035109.1	6395000	0	nan			NC_035109.1	6395000	0	nan			NC_035109.1	6395000	0	nan
	NC_035109.1	6400000	0	nan			NC_035109.1	6400000	0	nan			NC_035109.1	6400000	0	nan			NC_035109.1	6400000	0	nan
	NC_035109.1	6405000	0	nan			NC_035109.1	6405000	0	nan			NC_035109.1	6405000	0	nan			NC_035109.1	6405000	0	nan
	NC_035109.1	6410000	0	nan			NC_035109.1	6410000	0	nan			NC_035109.1	6410000	0	nan			NC_035109.1	6410000	0	nan
	NC_035109.1	6415000	0	nan			NC_035109.1	6415000	0	nan			NC_035109.1	6415000	0	nan			NC_035109.1	6415000	0	nan
	NC_035109.1	6420000	0	nan			NC_035109.1	6420000	0	nan			NC_035109.1	6420000	0	nan			NC_035109.1	6420000	0	nan
	NC_035109.1	6425000	0	nan			NC_035109.1	6425000	0	nan			NC_035109.1	6425000	0	nan			NC_035109.1	6425000	0	nan
	NC_035109.1	6430000	0	nan			NC_035109.1	6430000	0	nan			NC_035109.1	6430000	0	nan			NC_035109.1	6430000	0	nan
	NC_035109.1	6435000	0	nan			NC_035109.1	6435000	0	nan			NC_035109.1	6435000	0	nan			NC_035109.1	6435000	0	nan
	NC_035109.1	6440000	0	nan			NC_035109.1	6440000	0	nan			NC_035109.1	6440000	0	nan			NC_035109.1	6440000	0	nan
	NC_035109.1	6445000	0	nan			NC_035109.1	6445000	0	nan			NC_035109.1	6445000	0	nan			NC_035109.1	6445000	0	nan
	NC_035109.1	6450000	0	nan			NC_035109.1	6450000	0	nan			NC_035109.1	6450000	0	nan			NC_035109.1	6450000	0	nan
	NC_035109.1	6455000	0	nan			NC_035109.1	6455000	0	nan			NC_035109.1	6455000	0	nan			NC_035109.1	6455000	0	nan
	NC_035109.1	6460000	0	nan			NC_035109.1	6460000	0	nan			NC_035109.1	6460000	0	nan			NC_035109.1	6460000	0	nan
	NC_035109.1	6465000	0	nan			NC_035109.1	6465000	0	nan			NC_035109.1	6465000	0	nan			NC_035109.1	6465000	0	nan
	NC_035109.1	6470000	0	nan			NC_035109.1	6470000	0	nan			NC_035109.1	6470000	0	nan			NC_035109.1	6470000	0	nan
	NC_035109.1	6475000	0	nan			NC_035109.1	6475000	1	-0.903299			NC_035109.1	6475000	2	-1.12472			NC_035109.1	6475000	8	-2.02332
	NC_035109.1	6480000	0	nan			NC_035109.1	6480000	0	nan			NC_035109.1	6480000	0	nan			NC_035109.1	6480000	0	nan
	NC_035109.1	6485000	0	nan			NC_035109.1	6485000	0	nan			NC_035109.1	6485000	0	nan			NC_035109.1	6485000	0	nan
	NC_035109.1	6490000	0	nan			NC_035109.1	6490000	0	nan			NC_035109.1	6490000	0	nan			NC_035109.1	6490000	0	nan
	NC_035109.1	6495000	0	nan			NC_035109.1	6495000	0	nan			NC_035109.1	6495000	0	nan			NC_035109.1	6495000	0	nan
	NC_035109.1	6500000	0	nan			NC_035109.1	6500000	0	nan			NC_035109.1	6500000	0	nan			NC_035109.1	6500000	0	nan
	NC_035109.1	6505000	0	nan			NC_035109.1	6505000	0	nan			NC_035109.1	6505000	0	nan			NC_035109.1	6505000	0	nan
	NC_035109.1	6510000	0	nan			NC_035109.1	6510000	0	nan			NC_035109.1	6510000	0	nan			NC_035109.1	6510000	0	nan
	NC_035109.1	6515000	0	nan			NC_035109.1	6515000	0	nan			NC_035109.1	6515000	0	nan			NC_035109.1	6515000	0	nan
	NC_035109.1	6520000	0	nan			NC_035109.1	6520000	0	nan			NC_035109.1	6520000	0	nan			NC_035109.1	6520000	0	nan
	NC_035109.1	6525000	0	nan			NC_035109.1	6525000	0	nan			NC_035109.1	6525000	0	nan			NC_035109.1	6525000	0	nan
	NC_035109.1	6530000	0	nan			NC_035109.1	6530000	0	nan			NC_035109.1	6530000	0	nan			NC_035109.1	6530000	0	nan
	NC_035109.1	6535000	0	nan			NC_035109.1	6535000	0	nan			NC_035109.1	6535000	0	nan			NC_035109.1	6535000	0	nan
	NC_035109.1	6540000	0	nan			NC_035109.1	6540000	0	nan			NC_035109.1	6540000	0	nan			NC_035109.1	6540000	0	nan
	NC_035109.1	6545000	0	nan			NC_035109.1	6545000	0	nan			NC_035109.1	6545000	0	nan			NC_035109.1	6545000	0	nan
	NC_035109.1	6550000	0	nan			NC_035109.1	6550000	0	nan			NC_035109.1	6550000	0	nan			NC_035109.1	6550000	0	nan
	NC_035109.1	6555000	0	nan			NC_035109.1	6555000	0	nan			NC_035109.1	6555000	0	nan			NC_035109.1	6555000	0	nan
	NC_035109.1	6560000	0	nan			NC_035109.1	6560000	0	nan			NC_035109.1	6560000	0	nan			NC_035109.1	6560000	0	nan
	NC_035109.1	6565000	0	nan			NC_035109.1	6565000	0	nan			NC_035109.1	6565000	0	nan			NC_035109.1	6565000	0	nan
	NC_035109.1	6570000	0	nan			NC_035109.1	6570000	0	nan			NC_035109.1	6570000	0	nan			NC_035109.1	6570000	0	nan
	NC_035109.1	6575000	0	nan			NC_035109.1	6575000	0	nan			NC_035109.1	6575000	0	nan			NC_035109.1	6575000	0	nan
	NC_035109.1	6580000	0	nan			NC_035109.1	6580000	0	nan			NC_035109.1	6580000	0	nan			NC_035109.1	6580000	0	nan
	NC_035109.1	6585000	0	nan			NC_035109.1	6585000	0	nan			NC_035109.1	6585000	0	nan			NC_035109.1	6585000	0	nan
	NC_035109.1	6590000	0	nan			NC_035109.1	6590000	0	nan			NC_035109.1	6590000	0	nan			NC_035109.1	6590000	0	nan
	NC_035109.1	6595000	0	nan			NC_035109.1	6595000	0	nan			NC_035109.1	6595000	0	nan			NC_035109.1	6595000	0	nan
	NC_035109.1	6600000	0	nan			NC_035109.1	6600000	0	nan			NC_035109.1	6600000	0	nan			NC_035109.1	6600000	0	nan
	NC_035109.1	6605000	0	nan			NC_035109.1	6605000	0	nan			NC_035109.1	6605000	0	nan			NC_035109.1	6605000	0	nan
	NC_035109.1	6610000	0	nan			NC_035109.1	6610000	0	nan			NC_035109.1	6610000	0	nan			NC_035109.1	6610000	0	nan
	NC_035109.1	6615000	0	nan			NC_035109.1	6615000	0	nan			NC_035109.1	6615000	0	nan			NC_035109.1	6615000	0	nan
	NC_035109.1	6620000	0	nan			NC_035109.1	6620000	0	nan			NC_035109.1	6620000	0	nan			NC_035109.1	6620000	0	nan
	NC_035109.1	6625000	0	nan			NC_035109.1	6625000	0	nan			NC_035109.1	6625000	0	nan			NC_035109.1	6625000	0	nan
	NC_035109.1	6630000	0	nan			NC_035109.1	6630000	0	nan			NC_035109.1	6630000	0	nan			NC_035109.1	6630000	0	nan
	NC_035109.1	6635000	0	nan			NC_035109.1	6635000	0	nan			NC_035109.1	6635000	0	nan			NC_035109.1	6635000	0	nan
	NC_035109.1	6640000	0	nan			NC_035109.1	6640000	0	nan			NC_035109.1	6640000	0	nan			NC_035109.1	6640000	0	nan
	NC_035109.1	6645000	0	nan			NC_035109.1	6645000	0	nan			NC_035109.1	6645000	0	nan			NC_035109.1	6645000	0	nan
	NC_035109.1	6650000	0	nan			NC_035109.1	6650000	0	nan			NC_035109.1	6650000	0	nan			NC_035109.1	6650000	0	nan
	NC_035109.1	6655000	0	nan			NC_035109.1	6655000	0	nan			NC_035109.1	6655000	0	nan			NC_035109.1	6655000	0	nan
	NC_035109.1	6660000	0	nan			NC_035109.1	6660000	0	nan			NC_035109.1	6660000	0	nan			NC_035109.1	6660000	0	nan
	NC_035109.1	6665000	0	nan			NC_035109.1	6665000	0	nan			NC_035109.1	6665000	0	nan			NC_035109.1	6665000	0	nan
	NC_035109.1	6670000	0	nan			NC_035109.1	6670000	0	nan			NC_035109.1	6670000	0	nan			NC_035109.1	6670000	0	nan
	NC_035109.1	6675000	0	nan			NC_035109.1	6675000	0	nan			NC_035109.1	6675000	0	nan			NC_035109.1	6675000	0	nan
	NC_035109.1	6680000	0	nan			NC_035109.1	6680000	0	nan			NC_035109.1	6680000	0	nan			NC_035109.1	6680000	0	nan
	NC_035109.1	6685000	0	nan			NC_035109.1	6685000	0	nan			NC_035109.1	6685000	0	nan			NC_035109.1	6685000	0	nan
	NC_035109.1	6690000	0	nan			NC_035109.1	6690000	0	nan			NC_035109.1	6690000	0	nan			NC_035109.1	6690000	0	nan
	NC_035109.1	6695000	0	nan			NC_035109.1	6695000	0	nan			NC_035109.1	6695000	0	nan			NC_035109.1	6695000	0	nan
	NC_035109.1	6700000	0	nan			NC_035109.1	6700000	0	nan			NC_035109.1	6700000	0	nan			NC_035109.1	6700000	0	nan
	NC_035109.1	6705000	1	0.457394			NC_035109.1	6705000	11	-2.15325			NC_035109.1	6705000	11	-1.7196			NC_035109.1	6705000	17	-2.02596
	NC_035109.1	6710000	1	-0.789203			NC_035109.1	6710000	2	-0.65962			NC_035109.1	6710000	4	-1.06873			NC_035109.1	6710000	10	-1.8109
	NC_035109.1	6715000	0	nan			NC_035109.1	6715000	0	nan			NC_035109.1	6715000	0	nan			NC_035109.1	6715000	0	nan
	NC_035109.1	6720000	0	nan			NC_035109.1	6720000	0	nan			NC_035109.1	6720000	0	nan			NC_035109.1	6720000	0	nan
	NC_035109.1	6725000	0	nan			NC_035109.1	6725000	0	nan			NC_035109.1	6725000	0	nan			NC_035109.1	6725000	0	nan
	NC_035109.1	6730000	0	nan			NC_035109.1	6730000	0	nan			NC_035109.1	6730000	0	nan			NC_035109.1	6730000	0	nan
	NC_035109.1	6735000	0	nan			NC_035109.1	6735000	0	nan			NC_035109.1	6735000	0	nan			NC_035109.1	6735000	0	nan
	NC_035109.1	6740000	0	nan			NC_035109.1	6740000	0	nan			NC_035109.1	6740000	0	nan			NC_035109.1	6740000	0	nan
	NC_035109.1	6745000	0	nan			NC_035109.1	6745000	0	nan			NC_035109.1	6745000	0	nan			NC_035109.1	6745000	0	nan
	NC_035109.1	6750000	0	nan			NC_035109.1	6750000	0	nan			NC_035109.1	6750000	0	nan			NC_035109.1	6750000	0	nan
	NC_035109.1	6755000	0	nan			NC_035109.1	6755000	0	nan			NC_035109.1	6755000	0	nan			NC_035109.1	6755000	0	nan
	NC_035109.1	6760000	1	0.713396			NC_035109.1	6760000	2	-1.26963			NC_035109.1	6760000	4	-1.43019			NC_035109.1	6760000	7	-1.58481
	NC_035109.1	6765000	0	nan			NC_035109.1	6765000	0	nan			NC_035109.1	6765000	0	nan			NC_035109.1	6765000	0	nan
	NC_035109.1	6770000	0	nan			NC_035109.1	6770000	0	nan			NC_035109.1	6770000	0	nan			NC_035109.1	6770000	0	nan
	NC_035109.1	6775000	0	nan			NC_035109.1	6775000	0	nan			NC_035109.1	6775000	0	nan			NC_035109.1	6775000	0	nan
	NC_035109.1	6780000	0	nan			NC_035109.1	6780000	0	nan			NC_035109.1	6780000	0	nan			NC_035109.1	6780000	0	nan
	NC_035109.1	6785000	8	1.28249			NC_035109.1	6785000	10	1.76766			NC_035109.1	6785000	11	1.14373			NC_035109.1	6785000	16	-0.0419422
	NC_035109.1	6790000	0	nan			NC_035109.1	6790000	0	nan			NC_035109.1	6790000	0	nan			NC_035109.1	6790000	0	nan
	NC_035109.1	6795000	1	-0.546955			NC_035109.1	6795000	1	-1.03441			NC_035109.1	6795000	3	-0.829951			NC_035109.1	6795000	10	-1.69901
	NC_035109.1	6800000	0	nan			NC_035109.1	6800000	0	nan			NC_035109.1	6800000	0	nan			NC_035109.1	6800000	0	nan
	NC_035109.1	6805000	0	nan			NC_035109.1	6805000	0	nan			NC_035109.1	6805000	0	nan			NC_035109.1	6805000	0	nan
	NC_035109.1	6810000	0	nan			NC_035109.1	6810000	0	nan			NC_035109.1	6810000	0	nan			NC_035109.1	6810000	0	nan
	NC_035109.1	6815000	0	nan			NC_035109.1	6815000	0	nan			NC_035109.1	6815000	0	nan			NC_035109.1	6815000	0	nan
	NC_035109.1	6820000	0	nan			NC_035109.1	6820000	0	nan			NC_035109.1	6820000	0	nan			NC_035109.1	6820000	0	nan
	NC_035109.1	6825000	0	nan			NC_035109.1	6825000	0	nan			NC_035109.1	6825000	0	nan			NC_035109.1	6825000	0	nan
	NC_035109.1	6830000	0	nan			NC_035109.1	6830000	0	nan			NC_035109.1	6830000	0	nan			NC_035109.1	6830000	0	nan
	NC_035109.1	6835000	0	nan			NC_035109.1	6835000	0	nan			NC_035109.1	6835000	0	nan			NC_035109.1	6835000	0	nan
	NC_035109.1	6840000	0	nan			NC_035109.1	6840000	0	nan			NC_035109.1	6840000	0	nan			NC_035109.1	6840000	0	nan
	NC_035109.1	6845000	0	nan			NC_035109.1	6845000	0	nan			NC_035109.1	6845000	0	nan			NC_035109.1	6845000	0	nan
	NC_035109.1	6850000	0	nan			NC_035109.1	6850000	0	nan			NC_035109.1	6850000	0	nan			NC_035109.1	6850000	0	nan
	NC_035109.1	6855000	0	nan			NC_035109.1	6855000	0	nan			NC_035109.1	6855000	0	nan			NC_035109.1	6855000	0	nan
	NC_035109.1	6860000	0	nan			NC_035109.1	6860000	0	nan			NC_035109.1	6860000	0	nan			NC_035109.1	6860000	0	nan
	NC_035109.1	6865000	0	nan			NC_035109.1	6865000	0	nan			NC_035109.1	6865000	0	nan			NC_035109.1	6865000	0	nan
	NC_035109.1	6870000	0	nan			NC_035109.1	6870000	0	nan			NC_035109.1	6870000	0	nan			NC_035109.1	6870000	0	nan
	NC_035109.1	6875000	0	nan			NC_035109.1	6875000	0	nan			NC_035109.1	6875000	0	nan			NC_035109.1	6875000	0	nan
	NC_035109.1	6880000	10	-0.25831			NC_035109.1	6880000	13	0.0975887			NC_035109.1	6880000	15	0.496709			NC_035109.1	6880000	16	0.386196
	NC_035109.1	6885000	0	nan			NC_035109.1	6885000	0	nan			NC_035109.1	6885000	0	nan			NC_035109.1	6885000	0	nan
	NC_035109.1	6890000	0	nan			NC_035109.1	6890000	0	nan			NC_035109.1	6890000	0	nan			NC_035109.1	6890000	0	nan
	NC_035109.1	6895000	0	nan			NC_035109.1	6895000	0	nan			NC_035109.1	6895000	0	nan			NC_035109.1	6895000	0	nan
	NC_035109.1	6900000	0	nan			NC_035109.1	6900000	0	nan			NC_035109.1	6900000	0	nan			NC_035109.1	6900000	0	nan
	NC_035109.1	6905000	0	nan			NC_035109.1	6905000	0	nan			NC_035109.1	6905000	0	nan			NC_035109.1	6905000	0	nan
	NC_035109.1	6910000	0	nan			NC_035109.1	6910000	0	nan			NC_035109.1	6910000	0	nan			NC_035109.1	6910000	0	nan
	NC_035109.1	6915000	0	nan			NC_035109.1	6915000	0	nan			NC_035109.1	6915000	0	nan			NC_035109.1	6915000	0	nan
	NC_035109.1	6920000	0	nan			NC_035109.1	6920000	0	nan			NC_035109.1	6920000	0	nan			NC_035109.1	6920000	0	nan
	NC_035109.1	6925000	0	nan			NC_035109.1	6925000	0	nan			NC_035109.1	6925000	0	nan			NC_035109.1	6925000	0	nan
	NC_035109.1	6930000	0	nan			NC_035109.1	6930000	0	nan			NC_035109.1	6930000	0	nan			NC_035109.1	6930000	0	nan
	NC_035109.1	6935000	0	nan			NC_035109.1	6935000	0	nan			NC_035109.1	6935000	0	nan			NC_035109.1	6935000	0	nan
	NC_035109.1	6940000	0	nan			NC_035109.1	6940000	0	nan			NC_035109.1	6940000	0	nan			NC_035109.1	6940000	0	nan
	NC_035109.1	6945000	0	nan			NC_035109.1	6945000	0	nan			NC_035109.1	6945000	0	nan			NC_035109.1	6945000	0	nan
	NC_035109.1	6950000	0	nan			NC_035109.1	6950000	0	nan			NC_035109.1	6950000	0	nan			NC_035109.1	6950000	0	nan
	NC_035109.1	6955000	0	nan			NC_035109.1	6955000	0	nan			NC_035109.1	6955000	0	nan			NC_035109.1	6955000	0	nan
	NC_035109.1	6960000	0	nan			NC_035109.1	6960000	0	nan			NC_035109.1	6960000	0	nan			NC_035109.1	6960000	0	nan
	NC_035109.1	6965000	0	nan			NC_035109.1	6965000	0	nan			NC_035109.1	6965000	0	nan			NC_035109.1	6965000	0	nan
	NC_035109.1	6970000	0	nan			NC_035109.1	6970000	0	nan			NC_035109.1	6970000	0	nan			NC_035109.1	6970000	0	nan
	NC_035109.1	6975000	0	nan			NC_035109.1	6975000	0	nan			NC_035109.1	6975000	0	nan			NC_035109.1	6975000	0	nan
	NC_035109.1	6980000	0	nan			NC_035109.1	6980000	0	nan			NC_035109.1	6980000	0	nan			NC_035109.1	6980000	0	nan
	NC_035109.1	6985000	0	nan			NC_035109.1	6985000	0	nan			NC_035109.1	6985000	0	nan			NC_035109.1	6985000	0	nan
	NC_035109.1	6990000	0	nan			NC_035109.1	6990000	0	nan			NC_035109.1	6990000	0	nan			NC_035109.1	6990000	0	nan
	NC_035109.1	6995000	0	nan			NC_035109.1	6995000	0	nan			NC_035109.1	6995000	0	nan			NC_035109.1	6995000	0	nan
	NC_035109.1	7000000	0	nan			NC_035109.1	7000000	0	nan			NC_035109.1	7000000	0	nan			NC_035109.1	7000000	0	nan
	NC_035109.1	7005000	0	nan			NC_035109.1	7005000	0	nan			NC_035109.1	7005000	0	nan			NC_035109.1	7005000	0	nan
	NC_035109.1	7010000	0	nan			NC_035109.1	7010000	0	nan			NC_035109.1	7010000	0	nan			NC_035109.1	7010000	0	nan
	NC_035109.1	7015000	0	nan			NC_035109.1	7015000	0	nan			NC_035109.1	7015000	0	nan			NC_035109.1	7015000	0	nan
	NC_035109.1	7020000	0	nan			NC_035109.1	7020000	0	nan			NC_035109.1	7020000	0	nan			NC_035109.1	7020000	0	nan
	NC_035109.1	7025000	0	nan			NC_035109.1	7025000	0	nan			NC_035109.1	7025000	0	nan			NC_035109.1	7025000	0	nan
	NC_035109.1	7030000	0	nan			NC_035109.1	7030000	0	nan			NC_035109.1	7030000	0	nan			NC_035109.1	7030000	0	nan
	NC_035109.1	7035000	0	nan			NC_035109.1	7035000	0	nan			NC_035109.1	7035000	0	nan			NC_035109.1	7035000	0	nan
	NC_035109.1	7040000	0	nan			NC_035109.1	7040000	0	nan			NC_035109.1	7040000	0	nan			NC_035109.1	7040000	0	nan
	NC_035109.1	7045000	0	nan			NC_035109.1	7045000	0	nan			NC_035109.1	7045000	0	nan			NC_035109.1	7045000	0	nan
	NC_035109.1	7050000	0	nan			NC_035109.1	7050000	0	nan			NC_035109.1	7050000	0	nan			NC_035109.1	7050000	0	nan
	NC_035109.1	7055000	0	nan			NC_035109.1	7055000	0	nan			NC_035109.1	7055000	0	nan			NC_035109.1	7055000	0	nan
	NC_035109.1	7060000	0	nan			NC_035109.1	7060000	0	nan			NC_035109.1	7060000	0	nan			NC_035109.1	7060000	0	nan
	NC_035109.1	7065000	0	nan			NC_035109.1	7065000	0	nan			NC_035109.1	7065000	0	nan			NC_035109.1	7065000	0	nan
	NC_035109.1	7070000	0	nan			NC_035109.1	7070000	0	nan			NC_035109.1	7070000	0	nan			NC_035109.1	7070000	0	nan
	NC_035109.1	7075000	0	nan			NC_035109.1	7075000	0	nan			NC_035109.1	7075000	0	nan			NC_035109.1	7075000	0	nan
	NC_035109.1	7080000	0	nan			NC_035109.1	7080000	0	nan			NC_035109.1	7080000	0	nan			NC_035109.1	7080000	0	nan
	NC_035109.1	7085000	0	nan			NC_035109.1	7085000	0	nan			NC_035109.1	7085000	0	nan			NC_035109.1	7085000	0	nan
	NC_035109.1	7090000	0	nan			NC_035109.1	7090000	0	nan			NC_035109.1	7090000	0	nan			NC_035109.1	7090000	0	nan
	NC_035109.1	7095000	0	nan			NC_035109.1	7095000	0	nan			NC_035109.1	7095000	0	nan			NC_035109.1	7095000	0	nan
	NC_035109.1	7100000	0	nan			NC_035109.1	7100000	0	nan			NC_035109.1	7100000	0	nan			NC_035109.1	7100000	0	nan
	NC_035109.1	7105000	0	nan			NC_035109.1	7105000	0	nan			NC_035109.1	7105000	0	nan			NC_035109.1	7105000	0	nan
	NC_035109.1	7110000	0	nan			NC_035109.1	7110000	0	nan			NC_035109.1	7110000	0	nan			NC_035109.1	7110000	0	nan
	NC_035109.1	7115000	0	nan			NC_035109.1	7115000	0	nan			NC_035109.1	7115000	0	nan			NC_035109.1	7115000	0	nan
	NC_035109.1	7120000	0	nan			NC_035109.1	7120000	0	nan			NC_035109.1	7120000	0	nan			NC_035109.1	7120000	0	nan
	NC_035109.1	7125000	0	nan			NC_035109.1	7125000	0	nan			NC_035109.1	7125000	0	nan			NC_035109.1	7125000	0	nan
	NC_035109.1	7130000	0	nan			NC_035109.1	7130000	0	nan			NC_035109.1	7130000	0	nan			NC_035109.1	7130000	0	nan
	NC_035109.1	7135000	0	nan			NC_035109.1	7135000	0	nan			NC_035109.1	7135000	0	nan			NC_035109.1	7135000	0	nan
	NC_035109.1	7140000	0	nan			NC_035109.1	7140000	0	nan			NC_035109.1	7140000	0	nan			NC_035109.1	7140000	0	nan
	NC_035109.1	7145000	0	nan			NC_035109.1	7145000	0	nan			NC_035109.1	7145000	0	nan			NC_035109.1	7145000	0	nan
	NC_035109.1	7150000	0	nan			NC_035109.1	7150000	0	nan			NC_035109.1	7150000	0	nan			NC_035109.1	7150000	0	nan
	NC_035109.1	7155000	0	nan			NC_035109.1	7155000	0	nan			NC_035109.1	7155000	0	nan			NC_035109.1	7155000	0	nan
	NC_035109.1	7160000	0	nan			NC_035109.1	7160000	0	nan			NC_035109.1	7160000	0	nan			NC_035109.1	7160000	0	nan
	NC_035109.1	7165000	0	nan			NC_035109.1	7165000	0	nan			NC_035109.1	7165000	0	nan			NC_035109.1	7165000	0	nan
	NC_035109.1	7170000	0	nan			NC_035109.1	7170000	0	nan			NC_035109.1	7170000	0	nan			NC_035109.1	7170000	0	nan
	NC_035109.1	7175000	0	nan			NC_035109.1	7175000	0	nan			NC_035109.1	7175000	0	nan			NC_035109.1	7175000	0	nan
	NC_035109.1	7180000	0	nan			NC_035109.1	7180000	0	nan			NC_035109.1	7180000	0	nan			NC_035109.1	7180000	0	nan
	NC_035109.1	7185000	0	nan			NC_035109.1	7185000	0	nan			NC_035109.1	7185000	0	nan			NC_035109.1	7185000	0	nan
	NC_035109.1	7190000	0	nan			NC_035109.1	7190000	0	nan			NC_035109.1	7190000	0	nan			NC_035109.1	7190000	0	nan
	NC_035109.1	7195000	0	nan			NC_035109.1	7195000	0	nan			NC_035109.1	7195000	0	nan			NC_035109.1	7195000	0	nan
	NC_035109.1	7200000	3	2.05465			NC_035109.1	7200000	4	2.70191			NC_035109.1	7200000	4	2.73987			NC_035109.1	7200000	10	0.566569
	NC_035109.1	7205000	3	2.40945			NC_035109.1	7205000	8	0.874354			NC_035109.1	7205000	8	0.878993			NC_035109.1	7205000	17	-0.678284
	NC_035109.1	7210000	0	nan			NC_035109.1	7210000	0	nan			NC_035109.1	7210000	0	nan			NC_035109.1	7210000	0	nan
	NC_035109.1	7215000	0	nan			NC_035109.1	7215000	0	nan			NC_035109.1	7215000	0	nan			NC_035109.1	7215000	0	nan
	NC_035109.1	7220000	0	nan			NC_035109.1	7220000	0	nan			NC_035109.1	7220000	0	nan			NC_035109.1	7220000	0	nan
	NC_035109.1	7225000	0	nan			NC_035109.1	7225000	0	nan			NC_035109.1	7225000	0	nan			NC_035109.1	7225000	0	nan
	NC_035109.1	7230000	0	nan			NC_035109.1	7230000	0	nan			NC_035109.1	7230000	0	nan			NC_035109.1	7230000	0	nan
	NC_035109.1	7235000	0	nan			NC_035109.1	7235000	0	nan			NC_035109.1	7235000	0	nan			NC_035109.1	7235000	0	nan
	NC_035109.1	7240000	0	nan			NC_035109.1	7240000	0	nan			NC_035109.1	7240000	0	nan			NC_035109.1	7240000	0	nan
	NC_035109.1	7245000	0	nan			NC_035109.1	7245000	0	nan			NC_035109.1	7245000	0	nan			NC_035109.1	7245000	0	nan
	NC_035109.1	7250000	0	nan			NC_035109.1	7250000	0	nan			NC_035109.1	7250000	0	nan			NC_035109.1	7250000	0	nan
	NC_035109.1	7255000	0	nan			NC_035109.1	7255000	0	nan			NC_035109.1	7255000	0	nan			NC_035109.1	7255000	0	nan
	NC_035109.1	7260000	0	nan			NC_035109.1	7260000	0	nan			NC_035109.1	7260000	0	nan			NC_035109.1	7260000	0	nan
	NC_035109.1	7265000	0	nan			NC_035109.1	7265000	0	nan			NC_035109.1	7265000	0	nan			NC_035109.1	7265000	0	nan
	NC_035109.1	7270000	0	nan			NC_035109.1	7270000	0	nan			NC_035109.1	7270000	0	nan			NC_035109.1	7270000	0	nan
	NC_035109.1	7275000	0	nan			NC_035109.1	7275000	0	nan			NC_035109.1	7275000	0	nan			NC_035109.1	7275000	0	nan
	NC_035109.1	7280000	0	nan			NC_035109.1	7280000	0	nan			NC_035109.1	7280000	0	nan			NC_035109.1	7280000	0	nan
	NC_035109.1	7285000	0	nan			NC_035109.1	7285000	0	nan			NC_035109.1	7285000	0	nan			NC_035109.1	7285000	0	nan
	NC_035109.1	7290000	0	nan			NC_035109.1	7290000	0	nan			NC_035109.1	7290000	0	nan			NC_035109.1	7290000	0	nan
	NC_035109.1	7295000	0	nan			NC_035109.1	7295000	0	nan			NC_035109.1	7295000	0	nan			NC_035109.1	7295000	0	nan
	NC_035109.1	7300000	0	nan			NC_035109.1	7300000	0	nan			NC_035109.1	7300000	0	nan			NC_035109.1	7300000	0	nan
	NC_035109.1	7305000	0	nan			NC_035109.1	7305000	0	nan			NC_035109.1	7305000	0	nan			NC_035109.1	7305000	0	nan
	NC_035109.1	7310000	0	nan			NC_035109.1	7310000	0	nan			NC_035109.1	7310000	0	nan			NC_035109.1	7310000	0	nan
	NC_035109.1	7315000	0	nan			NC_035109.1	7315000	0	nan			NC_035109.1	7315000	0	nan			NC_035109.1	7315000	0	nan
	NC_035109.1	7320000	0	nan			NC_035109.1	7320000	0	nan			NC_035109.1	7320000	0	nan			NC_035109.1	7320000	0	nan
	NC_035109.1	7325000	0	nan			NC_035109.1	7325000	0	nan			NC_035109.1	7325000	0	nan			NC_035109.1	7325000	0	nan
	NC_035109.1	7330000	0	nan			NC_035109.1	7330000	0	nan			NC_035109.1	7330000	0	nan			NC_035109.1	7330000	0	nan
	NC_035109.1	7335000	0	nan			NC_035109.1	7335000	0	nan			NC_035109.1	7335000	0	nan			NC_035109.1	7335000	0	nan
	NC_035109.1	7340000	0	nan			NC_035109.1	7340000	0	nan			NC_035109.1	7340000	0	nan			NC_035109.1	7340000	0	nan
	NC_035109.1	7345000	1	-1.1056			NC_035109.1	7345000	11	-1.81683			NC_035109.1	7345000	12	-2.02339			NC_035109.1	7345000	19	-2.01038
	NC_035109.1	7350000	0	nan			NC_035109.1	7350000	0	nan			NC_035109.1	7350000	0	nan			NC_035109.1	7350000	0	nan
	NC_035109.1	7355000	0	nan			NC_035109.1	7355000	0	nan			NC_035109.1	7355000	0	nan			NC_035109.1	7355000	0	nan
	NC_035109.1	7360000	0	nan			NC_035109.1	7360000	0	nan			NC_035109.1	7360000	0	nan			NC_035109.1	7360000	0	nan
	NC_035109.1	7365000	0	nan			NC_035109.1	7365000	0	nan			NC_035109.1	7365000	0	nan			NC_035109.1	7365000	0	nan
	NC_035109.1	7370000	0	nan			NC_035109.1	7370000	0	nan			NC_035109.1	7370000	0	nan			NC_035109.1	7370000	0	nan
	NC_035109.1	7375000	0	nan			NC_035109.1	7375000	0	nan			NC_035109.1	7375000	0	nan			NC_035109.1	7375000	0	nan
	NC_035109.1	7380000	0	nan			NC_035109.1	7380000	0	nan			NC_035109.1	7380000	0	nan			NC_035109.1	7380000	0	nan
	NC_035109.1	7385000	0	nan			NC_035109.1	7385000	0	nan			NC_035109.1	7385000	0	nan			NC_035109.1	7385000	0	nan
	NC_035109.1	7390000	0	nan			NC_035109.1	7390000	0	nan			NC_035109.1	7390000	0	nan			NC_035109.1	7390000	0	nan
	NC_035109.1	7395000	0	nan			NC_035109.1	7395000	0	nan			NC_035109.1	7395000	0	nan			NC_035109.1	7395000	0	nan
	NC_035109.1	7400000	0	nan			NC_035109.1	7400000	0	nan			NC_035109.1	7400000	0	nan			NC_035109.1	7400000	0	nan
	NC_035109.1	7405000	0	nan			NC_035109.1	7405000	0	nan			NC_035109.1	7405000	0	nan			NC_035109.1	7405000	0	nan
	NC_035109.1	7410000	0	nan			NC_035109.1	7410000	0	nan			NC_035109.1	7410000	0	nan			NC_035109.1	7410000	0	nan
	NC_035109.1	7415000	0	nan			NC_035109.1	7415000	0	nan			NC_035109.1	7415000	0	nan			NC_035109.1	7415000	0	nan
	NC_035109.1	7420000	0	nan			NC_035109.1	7420000	0	nan			NC_035109.1	7420000	0	nan			NC_035109.1	7420000	0	nan
	NC_035109.1	7425000	2	1.07976			NC_035109.1	7425000	2	2.18268			NC_035109.1	7425000	2	2.45311			NC_035109.1	7425000	16	-1.61777
	NC_035109.1	7430000	0	nan			NC_035109.1	7430000	0	nan			NC_035109.1	7430000	0	nan			NC_035109.1	7430000	0	nan
	NC_035109.1	7435000	1	1.63206			NC_035109.1	7435000	1	-0.100221			NC_035109.1	7435000	1	-0.133569			NC_035109.1	7435000	12	-1.79306
	NC_035109.1	7440000	0	nan			NC_035109.1	7440000	0	nan			NC_035109.1	7440000	0	nan			NC_035109.1	7440000	0	nan
	NC_035109.1	7445000	0	nan			NC_035109.1	7445000	0	nan			NC_035109.1	7445000	0	nan			NC_035109.1	7445000	0	nan
	NC_035109.1	7450000	0	nan			NC_035109.1	7450000	0	nan			NC_035109.1	7450000	0	nan			NC_035109.1	7450000	0	nan
	NC_035109.1	7455000	0	nan			NC_035109.1	7455000	0	nan			NC_035109.1	7455000	0	nan			NC_035109.1	7455000	0	nan
	NC_035109.1	7460000	0	nan			NC_035109.1	7460000	0	nan			NC_035109.1	7460000	0	nan			NC_035109.1	7460000	0	nan
	NC_035109.1	7465000	0	nan			NC_035109.1	7465000	0	nan			NC_035109.1	7465000	0	nan			NC_035109.1	7465000	0	nan
	NC_035109.1	7470000	0	nan			NC_035109.1	7470000	0	nan			NC_035109.1	7470000	0	nan			NC_035109.1	7470000	0	nan
	NC_035109.1	7475000	0	nan			NC_035109.1	7475000	0	nan			NC_035109.1	7475000	0	nan			NC_035109.1	7475000	0	nan
	NC_035109.1	7480000	0	nan			NC_035109.1	7480000	0	nan			NC_035109.1	7480000	0	nan			NC_035109.1	7480000	0	nan
	NC_035109.1	7485000	0	nan			NC_035109.1	7485000	0	nan			NC_035109.1	7485000	0	nan			NC_035109.1	7485000	0	nan
	NC_035109.1	7490000	0	nan			NC_035109.1	7490000	0	nan			NC_035109.1	7490000	0	nan			NC_035109.1	7490000	0	nan
	NC_035109.1	7495000	0	nan			NC_035109.1	7495000	0	nan			NC_035109.1	7495000	0	nan			NC_035109.1	7495000	0	nan
	NC_035109.1	7500000	0	nan			NC_035109.1	7500000	0	nan			NC_035109.1	7500000	0	nan			NC_035109.1	7500000	0	nan
	NC_035109.1	7505000	0	nan			NC_035109.1	7505000	0	nan			NC_035109.1	7505000	0	nan			NC_035109.1	7505000	0	nan
	NC_035109.1	7510000	0	nan			NC_035109.1	7510000	0	nan			NC_035109.1	7510000	0	nan			NC_035109.1	7510000	0	nan
	NC_035109.1	7515000	0	nan			NC_035109.1	7515000	0	nan			NC_035109.1	7515000	0	nan			NC_035109.1	7515000	0	nan
	NC_035109.1	7520000	0	nan			NC_035109.1	7520000	0	nan			NC_035109.1	7520000	0	nan			NC_035109.1	7520000	0	nan
	NC_035109.1	7525000	0	nan			NC_035109.1	7525000	0	nan			NC_035109.1	7525000	0	nan			NC_035109.1	7525000	0	nan
	NC_035109.1	7530000	0	nan			NC_035109.1	7530000	0	nan			NC_035109.1	7530000	0	nan			NC_035109.1	7530000	0	nan
	NC_035109.1	7535000	0	nan			NC_035109.1	7535000	0	nan			NC_035109.1	7535000	0	nan			NC_035109.1	7535000	0	nan
	NC_035109.1	7540000	0	nan			NC_035109.1	7540000	0	nan			NC_035109.1	7540000	0	nan			NC_035109.1	7540000	0	nan
	NC_035109.1	7545000	0	nan			NC_035109.1	7545000	0	nan			NC_035109.1	7545000	0	nan			NC_035109.1	7545000	0	nan
	NC_035109.1	7550000	0	nan			NC_035109.1	7550000	5	-1.11048			NC_035109.1	7550000	6	-0.624124			NC_035109.1	7550000	12	-1.34293
	NC_035109.1	7555000	0	nan			NC_035109.1	7555000	0	nan			NC_035109.1	7555000	0	nan			NC_035109.1	7555000	0	nan
	NC_035109.1	7560000	0	nan			NC_035109.1	7560000	0	nan			NC_035109.1	7560000	0	nan			NC_035109.1	7560000	0	nan
	NC_035109.1	7565000	0	nan			NC_035109.1	7565000	0	nan			NC_035109.1	7565000	0	nan			NC_035109.1	7565000	0	nan
	NC_035109.1	7570000	0	nan			NC_035109.1	7570000	0	nan			NC_035109.1	7570000	0	nan			NC_035109.1	7570000	0	nan
	NC_035109.1	7575000	2	-0.67993			NC_035109.1	7575000	2	-1.10614			NC_035109.1	7575000	4	-1.67187			NC_035109.1	7575000	6	-1.5939
	NC_035109.1	7580000	0	nan			NC_035109.1	7580000	0	nan			NC_035109.1	7580000	0	nan			NC_035109.1	7580000	0	nan
	NC_035109.1	7585000	0	nan			NC_035109.1	7585000	0	nan			NC_035109.1	7585000	0	nan			NC_035109.1	7585000	0	nan
	NC_035109.1	7590000	0	nan			NC_035109.1	7590000	0	nan			NC_035109.1	7590000	0	nan			NC_035109.1	7590000	0	nan
	NC_035109.1	7595000	0	nan			NC_035109.1	7595000	0	nan			NC_035109.1	7595000	0	nan			NC_035109.1	7595000	0	nan
	NC_035109.1	7600000	0	nan			NC_035109.1	7600000	0	nan			NC_035109.1	7600000	0	nan			NC_035109.1	7600000	0	nan
	NC_035109.1	7605000	0	nan			NC_035109.1	7605000	0	nan			NC_035109.1	7605000	0	nan			NC_035109.1	7605000	0	nan
	NC_035109.1	7610000	0	nan			NC_035109.1	7610000	0	nan			NC_035109.1	7610000	0	nan			NC_035109.1	7610000	0	nan
	NC_035109.1	7615000	0	nan			NC_035109.1	7615000	0	nan			NC_035109.1	7615000	0	nan			NC_035109.1	7615000	0	nan
	NC_035109.1	7620000	0	nan			NC_035109.1	7620000	0	nan			NC_035109.1	7620000	0	nan			NC_035109.1	7620000	0	nan
	NC_035109.1	7625000	0	nan			NC_035109.1	7625000	0	nan			NC_035109.1	7625000	0	nan			NC_035109.1	7625000	0	nan
	NC_035109.1	7630000	0	nan			NC_035109.1	7630000	0	nan			NC_035109.1	7630000	0	nan			NC_035109.1	7630000	0	nan
	NC_035109.1	7635000	0	nan			NC_035109.1	7635000	0	nan			NC_035109.1	7635000	0	nan			NC_035109.1	7635000	0	nan
	NC_035109.1	7640000	0	nan			NC_035109.1	7640000	0	nan			NC_035109.1	7640000	0	nan			NC_035109.1	7640000	0	nan
	NC_035109.1	7645000	0	nan			NC_035109.1	7645000	0	nan			NC_035109.1	7645000	0	nan			NC_035109.1	7645000	0	nan
	NC_035109.1	7650000	0	nan			NC_035109.1	7650000	0	nan			NC_035109.1	7650000	0	nan			NC_035109.1	7650000	0	nan
	NC_035109.1	7655000	0	nan			NC_035109.1	7655000	0	nan			NC_035109.1	7655000	0	nan			NC_035109.1	7655000	0	nan
	NC_035109.1	7660000	0	nan			NC_035109.1	7660000	0	nan			NC_035109.1	7660000	0	nan			NC_035109.1	7660000	0	nan
	NC_035109.1	7665000	0	nan			NC_035109.1	7665000	0	nan			NC_035109.1	7665000	0	nan			NC_035109.1	7665000	0	nan
	NC_035109.1	7670000	0	nan			NC_035109.1	7670000	0	nan			NC_035109.1	7670000	0	nan			NC_035109.1	7670000	0	nan
	NC_035109.1	7675000	0	nan			NC_035109.1	7675000	0	nan			NC_035109.1	7675000	0	nan			NC_035109.1	7675000	0	nan
	NC_035109.1	7680000	0	nan			NC_035109.1	7680000	0	nan			NC_035109.1	7680000	0	nan			NC_035109.1	7680000	0	nan
	NC_035109.1	7685000	0	nan			NC_035109.1	7685000	0	nan			NC_035109.1	7685000	0	nan			NC_035109.1	7685000	0	nan
	NC_035109.1	7690000	0	nan			NC_035109.1	7690000	0	nan			NC_035109.1	7690000	0	nan			NC_035109.1	7690000	0	nan
	NC_035109.1	7695000	0	nan			NC_035109.1	7695000	0	nan			NC_035109.1	7695000	0	nan			NC_035109.1	7695000	0	nan
	NC_035109.1	7700000	0	nan			NC_035109.1	7700000	0	nan			NC_035109.1	7700000	0	nan			NC_035109.1	7700000	0	nan
	NC_035109.1	7705000	0	nan			NC_035109.1	7705000	0	nan			NC_035109.1	7705000	0	nan			NC_035109.1	7705000	0	nan
	NC_035109.1	7710000	0	nan			NC_035109.1	7710000	0	nan			NC_035109.1	7710000	0	nan			NC_035109.1	7710000	0	nan
	NC_035109.1	7715000	0	nan			NC_035109.1	7715000	0	nan			NC_035109.1	7715000	0	nan			NC_035109.1	7715000	0	nan
	NC_035109.1	7720000	0	nan			NC_035109.1	7720000	0	nan			NC_035109.1	7720000	0	nan			NC_035109.1	7720000	0	nan
	NC_035109.1	7725000	0	nan			NC_035109.1	7725000	0	nan			NC_035109.1	7725000	0	nan			NC_035109.1	7725000	0	nan
	NC_035109.1	7730000	0	nan			NC_035109.1	7730000	0	nan			NC_035109.1	7730000	0	nan			NC_035109.1	7730000	0	nan
	NC_035109.1	7735000	0	nan			NC_035109.1	7735000	0	nan			NC_035109.1	7735000	0	nan			NC_035109.1	7735000	0	nan
	NC_035109.1	7740000	0	nan			NC_035109.1	7740000	0	nan			NC_035109.1	7740000	0	nan			NC_035109.1	7740000	0	nan
	NC_035109.1	7745000	0	nan			NC_035109.1	7745000	0	nan			NC_035109.1	7745000	0	nan			NC_035109.1	7745000	0	nan
	NC_035109.1	7750000	2	-1.30048			NC_035109.1	7750000	5	-1.23361			NC_035109.1	7750000	5	-1.32132			NC_035109.1	7750000	15	-1.86183
	NC_035109.1	7755000	0	nan			NC_035109.1	7755000	0	nan			NC_035109.1	7755000	0	nan			NC_035109.1	7755000	0	nan
	NC_035109.1	7760000	12	-0.32604			NC_035109.1	7760000	20	0.324586			NC_035109.1	7760000	24	-0.500007			NC_035109.1	7760000	36	-1.38704
	NC_035109.1	7765000	3	2.57963			NC_035109.1	7765000	3	0.547365			NC_035109.1	7765000	5	-0.477958			NC_035109.1	7765000	4	0.319149
	NC_035109.1	7770000	3	1.04897			NC_035109.1	7770000	10	-1.91519			NC_035109.1	7770000	19	-2.00786			NC_035109.1	7770000	23	-1.86713
	NC_035109.1	7775000	0	nan			NC_035109.1	7775000	0	nan			NC_035109.1	7775000	0	nan			NC_035109.1	7775000	0	nan
	NC_035109.1	7780000	0	nan			NC_035109.1	7780000	0	nan			NC_035109.1	7780000	0	nan			NC_035109.1	7780000	0	nan
	NC_035109.1	7785000	0	nan			NC_035109.1	7785000	0	nan			NC_035109.1	7785000	0	nan			NC_035109.1	7785000	0	nan
	NC_035109.1	7790000	0	nan			NC_035109.1	7790000	0	nan			NC_035109.1	7790000	0	nan			NC_035109.1	7790000	0	nan
	NC_035109.1	7795000	0	nan			NC_035109.1	7795000	0	nan			NC_035109.1	7795000	0	nan			NC_035109.1	7795000	0	nan
	NC_035109.1	7800000	0	nan			NC_035109.1	7800000	0	nan			NC_035109.1	7800000	0	nan			NC_035109.1	7800000	0	nan
	NC_035109.1	7805000	0	nan			NC_035109.1	7805000	0	nan			NC_035109.1	7805000	0	nan			NC_035109.1	7805000	0	nan
	NC_035109.1	7810000	0	nan			NC_035109.1	7810000	0	nan			NC_035109.1	7810000	0	nan			NC_035109.1	7810000	0	nan
	NC_035109.1	7815000	0	nan			NC_035109.1	7815000	0	nan			NC_035109.1	7815000	0	nan			NC_035109.1	7815000	0	nan
	NC_035109.1	7820000	0	nan			NC_035109.1	7820000	1	-1.03799			NC_035109.1	7820000	4	-1.26172			NC_035109.1	7820000	2	-0.148283
	NC_035109.1	7825000	0	nan			NC_035109.1	7825000	0	nan			NC_035109.1	7825000	0	nan			NC_035109.1	7825000	0	nan
	NC_035109.1	7830000	0	nan			NC_035109.1	7830000	0	nan			NC_035109.1	7830000	0	nan			NC_035109.1	7830000	0	nan
	NC_035109.1	7835000	0	nan			NC_035109.1	7835000	0	nan			NC_035109.1	7835000	0	nan			NC_035109.1	7835000	0	nan
	NC_035109.1	7840000	0	nan			NC_035109.1	7840000	0	nan			NC_035109.1	7840000	0	nan			NC_035109.1	7840000	0	nan
	NC_035109.1	7845000	0	nan			NC_035109.1	7845000	0	nan			NC_035109.1	7845000	0	nan			NC_035109.1	7845000	0	nan
	NC_035109.1	7850000	0	nan			NC_035109.1	7850000	0	nan			NC_035109.1	7850000	0	nan			NC_035109.1	7850000	0	nan
	NC_035109.1	7855000	0	nan			NC_035109.1	7855000	0	nan			NC_035109.1	7855000	0	nan			NC_035109.1	7855000	0	nan
	NC_035109.1	7860000	0	nan			NC_035109.1	7860000	0	nan			NC_035109.1	7860000	0	nan			NC_035109.1	7860000	0	nan
	NC_035109.1	7865000	0	nan			NC_035109.1	7865000	0	nan			NC_035109.1	7865000	0	nan			NC_035109.1	7865000	0	nan
	NC_035109.1	7870000	0	nan			NC_035109.1	7870000	0	nan			NC_035109.1	7870000	0	nan			NC_035109.1	7870000	0	nan
	NC_035109.1	7875000	0	nan			NC_035109.1	7875000	0	nan			NC_035109.1	7875000	0	nan			NC_035109.1	7875000	0	nan
	NC_035109.1	7880000	0	nan			NC_035109.1	7880000	0	nan			NC_035109.1	7880000	0	nan			NC_035109.1	7880000	0	nan
	NC_035109.1	7885000	0	nan			NC_035109.1	7885000	0	nan			NC_035109.1	7885000	0	nan			NC_035109.1	7885000	0	nan
	NC_035109.1	7890000	0	nan			NC_035109.1	7890000	0	nan			NC_035109.1	7890000	0	nan			NC_035109.1	7890000	0	nan
	NC_035109.1	7895000	0	nan			NC_035109.1	7895000	0	nan			NC_035109.1	7895000	0	nan			NC_035109.1	7895000	0	nan
	NC_035109.1	7900000	0	nan			NC_035109.1	7900000	0	nan			NC_035109.1	7900000	0	nan			NC_035109.1	7900000	0	nan
	NC_035109.1	7905000	0	nan			NC_035109.1	7905000	0	nan			NC_035109.1	7905000	0	nan			NC_035109.1	7905000	0	nan
	NC_035109.1	7910000	0	nan			NC_035109.1	7910000	0	nan			NC_035109.1	7910000	0	nan			NC_035109.1	7910000	0	nan
	NC_035109.1	7915000	0	nan			NC_035109.1	7915000	0	nan			NC_035109.1	7915000	0	nan			NC_035109.1	7915000	0	nan
	NC_035109.1	7920000	0	nan			NC_035109.1	7920000	0	nan			NC_035109.1	7920000	0	nan			NC_035109.1	7920000	0	nan
	NC_035109.1	7925000	0	nan			NC_035109.1	7925000	0	nan			NC_035109.1	7925000	0	nan			NC_035109.1	7925000	0	nan
	NC_035109.1	7930000	0	nan			NC_035109.1	7930000	0	nan			NC_035109.1	7930000	0	nan			NC_035109.1	7930000	0	nan
	NC_035109.1	7935000	0	nan			NC_035109.1	7935000	0	nan			NC_035109.1	7935000	0	nan			NC_035109.1	7935000	0	nan
	NC_035109.1	7940000	0	nan			NC_035109.1	7940000	0	nan			NC_035109.1	7940000	0	nan			NC_035109.1	7940000	0	nan
	NC_035109.1	7945000	0	nan			NC_035109.1	7945000	0	nan			NC_035109.1	7945000	0	nan			NC_035109.1	7945000	0	nan
	NC_035109.1	7950000	0	nan			NC_035109.1	7950000	0	nan			NC_035109.1	7950000	0	nan			NC_035109.1	7950000	0	nan
	NC_035109.1	7955000	0	nan			NC_035109.1	7955000	0	nan			NC_035109.1	7955000	0	nan			NC_035109.1	7955000	0	nan
	NC_035109.1	7960000	0	nan			NC_035109.1	7960000	0	nan			NC_035109.1	7960000	0	nan			NC_035109.1	7960000	0	nan
	NC_035109.1	7965000	0	nan			NC_035109.1	7965000	0	nan			NC_035109.1	7965000	0	nan			NC_035109.1	7965000	0	nan
	NC_035109.1	7970000	0	nan			NC_035109.1	7970000	2	-1.38449			NC_035109.1	7970000	1	-0.951007			NC_035109.1	7970000	4	-1.55637
	NC_035109.1	7975000	0	nan			NC_035109.1	7975000	0	nan			NC_035109.1	7975000	0	nan			NC_035109.1	7975000	0	nan
	NC_035109.1	7980000	0	nan			NC_035109.1	7980000	0	nan			NC_035109.1	7980000	0	nan			NC_035109.1	7980000	0	nan
	NC_035109.1	7985000	0	nan			NC_035109.1	7985000	0	nan			NC_035109.1	7985000	0	nan			NC_035109.1	7985000	0	nan
	NC_035109.1	7990000	0	nan			NC_035109.1	7990000	0	nan			NC_035109.1	7990000	0	nan			NC_035109.1	7990000	0	nan
	NC_035109.1	7995000	0	nan			NC_035109.1	7995000	0	nan			NC_035109.1	7995000	0	nan			NC_035109.1	7995000	0	nan
	NC_035109.1	8000000	0	nan			NC_035109.1	8000000	0	nan			NC_035109.1	8000000	0	nan			NC_035109.1	8000000	0	nan
	NC_035109.1	8005000	0	nan			NC_035109.1	8005000	0	nan			NC_035109.1	8005000	0	nan			NC_035109.1	8005000	0	nan
	NC_035109.1	8010000	0	nan			NC_035109.1	8010000	0	nan			NC_035109.1	8010000	0	nan			NC_035109.1	8010000	0	nan
	NC_035109.1	8015000	0	nan			NC_035109.1	8015000	0	nan			NC_035109.1	8015000	0	nan			NC_035109.1	8015000	0	nan
	NC_035109.1	8020000	0	nan			NC_035109.1	8020000	0	nan			NC_035109.1	8020000	0	nan			NC_035109.1	8020000	0	nan
	NC_035109.1	8025000	0	nan			NC_035109.1	8025000	0	nan			NC_035109.1	8025000	0	nan			NC_035109.1	8025000	0	nan
	NC_035109.1	8030000	0	nan			NC_035109.1	8030000	0	nan			NC_035109.1	8030000	0	nan			NC_035109.1	8030000	0	nan
	NC_035109.1	8035000	0	nan			NC_035109.1	8035000	0	nan			NC_035109.1	8035000	0	nan			NC_035109.1	8035000	0	nan
	NC_035109.1	8040000	0	nan			NC_035109.1	8040000	0	nan			NC_035109.1	8040000	0	nan			NC_035109.1	8040000	0	nan
	NC_035109.1	8045000	0	nan			NC_035109.1	8045000	0	nan			NC_035109.1	8045000	0	nan			NC_035109.1	8045000	0	nan
	NC_035109.1	8050000	0	nan			NC_035109.1	8050000	0	nan			NC_035109.1	8050000	0	nan			NC_035109.1	8050000	0	nan
	NC_035109.1	8055000	0	nan			NC_035109.1	8055000	0	nan			NC_035109.1	8055000	0	nan			NC_035109.1	8055000	0	nan
	NC_035109.1	8060000	0	nan			NC_035109.1	8060000	0	nan			NC_035109.1	8060000	0	nan			NC_035109.1	8060000	0	nan
	NC_035109.1	8065000	0	nan			NC_035109.1	8065000	0	nan			NC_035109.1	8065000	0	nan			NC_035109.1	8065000	0	nan
	NC_035109.1	8070000	0	nan			NC_035109.1	8070000	0	nan			NC_035109.1	8070000	0	nan			NC_035109.1	8070000	0	nan
	NC_035109.1	8075000	0	nan			NC_035109.1	8075000	0	nan			NC_035109.1	8075000	0	nan			NC_035109.1	8075000	0	nan
	NC_035109.1	8080000	0	nan			NC_035109.1	8080000	0	nan			NC_035109.1	8080000	0	nan			NC_035109.1	8080000	0	nan
	NC_035109.1	8085000	0	nan			NC_035109.1	8085000	0	nan			NC_035109.1	8085000	0	nan			NC_035109.1	8085000	0	nan
	NC_035109.1	8090000	0	nan			NC_035109.1	8090000	0	nan			NC_035109.1	8090000	0	nan			NC_035109.1	8090000	0	nan
	NC_035109.1	8095000	0	nan			NC_035109.1	8095000	0	nan			NC_035109.1	8095000	0	nan			NC_035109.1	8095000	0	nan
	NC_035109.1	8100000	1	-0.238981			NC_035109.1	8100000	3	-0.593077			NC_035109.1	8100000	1	-0.507759			NC_035109.1	8100000	3	-1.37639
	NC_035109.1	8105000	0	nan			NC_035109.1	8105000	0	nan			NC_035109.1	8105000	0	nan			NC_035109.1	8105000	0	nan
	NC_035109.1	8110000	0	nan			NC_035109.1	8110000	0	nan			NC_035109.1	8110000	0	nan			NC_035109.1	8110000	0	nan
	NC_035109.1	8115000	0	nan			NC_035109.1	8115000	0	nan			NC_035109.1	8115000	0	nan			NC_035109.1	8115000	0	nan
	NC_035109.1	8120000	0	nan			NC_035109.1	8120000	0	nan			NC_035109.1	8120000	0	nan			NC_035109.1	8120000	0	nan
	NC_035109.1	8125000	0	nan			NC_035109.1	8125000	0	nan			NC_035109.1	8125000	0	nan			NC_035109.1	8125000	0	nan
	NC_035109.1	8130000	0	nan			NC_035109.1	8130000	0	nan			NC_035109.1	8130000	0	nan			NC_035109.1	8130000	0	nan
	NC_035109.1	8135000	0	nan			NC_035109.1	8135000	0	nan			NC_035109.1	8135000	0	nan			NC_035109.1	8135000	0	nan
	NC_035109.1	8140000	0	nan			NC_035109.1	8140000	0	nan			NC_035109.1	8140000	0	nan			NC_035109.1	8140000	0	nan
	NC_035109.1	8145000	0	nan			NC_035109.1	8145000	0	nan			NC_035109.1	8145000	0	nan			NC_035109.1	8145000	0	nan
	NC_035109.1	8150000	0	nan			NC_035109.1	8150000	0	nan			NC_035109.1	8150000	0	nan			NC_035109.1	8150000	0	nan
	NC_035109.1	8155000	0	nan			NC_035109.1	8155000	0	nan			NC_035109.1	8155000	0	nan			NC_035109.1	8155000	0	nan
	NC_035109.1	8160000	0	nan			NC_035109.1	8160000	0	nan			NC_035109.1	8160000	0	nan			NC_035109.1	8160000	0	nan
	NC_035109.1	8165000	0	nan			NC_035109.1	8165000	0	nan			NC_035109.1	8165000	0	nan			NC_035109.1	8165000	0	nan
	NC_035109.1	8170000	0	nan			NC_035109.1	8170000	0	nan			NC_035109.1	8170000	0	nan			NC_035109.1	8170000	0	nan
	NC_035109.1	8175000	0	nan			NC_035109.1	8175000	0	nan			NC_035109.1	8175000	0	nan			NC_035109.1	8175000	0	nan
	NC_035109.1	8180000	0	nan			NC_035109.1	8180000	0	nan			NC_035109.1	8180000	0	nan			NC_035109.1	8180000	0	nan
	NC_035109.1	8185000	0	nan			NC_035109.1	8185000	0	nan			NC_035109.1	8185000	0	nan			NC_035109.1	8185000	0	nan
	NC_035109.1	8190000	0	nan			NC_035109.1	8190000	0	nan			NC_035109.1	8190000	0	nan			NC_035109.1	8190000	0	nan
	NC_035109.1	8195000	0	nan			NC_035109.1	8195000	0	nan			NC_035109.1	8195000	0	nan			NC_035109.1	8195000	0	nan
	NC_035109.1	8200000	0	nan			NC_035109.1	8200000	0	nan			NC_035109.1	8200000	0	nan			NC_035109.1	8200000	0	nan
	NC_035109.1	8205000	0	nan			NC_035109.1	8205000	0	nan			NC_035109.1	8205000	0	nan			NC_035109.1	8205000	0	nan
	NC_035109.1	8210000	0	nan			NC_035109.1	8210000	0	nan			NC_035109.1	8210000	0	nan			NC_035109.1	8210000	0	nan
	NC_035109.1	8215000	0	nan			NC_035109.1	8215000	0	nan			NC_035109.1	8215000	0	nan			NC_035109.1	8215000	0	nan
	NC_035109.1	8220000	0	nan			NC_035109.1	8220000	0	nan			NC_035109.1	8220000	0	nan			NC_035109.1	8220000	0	nan
	NC_035109.1	8225000	0	nan			NC_035109.1	8225000	0	nan			NC_035109.1	8225000	0	nan			NC_035109.1	8225000	0	nan
	NC_035109.1	8230000	0	nan			NC_035109.1	8230000	0	nan			NC_035109.1	8230000	0	nan			NC_035109.1	8230000	0	nan
	NC_035109.1	8235000	0	nan			NC_035109.1	8235000	0	nan			NC_035109.1	8235000	0	nan			NC_035109.1	8235000	0	nan
	NC_035109.1	8240000	0	nan			NC_035109.1	8240000	0	nan			NC_035109.1	8240000	0	nan			NC_035109.1	8240000	0	nan
	NC_035109.1	8245000	0	nan			NC_035109.1	8245000	0	nan			NC_035109.1	8245000	0	nan			NC_035109.1	8245000	0	nan
	NC_035109.1	8250000	5	-0.124217			NC_035109.1	8250000	5	-1.54938			NC_035109.1	8250000	8	-0.980476			NC_035109.1	8250000	19	-2.08633
	NC_035109.1	8255000	0	nan			NC_035109.1	8255000	0	nan			NC_035109.1	8255000	0	nan			NC_035109.1	8255000	0	nan
	NC_035109.1	8260000	0	nan			NC_035109.1	8260000	0	nan			NC_035109.1	8260000	0	nan			NC_035109.1	8260000	0	nan
	NC_035109.1	8265000	0	nan			NC_035109.1	8265000	0	nan			NC_035109.1	8265000	0	nan			NC_035109.1	8265000	0	nan
	NC_035109.1	8270000	0	nan			NC_035109.1	8270000	0	nan			NC_035109.1	8270000	0	nan			NC_035109.1	8270000	0	nan
	NC_035109.1	8275000	0	nan			NC_035109.1	8275000	0	nan			NC_035109.1	8275000	0	nan			NC_035109.1	8275000	0	nan
	NC_035109.1	8280000	0	nan			NC_035109.1	8280000	0	nan			NC_035109.1	8280000	0	nan			NC_035109.1	8280000	0	nan
	NC_035109.1	8285000	0	nan			NC_035109.1	8285000	0	nan			NC_035109.1	8285000	0	nan			NC_035109.1	8285000	0	nan
	NC_035109.1	8290000	0	nan			NC_035109.1	8290000	0	nan			NC_035109.1	8290000	0	nan			NC_035109.1	8290000	0	nan
	NC_035109.1	8295000	0	nan			NC_035109.1	8295000	0	nan			NC_035109.1	8295000	0	nan			NC_035109.1	8295000	0	nan
	NC_035109.1	8300000	0	nan			NC_035109.1	8300000	0	nan			NC_035109.1	8300000	0	nan			NC_035109.1	8300000	0	nan
	NC_035109.1	8305000	0	nan			NC_035109.1	8305000	0	nan			NC_035109.1	8305000	0	nan			NC_035109.1	8305000	0	nan
	NC_035109.1	8310000	0	nan			NC_035109.1	8310000	0	nan			NC_035109.1	8310000	0	nan			NC_035109.1	8310000	0	nan
	NC_035109.1	8315000	0	nan			NC_035109.1	8315000	0	nan			NC_035109.1	8315000	0	nan			NC_035109.1	8315000	0	nan
	NC_035109.1	8320000	0	nan			NC_035109.1	8320000	0	nan			NC_035109.1	8320000	0	nan			NC_035109.1	8320000	0	nan
	NC_035109.1	8325000	0	nan			NC_035109.1	8325000	0	nan			NC_035109.1	8325000	0	nan			NC_035109.1	8325000	0	nan
	NC_035109.1	8330000	0	nan			NC_035109.1	8330000	0	nan			NC_035109.1	8330000	0	nan			NC_035109.1	8330000	0	nan
	NC_035109.1	8335000	1	-0.409468			NC_035109.1	8335000	15	-1.82686			NC_035109.1	8335000	9	-1.62804			NC_035109.1	8335000	15	-1.26181
	NC_035109.1	8340000	0	nan			NC_035109.1	8340000	0	nan			NC_035109.1	8340000	0	nan			NC_035109.1	8340000	0	nan
	NC_035109.1	8345000	0	nan			NC_035109.1	8345000	0	nan			NC_035109.1	8345000	0	nan			NC_035109.1	8345000	0	nan
	NC_035109.1	8350000	0	nan			NC_035109.1	8350000	0	nan			NC_035109.1	8350000	0	nan			NC_035109.1	8350000	0	nan
	NC_035109.1	8355000	0	nan			NC_035109.1	8355000	0	nan			NC_035109.1	8355000	0	nan			NC_035109.1	8355000	0	nan
	NC_035109.1	8360000	0	nan			NC_035109.1	8360000	0	nan			NC_035109.1	8360000	0	nan			NC_035109.1	8360000	0	nan
	NC_035109.1	8365000	0	nan			NC_035109.1	8365000	0	nan			NC_035109.1	8365000	0	nan			NC_035109.1	8365000	0	nan
	NC_035109.1	8370000	0	nan			NC_035109.1	8370000	0	nan			NC_035109.1	8370000	0	nan			NC_035109.1	8370000	0	nan
	NC_035109.1	8375000	0	nan			NC_035109.1	8375000	0	nan			NC_035109.1	8375000	0	nan			NC_035109.1	8375000	0	nan
	NC_035109.1	8380000	0	nan			NC_035109.1	8380000	0	nan			NC_035109.1	8380000	0	nan			NC_035109.1	8380000	0	nan
	NC_035109.1	8385000	0	nan			NC_035109.1	8385000	0	nan			NC_035109.1	8385000	0	nan			NC_035109.1	8385000	0	nan
	NC_035109.1	8390000	0	nan			NC_035109.1	8390000	0	nan			NC_035109.1	8390000	0	nan			NC_035109.1	8390000	0	nan
	NC_035109.1	8395000	0	nan			NC_035109.1	8395000	0	nan			NC_035109.1	8395000	0	nan			NC_035109.1	8395000	0	nan
	NC_035109.1	8400000	0	nan			NC_035109.1	8400000	0	nan			NC_035109.1	8400000	0	nan			NC_035109.1	8400000	0	nan
	NC_035109.1	8405000	0	nan			NC_035109.1	8405000	0	nan			NC_035109.1	8405000	0	nan			NC_035109.1	8405000	0	nan
	NC_035109.1	8410000	0	nan			NC_035109.1	8410000	0	nan			NC_035109.1	8410000	0	nan			NC_035109.1	8410000	0	nan
	NC_035109.1	8415000	0	nan			NC_035109.1	8415000	0	nan			NC_035109.1	8415000	0	nan			NC_035109.1	8415000	0	nan
	NC_035109.1	8420000	0	nan			NC_035109.1	8420000	0	nan			NC_035109.1	8420000	0	nan			NC_035109.1	8420000	0	nan
	NC_035109.1	8425000	0	nan			NC_035109.1	8425000	0	nan			NC_035109.1	8425000	0	nan			NC_035109.1	8425000	0	nan
	NC_035109.1	8430000	0	nan			NC_035109.1	8430000	0	nan			NC_035109.1	8430000	0	nan			NC_035109.1	8430000	0	nan
	NC_035109.1	8435000	1	0.681974			NC_035109.1	8435000	4	-1.3535			NC_035109.1	8435000	9	-1.92906			NC_035109.1	8435000	20	-2.04926
	NC_035109.1	8440000	0	nan			NC_035109.1	8440000	0	nan			NC_035109.1	8440000	0	nan			NC_035109.1	8440000	0	nan
	NC_035109.1	8445000	0	nan			NC_035109.1	8445000	0	nan			NC_035109.1	8445000	0	nan			NC_035109.1	8445000	0	nan
	NC_035109.1	8450000	0	nan			NC_035109.1	8450000	0	nan			NC_035109.1	8450000	0	nan			NC_035109.1	8450000	0	nan
	NC_035109.1	8455000	0	nan			NC_035109.1	8455000	0	nan			NC_035109.1	8455000	0	nan			NC_035109.1	8455000	0	nan
	NC_035109.1	8460000	0	nan			NC_035109.1	8460000	0	nan			NC_035109.1	8460000	0	nan			NC_035109.1	8460000	0	nan
	NC_035109.1	8465000	0	nan			NC_035109.1	8465000	0	nan			NC_035109.1	8465000	0	nan			NC_035109.1	8465000	0	nan
	NC_035109.1	8470000	0	nan			NC_035109.1	8470000	0	nan			NC_035109.1	8470000	0	nan			NC_035109.1	8470000	0	nan
	NC_035109.1	8475000	0	nan			NC_035109.1	8475000	0	nan			NC_035109.1	8475000	0	nan			NC_035109.1	8475000	0	nan
	NC_035109.1	8480000	0	nan			NC_035109.1	8480000	0	nan			NC_035109.1	8480000	0	nan			NC_035109.1	8480000	0	nan
	NC_035109.1	8485000	1	-1.11966			NC_035109.1	8485000	3	0.00921156			NC_035109.1	8485000	5	-1.15839			NC_035109.1	8485000	10	-1.35507
	NC_035109.1	8490000	4	1.80642			NC_035109.1	8490000	6	1.64155			NC_035109.1	8490000	5	1.82489			NC_035109.1	8490000	7	0.881191
	NC_035109.1	8495000	0	nan			NC_035109.1	8495000	0	nan			NC_035109.1	8495000	0	nan			NC_035109.1	8495000	0	nan
	NC_035109.1	8500000	1	1.22602			NC_035109.1	8500000	1	-1.0414			NC_035109.1	8500000	7	-1.75071			NC_035109.1	8500000	6	-1.26951
	NC_035109.1	8505000	0	nan			NC_035109.1	8505000	0	nan			NC_035109.1	8505000	0	nan			NC_035109.1	8505000	0	nan
	NC_035109.1	8510000	0	nan			NC_035109.1	8510000	0	nan			NC_035109.1	8510000	0	nan			NC_035109.1	8510000	0	nan
	NC_035109.1	8515000	0	nan			NC_035109.1	8515000	0	nan			NC_035109.1	8515000	0	nan			NC_035109.1	8515000	0	nan
	NC_035109.1	8520000	0	nan			NC_035109.1	8520000	0	nan			NC_035109.1	8520000	0	nan			NC_035109.1	8520000	0	nan
	NC_035109.1	8525000	0	nan			NC_035109.1	8525000	0	nan			NC_035109.1	8525000	0	nan			NC_035109.1	8525000	0	nan
	NC_035109.1	8530000	0	nan			NC_035109.1	8530000	0	nan			NC_035109.1	8530000	0	nan			NC_035109.1	8530000	0	nan
	NC_035109.1	8535000	0	nan			NC_035109.1	8535000	0	nan			NC_035109.1	8535000	0	nan			NC_035109.1	8535000	0	nan
	NC_035109.1	8540000	0	nan			NC_035109.1	8540000	0	nan			NC_035109.1	8540000	0	nan			NC_035109.1	8540000	0	nan
[truncated: 80,246 more rows]

## Sheet: Fig 5b
Figure 5b: Nucleotide diversity (pi) on chromosome 3
[truncated: 125,118 more rows]

[truncated: 10 more sheets: Fig 5c, Fig 5d, Fig 6b, Fig 7a, Fig 7b, Fig 7c, Fig 7d, Fig 8, Fig9 data, Fig10 data]
