# Supplementary material for: Global, asynchronous partial sweeps at multiple insecticide resistance genes in Aedes mosquitoes
Source: Nat Commun. 2024 Jul 24;15:6251. doi: 10.1038/s41467-024-49792-y (PMC11269687; doi:10.1038/s41467-024-49792-y)
Supplement: Supplementary file 7 — Source Data [file 41467_2024_49792_MOESM7_ESM.zip › SourceData_Fig5c_LD-chr3-F1534C-IndoPacific.txt]

CHR	POS1	POS2	N_INDV	R^2
NC_035109.1	25325	41176	42	-nan
NC_035109.1	25325	41190	42	-nan
NC_035109.1	25325	41205	40	-nan
NC_035109.1	25325	41345	42	-nan
NC_035109.1	25325	41346	42	-nan
NC_035109.1	25325	41360	40	-nan
NC_035109.1	25325	41362	40	-nan
NC_035109.1	25325	41374	42	-nan
NC_035109.1	25325	41378	40	-nan
NC_035109.1	25325	41385	41	0.164555
NC_035109.1	25325	41387	41	0.139677
NC_035109.1	25325	41396	42	-nan
NC_035109.1	25325	51934	41	-nan
NC_035109.1	25325	51935	41	-nan
NC_035109.1	25325	51960	41	0.143512
NC_035109.1	25325	51965	41	0.0027027
NC_035109.1	25325	52134	41	0.0027027
NC_035109.1	25325	52138	41	0.143512
NC_035109.1	25325	54840	41	-nan
NC_035109.1	25325	59954	40	-nan
NC_035109.1	25325	59968	40	-nan
NC_035109.1	25325	60068	40	-nan
NC_035109.1	25325	60093	40	-nan
NC_035109.1	25325	60104	40	-nan
NC_035109.1	25325	60109	40	-nan
NC_035109.1	25325	60127	39	-nan
NC_035109.1	25325	73214	42	0.013896
NC_035109.1	25325	84714	42	0.0363609
NC_035109.1	25342	41176	43	-nan
NC_035109.1	25342	41190	43	-nan
NC_035109.1	25342	41205	41	0.0096354
NC_035109.1	25342	41345	43	-nan
NC_035109.1	25342	41346	43	-nan
NC_035109.1	25342	41360	41	0.0096354
NC_035109.1	25342	41362	41	0.0096354
NC_035109.1	25342	41374	43	-nan
NC_035109.1	25342	41378	41	0.0096354
NC_035109.1	25342	41385	42	0.00137525
NC_035109.1	25342	41387	42	0.000581907
NC_035109.1	25342	41396	43	-nan
NC_035109.1	25342	51934	42	-nan
NC_035109.1	25342	51935	42	-nan
NC_035109.1	25342	51960	42	0.000524871
NC_035109.1	25342	51965	42	0.00978282
NC_035109.1	25342	52134	42	0.8829
NC_035109.1	25342	52138	42	0.000524871
NC_035109.1	25342	54840	42	-nan
NC_035109.1	25342	59954	41	-nan
NC_035109.1	25342	59968	41	-nan
NC_035109.1	25342	60068	41	-nan
NC_035109.1	25342	60093	41	-nan
NC_035109.1	25342	60104	41	-nan
NC_035109.1	25342	60109	41	-nan
NC_035109.1	25342	60127	40	-nan
NC_035109.1	25342	73214	43	0.0497472
NC_035109.1	25342	84714	43	0.000251805
NC_035109.1	25375	41176	43	-nan
NC_035109.1	25375	41190	43	-nan
NC_035109.1	25375	41205	41	-nan
NC_035109.1	25375	41345	43	-nan
NC_035109.1	25375	41346	43	-nan
NC_035109.1	25375	41360	41	-nan
NC_035109.1	25375	41362	41	-nan
NC_035109.1	25375	41374	43	-nan
NC_035109.1	25375	41378	41	-nan
NC_035109.1	25375	41385	42	-nan
NC_035109.1	25375	41387	42	-nan
NC_035109.1	25375	41396	43	-nan
NC_035109.1	25375	51934	42	-nan
NC_035109.1	25375	51935	42	-nan
NC_035109.1	25375	51960	42	-nan
NC_035109.1	25375	51965	42	-nan
NC_035109.1	25375	52134	42	-nan
NC_035109.1	25375	52138	42	-nan
NC_035109.1	25375	54840	42	-nan
NC_035109.1	25375	59954	41	-nan
NC_035109.1	25375	59968	41	-nan
NC_035109.1	25375	60068	41	-nan
NC_035109.1	25375	60093	41	-nan
NC_035109.1	25375	60104	41	-nan
NC_035109.1	25375	60109	41	-nan
NC_035109.1	25375	60127	40	-nan
NC_035109.1	25375	73214	43	-nan
NC_035109.1	25375	84714	43	-nan
NC_035109.1	25378	41176	43	-nan
NC_035109.1	25378	41190	43	-nan
NC_035109.1	25378	41205	41	-nan
NC_035109.1	25378	41345	43	-nan
NC_035109.1	25378	41346	43	-nan
NC_035109.1	25378	41360	41	-nan
NC_035109.1	25378	41362	41	-nan
NC_035109.1	25378	41374	43	-nan
NC_035109.1	25378	41378	41	-nan
NC_035109.1	25378	41385	42	-nan
NC_035109.1	25378	41387	42	-nan
NC_035109.1	25378	41396	43	-nan
NC_035109.1	25378	51934	42	-nan
NC_035109.1	25378	51935	42	-nan
NC_035109.1	25378	51960	42	-nan
NC_035109.1	25378	51965	42	-nan
NC_035109.1	25378	52134	42	-nan
NC_035109.1	25378	52138	42	-nan
NC_035109.1	25378	54840	42	-nan
NC_035109.1	25378	59954	41	-nan
NC_035109.1	25378	59968	41	-nan
NC_035109.1	25378	60068	41	-nan
NC_035109.1	25378	60093	41	-nan
NC_035109.1	25378	60104	41	-nan
NC_035109.1	25378	60109	41	-nan
NC_035109.1	25378	60127	40	-nan
NC_035109.1	25378	73214	43	-nan
NC_035109.1	25378	84714	43	-nan
NC_035109.1	25393	41176	43	-nan
NC_035109.1	25393	41190	43	-nan
NC_035109.1	25393	41205	41	-nan
NC_035109.1	25393	41345	43	-nan
NC_035109.1	25393	41346	43	-nan
NC_035109.1	25393	41360	41	-nan
NC_035109.1	25393	41362	41	-nan
NC_035109.1	25393	41374	43	-nan
NC_035109.1	25393	41378	41	-nan
NC_035109.1	25393	41385	42	-nan
NC_035109.1	25393	41387	42	-nan
NC_035109.1	25393	41396	43	-nan
NC_035109.1	25393	51934	42	-nan
NC_035109.1	25393	51935	42	-nan
NC_035109.1	25393	51960	42	-nan
NC_035109.1	25393	51965	42	-nan
NC_035109.1	25393	52134	42	-nan
NC_035109.1	25393	52138	42	-nan
NC_035109.1	25393	54840	42	-nan
NC_035109.1	25393	59954	41	-nan
NC_035109.1	25393	59968	41	-nan
NC_035109.1	25393	60068	41	-nan
NC_035109.1	25393	60093	41	-nan
NC_035109.1	25393	60104	41	-nan
NC_035109.1	25393	60109	41	-nan
NC_035109.1	25393	60127	40	-nan
NC_035109.1	25393	73214	43	-nan
NC_035109.1	25393	84714	43	-nan
NC_035109.1	25561	41176	41	-nan
NC_035109.1	25561	41190	41	-nan
NC_035109.1	25561	41205	39	0.0454403
NC_035109.1	25561	41345	41	-nan
NC_035109.1	25561	41346	41	-nan
NC_035109.1	25561	41360	39	0.0454403
NC_035109.1	25561	41362	39	0.0454403
NC_035109.1	25561	41374	41	-nan
NC_035109.1	25561	41378	39	0.0454403
NC_035109.1	25561	41385	40	0.0617032
NC_035109.1	25561	41387	40	0.0603261
NC_035109.1	25561	41396	41	-nan
NC_035109.1	25561	51934	40	-nan
NC_035109.1	25561	51935	40	-nan
NC_035109.1	25561	51960	40	0.00325858
NC_035109.1	25561	51965	40	0.409139
NC_035109.1	25561	52134	40	0.00900901
NC_035109.1	25561	52138	40	0.00325858
NC_035109.1	25561	54840	40	-nan
NC_035109.1	25561	59954	40	-nan
NC_035109.1	25561	59968	40	-nan
NC_035109.1	25561	60068	40	-nan
NC_035109.1	25561	60093	40	-nan
NC_035109.1	25561	60104	40	-nan
NC_035109.1	25561	60109	40	-nan
NC_035109.1	25561	60127	39	-nan
NC_035109.1	25561	73214	41	0.0467255
NC_035109.1	25561	84714	41	0.0210381
NC_035109.1	25566	41176	40	-nan
NC_035109.1	25566	41190	40	-nan
NC_035109.1	25566	41205	38	-nan
NC_035109.1	25566	41345	40	-nan
NC_035109.1	25566	41346	40	-nan
NC_035109.1	25566	41360	38	-nan
NC_035109.1	25566	41362	38	-nan
NC_035109.1	25566	41374	40	-nan
NC_035109.1	25566	41378	38	-nan
NC_035109.1	25566	41385	39	0.165161
NC_035109.1	25566	41387	39	0.139706
NC_035109.1	25566	41396	40	-nan
NC_035109.1	25566	51934	39	-nan
NC_035109.1	25566	51935	39	-nan
NC_035109.1	25566	51960	39	0.142742
NC_035109.1	25566	51965	39	0.00219298
NC_035109.1	25566	52134	39	0.00300752
NC_035109.1	25566	52138	39	0.142742
NC_035109.1	25566	54840	39	-nan
NC_035109.1	25566	59954	39	-nan
NC_035109.1	25566	59968	39	-nan
NC_035109.1	25566	60068	39	-nan
NC_035109.1	25566	60093	39	-nan
NC_035109.1	25566	60104	39	-nan
NC_035109.1	25566	60109	39	-nan
NC_035109.1	25566	60127	38	-nan
NC_035109.1	25566	73214	40	0.0157888
NC_035109.1	25566	84714	40	0.039039
NC_035109.1	25575	41176	41	-nan
NC_035109.1	25575	41190	41	-nan
NC_035109.1	25575	41205	39	-nan
NC_035109.1	25575	41345	41	-nan
NC_035109.1	25575	41346	41	-nan
NC_035109.1	25575	41360	39	-nan
NC_035109.1	25575	41362	39	-nan
NC_035109.1	25575	41374	41	-nan
NC_035109.1	25575	41378	39	-nan
NC_035109.1	25575	41385	40	-nan
NC_035109.1	25575	41387	40	-nan
NC_035109.1	25575	41396	41	-nan
NC_035109.1	25575	51934	40	-nan
NC_035109.1	25575	51935	40	-nan
NC_035109.1	25575	51960	40	-nan
NC_035109.1	25575	51965	40	-nan
NC_035109.1	25575	52134	40	-nan
NC_035109.1	25575	52138	40	-nan
NC_035109.1	25575	54840	40	-nan
NC_035109.1	25575	59954	40	-nan
NC_035109.1	25575	59968	40	-nan
NC_035109.1	25575	60068	40	-nan
NC_035109.1	25575	60093	40	-nan
NC_035109.1	25575	60104	40	-nan
NC_035109.1	25575	60109	40	-nan
NC_035109.1	25575	60127	39	-nan
NC_035109.1	25575	73214	41	-nan
NC_035109.1	25575	84714	41	-nan
NC_035109.1	41176	51934	42	-nan
NC_035109.1	41176	51935	42	-nan
NC_035109.1	41176	51960	42	-nan
NC_035109.1	41176	51965	42	-nan
NC_035109.1	41176	52134	42	-nan
NC_035109.1	41176	52138	42	-nan
NC_035109.1	41176	54840	42	-nan
NC_035109.1	41176	59954	41	-nan
NC_035109.1	41176	59968	41	-nan
NC_035109.1	41176	60068	41	-nan
NC_035109.1	41176	60093	41	-nan
NC_035109.1	41176	60104	41	-nan
NC_035109.1	41176	60109	41	-nan
NC_035109.1	41176	60127	40	-nan
NC_035109.1	41176	73214	43	-nan
NC_035109.1	41176	84714	43	-nan
NC_035109.1	41190	51934	42	-nan
NC_035109.1	41190	51935	42	-nan
NC_035109.1	41190	51960	42	-nan
NC_035109.1	41190	51965	42	-nan
NC_035109.1	41190	52134	42	-nan
NC_035109.1	41190	52138	42	-nan
NC_035109.1	41190	54840	42	-nan
NC_035109.1	41190	59954	41	-nan
NC_035109.1	41190	59968	41	-nan
NC_035109.1	41190	60068	41	-nan
NC_035109.1	41190	60093	41	-nan
NC_035109.1	41190	60104	41	-nan
NC_035109.1	41190	60109	41	-nan
NC_035109.1	41190	60127	40	-nan
NC_035109.1	41190	73214	43	-nan
NC_035109.1	41190	84714	43	-nan
NC_035109.1	41205	51934	40	-nan
NC_035109.1	41205	51935	40	-nan
NC_035109.1	41205	51960	40	0.666531
NC_035109.1	41205	51965	40	0.00988102
NC_035109.1	41205	52134	40	0.0340795
NC_035109.1	41205	52138	40	0.666531
NC_035109.1	41205	54840	40	-nan
NC_035109.1	41205	59954	39	-nan
NC_035109.1	41205	59968	39	-nan
NC_035109.1	41205	60068	39	-nan
NC_035109.1	41205	60093	39	-nan
NC_035109.1	41205	60104	39	-nan
NC_035109.1	41205	60109	39	-nan
NC_035109.1	41205	60127	38	-nan
NC_035109.1	41205	73214	41	0.112777
NC_035109.1	41205	84714	41	0.595595
NC_035109.1	41345	51934	42	-nan
NC_035109.1	41345	51935	42	-nan
NC_035109.1	41345	51960	42	-nan
NC_035109.1	41345	51965	42	-nan
NC_035109.1	41345	52134	42	-nan
NC_035109.1	41345	52138	42	-nan
NC_035109.1	41345	54840	42	-nan
NC_035109.1	41345	59954	41	-nan
NC_035109.1	41345	59968	41	-nan
NC_035109.1	41345	60068	41	-nan
NC_035109.1	41345	60093	41	-nan
NC_035109.1	41345	60104	41	-nan
NC_035109.1	41345	60109	41	-nan
NC_035109.1	41345	60127	40	-nan
NC_035109.1	41345	73214	43	-nan
NC_035109.1	41345	84714	43	-nan
NC_035109.1	41346	51934	42	-nan
NC_035109.1	41346	51935	42	-nan
NC_035109.1	41346	51960	42	-nan
NC_035109.1	41346	51965	42	-nan
NC_035109.1	41346	52134	42	-nan
NC_035109.1	41346	52138	42	-nan
NC_035109.1	41346	54840	42	-nan
NC_035109.1	41346	59954	41	-nan
NC_035109.1	41346	59968	41	-nan
NC_035109.1	41346	60068	41	-nan
NC_035109.1	41346	60093	41	-nan
NC_035109.1	41346	60104	41	-nan
NC_035109.1	41346	60109	41	-nan
NC_035109.1	41346	60127	40	-nan
NC_035109.1	41346	73214	43	-nan
NC_035109.1	41346	84714	43	-nan
NC_035109.1	41360	51934	40	-nan
NC_035109.1	41360	51935	40	-nan
NC_035109.1	41360	51960	40	0.666531
NC_035109.1	41360	51965	40	0.00988102
NC_035109.1	41360	52134	40	0.0340795
NC_035109.1	41360	52138	40	0.666531
NC_035109.1	41360	54840	40	-nan
NC_035109.1	41360	59954	39	-nan
NC_035109.1	41360	59968	39	-nan
NC_035109.1	41360	60068	39	-nan
NC_035109.1	41360	60093	39	-nan
NC_035109.1	41360	60104	39	-nan
NC_035109.1	41360	60109	39	-nan
NC_035109.1	41360	60127	38	-nan
NC_035109.1	41360	73214	41	0.112777
NC_035109.1	41360	84714	41	0.595595
NC_035109.1	41362	51934	40	-nan
NC_035109.1	41362	51935	40	-nan
NC_035109.1	41362	51960	40	0.666531
NC_035109.1	41362	51965	40	0.00988102
NC_035109.1	41362	52134	40	0.0340795
NC_035109.1	41362	52138	40	0.666531
NC_035109.1	41362	54840	40	-nan
NC_035109.1	41362	59954	39	-nan
NC_035109.1	41362	59968	39	-nan
NC_035109.1	41362	60068	39	-nan
NC_035109.1	41362	60093	39	-nan
NC_035109.1	41362	60104	39	-nan
NC_035109.1	41362	60109	39	-nan
NC_035109.1	41362	60127	38	-nan
NC_035109.1	41362	73214	41	0.112777
NC_035109.1	41362	84714	41	0.595595
NC_035109.1	41374	51934	42	-nan
NC_035109.1	41374	51935	42	-nan
NC_035109.1	41374	51960	42	-nan
NC_035109.1	41374	51965	42	-nan
NC_035109.1	41374	52134	42	-nan
NC_035109.1	41374	52138	42	-nan
NC_035109.1	41374	54840	42	-nan
NC_035109.1	41374	59954	41	-nan
NC_035109.1	41374	59968	41	-nan
NC_035109.1	41374	60068	41	-nan
NC_035109.1	41374	60093	41	-nan
NC_035109.1	41374	60104	41	-nan
NC_035109.1	41374	60109	41	-nan
NC_035109.1	41374	60127	40	-nan
NC_035109.1	41374	73214	43	-nan
NC_035109.1	41374	84714	43	-nan
NC_035109.1	41378	51934	40	-nan
NC_035109.1	41378	51935	40	-nan
NC_035109.1	41378	51960	40	0.666531
NC_035109.1	41378	51965	40	0.00988102
NC_035109.1	41378	52134	40	0.0340795
NC_035109.1	41378	52138	40	0.666531
NC_035109.1	41378	54840	40	-nan
NC_035109.1	41378	59954	39	-nan
NC_035109.1	41378	59968	39	-nan
NC_035109.1	41378	60068	39	-nan
NC_035109.1	41378	60093	39	-nan
NC_035109.1	41378	60104	39	-nan
NC_035109.1	41378	60109	39	-nan
NC_035109.1	41378	60127	38	-nan
NC_035109.1	41378	73214	41	0.112777
NC_035109.1	41378	84714	41	0.595595
NC_035109.1	41385	51934	41	-nan
NC_035109.1	41385	51935	41	-nan
NC_035109.1	41385	51960	41	0.620593
NC_035109.1	41385	51965	41	0.0187586
NC_035109.1	41385	52134	41	0.015431
NC_035109.1	41385	52138	41	0.620593
NC_035109.1	41385	54840	41	-nan
NC_035109.1	41385	59954	40	-nan
NC_035109.1	41385	59968	40	-nan
NC_035109.1	41385	60068	40	-nan
NC_035109.1	41385	60093	40	-nan
NC_035109.1	41385	60104	40	-nan
NC_035109.1	41385	60109	40	-nan
NC_035109.1	41385	60127	39	-nan
NC_035109.1	41385	73214	42	0.116982
NC_035109.1	41385	84714	42	0.471723
NC_035109.1	41387	51934	41	-nan
NC_035109.1	41387	51935	41	-nan
NC_035109.1	41387	51960	41	0.620593
NC_035109.1	41387	51965	41	0.0187586
NC_035109.1	41387	52134	41	0.015431
NC_035109.1	41387	52138	41	0.620593
NC_035109.1	41387	54840	41	-nan
NC_035109.1	41387	59954	40	-nan
NC_035109.1	41387	59968	40	-nan
NC_035109.1	41387	60068	40	-nan
NC_035109.1	41387	60093	40	-nan
NC_035109.1	41387	60104	40	-nan
NC_035109.1	41387	60109	40	-nan
NC_035109.1	41387	60127	39	-nan
NC_035109.1	41387	73214	42	0.123032
NC_035109.1	41387	84714	42	0.389506
NC_035109.1	41396	51934	42	-nan
NC_035109.1	41396	51935	42	-nan
NC_035109.1	41396	51960	42	-nan
NC_035109.1	41396	51965	42	-nan
NC_035109.1	41396	52134	42	-nan
NC_035109.1	41396	52138	42	-nan
NC_035109.1	41396	54840	42	-nan
NC_035109.1	41396	59954	41	-nan
NC_035109.1	41396	59968	41	-nan
NC_035109.1	41396	60068	41	-nan
NC_035109.1	41396	60093	41	-nan
NC_035109.1	41396	60104	41	-nan
NC_035109.1	41396	60109	41	-nan
NC_035109.1	41396	60127	40	-nan
NC_035109.1	41396	73214	43	-nan
NC_035109.1	41396	84714	43	-nan
NC_035109.1	51934	54840	42	-nan
NC_035109.1	51934	59954	40	-nan
NC_035109.1	51934	59968	40	-nan
NC_035109.1	51934	60068	40	-nan
NC_035109.1	51934	60093	40	-nan
NC_035109.1	51934	60104	40	-nan
NC_035109.1	51934	60109	40	-nan
NC_035109.1	51934	60127	39	-nan
NC_035109.1	51934	73214	42	-nan
NC_035109.1	51934	84714	42	-nan
NC_035109.1	51935	54840	42	-nan
NC_035109.1	51935	59954	40	-nan
NC_035109.1	51935	59968	40	-nan
NC_035109.1	51935	60068	40	-nan
NC_035109.1	51935	60093	40	-nan
NC_035109.1	51935	60104	40	-nan
NC_035109.1	51935	60109	40	-nan
NC_035109.1	51935	60127	39	-nan
NC_035109.1	51935	73214	42	-nan
NC_035109.1	51935	84714	42	-nan
NC_035109.1	51960	54840	42	-nan
NC_035109.1	51960	59954	40	-nan
NC_035109.1	51960	59968	40	-nan
NC_035109.1	51960	60068	40	-nan
NC_035109.1	51960	60093	40	-nan
NC_035109.1	51960	60104	40	-nan
NC_035109.1	51960	60109	40	-nan
NC_035109.1	51960	60127	39	-nan
NC_035109.1	51960	73214	42	0.0746972
NC_035109.1	51960	84714	42	0.779659
NC_035109.1	51965	54840	42	-nan
NC_035109.1	51965	59954	40	-nan
NC_035109.1	51965	59968	40	-nan
NC_035109.1	51965	60068	40	-nan
NC_035109.1	51965	60093	40	-nan
NC_035109.1	51965	60104	40	-nan
NC_035109.1	51965	60109	40	-nan
NC_035109.1	51965	60127	39	-nan
NC_035109.1	51965	73214	42	0.0599722
NC_035109.1	51965	84714	42	0.00526316
NC_035109.1	52134	54840	42	-nan
NC_035109.1	52134	59954	40	-nan
NC_035109.1	52134	59968	40	-nan
NC_035109.1	52134	60068	40	-nan
NC_035109.1	52134	60093	40	-nan
NC_035109.1	52134	60104	40	-nan
NC_035109.1	52134	60109	40	-nan
NC_035109.1	52134	60127	39	-nan
NC_035109.1	52134	73214	42	0.0599722
NC_035109.1	52134	84714	42	0.00526316
NC_035109.1	52138	54840	42	-nan
NC_035109.1	52138	59954	40	-nan
NC_035109.1	52138	59968	40	-nan
NC_035109.1	52138	60068	40	-nan
NC_035109.1	52138	60093	40	-nan
NC_035109.1	52138	60104	40	-nan
NC_035109.1	52138	60109	40	-nan
NC_035109.1	52138	60127	39	-nan
NC_035109.1	52138	73214	42	0.0746972
NC_035109.1	52138	84714	42	0.779659
NC_035109.1	54840	59954	40	-nan
NC_035109.1	54840	59968	40	-nan
NC_035109.1	54840	60068	40	-nan
NC_035109.1	54840	60093	40	-nan
NC_035109.1	54840	60104	40	-nan
NC_035109.1	54840	60109	40	-nan
NC_035109.1	54840	60127	39	-nan
NC_035109.1	54840	73214	42	-nan
NC_035109.1	54840	84714	42	-nan
NC_035109.1	59954	73214	41	-nan
NC_035109.1	59954	84714	41	-nan
NC_035109.1	59968	73214	41	-nan
NC_035109.1	59968	84714	41	-nan
NC_035109.1	60068	73214	41	-nan
NC_035109.1	60068	84714	41	-nan
NC_035109.1	60093	73214	41	-nan
NC_035109.1	60093	84714	41	-nan
NC_035109.1	60104	73214	41	-nan
NC_035109.1	60104	84714	41	-nan
NC_035109.1	60109	73214	41	-nan
NC_035109.1	60109	84714	41	-nan
NC_035109.1	60127	73214	40	-nan
NC_035109.1	60127	84714	40	-nan
NC_035109.1	73214	84714	43	0.0881856
NC_035109.1	347931	355497	42	-nan
NC_035109.1	347931	356365	40	-nan
NC_035109.1	347931	356378	43	-nan
NC_035109.1	347931	356397	42	-nan
NC_035109.1	347931	356408	43	-nan
NC_035109.1	347931	356524	43	-nan
NC_035109.1	347931	356527	43	-nan
NC_035109.1	347931	356543	43	-nan
NC_035109.1	347931	356562	43	-nan
NC_035109.1	347931	356573	42	-nan
NC_035109.1	347931	356585	43	-nan
NC_035109.1	347931	356586	42	-nan
NC_035109.1	347931	356591	43	-nan
NC_035109.1	347931	373176	42	-nan
NC_035109.1	347931	381066	42	-nan
NC_035109.1	347931	393845	38	-nan
NC_035109.1	347931	423418	41	-nan
NC_035109.1	347935	355497	42	-nan
NC_035109.1	347935	356365	40	-nan
NC_035109.1	347935	356378	43	-nan
NC_035109.1	347935	356397	42	-nan
NC_035109.1	347935	356408	43	-nan
NC_035109.1	347935	356524	43	-nan
NC_035109.1	347935	356527	43	-nan
NC_035109.1	347935	356543	43	-nan
NC_035109.1	347935	356562	43	-nan
NC_035109.1	347935	356573	42	-nan
NC_035109.1	347935	356585	43	-nan
NC_035109.1	347935	356586	42	-nan
NC_035109.1	347935	356591	43	-nan
NC_035109.1	347935	373176	42	-nan
NC_035109.1	347935	381066	42	-nan
NC_035109.1	347935	393845	38	-nan
NC_035109.1	347935	423418	41	-nan
NC_035109.1	347938	355497	42	-nan
NC_035109.1	347938	356365	40	-nan
NC_035109.1	347938	356378	43	-nan
NC_035109.1	347938	356397	42	-nan
NC_035109.1	347938	356408	43	-nan
NC_035109.1	347938	356524	43	-nan
NC_035109.1	347938	356527	43	-nan
NC_035109.1	347938	356543	43	-nan
NC_035109.1	347938	356562	43	-nan
NC_035109.1	347938	356573	42	-nan
NC_035109.1	347938	356585	43	-nan
NC_035109.1	347938	356586	42	-nan
NC_035109.1	347938	356591	43	-nan
NC_035109.1	347938	373176	42	-nan
NC_035109.1	347938	381066	42	-nan
NC_035109.1	347938	393845	38	-nan
NC_035109.1	347938	423418	41	-nan
NC_035109.1	347956	355497	42	-nan
NC_035109.1	347956	356365	40	-nan
NC_035109.1	347956	356378	43	-nan
NC_035109.1	347956	356397	42	-nan
NC_035109.1	347956	356408	43	-nan
NC_035109.1	347956	356524	43	-nan
NC_035109.1	347956	356527	43	-nan
NC_035109.1	347956	356543	43	-nan
NC_035109.1	347956	356562	43	-nan
NC_035109.1	347956	356573	42	-nan
NC_035109.1	347956	356585	43	-nan
NC_035109.1	347956	356586	42	-nan
NC_035109.1	347956	356591	43	-nan
NC_035109.1	347956	373176	42	-nan
NC_035109.1	347956	381066	42	-nan
NC_035109.1	347956	393845	38	-nan
NC_035109.1	347956	423418	41	-nan
NC_035109.1	347958	355497	41	0.00459726
NC_035109.1	347958	356365	40	0.0162514
NC_035109.1	347958	356378	42	-nan
NC_035109.1	347958	356397	41	-nan
NC_035109.1	347958	356408	42	-nan
NC_035109.1	347958	356524	42	0.00435926
NC_035109.1	347958	356527	42	-nan
NC_035109.1	347958	356543	42	0.759585
NC_035109.1	347958	356562	42	0.759585
NC_035109.1	347958	356573	41	0.00459726
NC_035109.1	347958	356585	42	-nan
NC_035109.1	347958	356586	41	0.0226714
NC_035109.1	347958	356591	42	0.00435926
NC_035109.1	347958	373176	41	0.00459726
NC_035109.1	347958	381066	41	-nan
NC_035109.1	347958	393845	37	-nan
NC_035109.1	347958	423418	40	-nan
NC_035109.1	347976	355497	42	-nan
NC_035109.1	347976	356365	40	-nan
NC_035109.1	347976	356378	43	-nan
NC_035109.1	347976	356397	42	-nan
NC_035109.1	347976	356408	43	-nan
NC_035109.1	347976	356524	43	-nan
NC_035109.1	347976	356527	43	-nan
NC_035109.1	347976	356543	43	-nan
NC_035109.1	347976	356562	43	-nan
NC_035109.1	347976	356573	42	-nan
NC_035109.1	347976	356585	43	-nan
NC_035109.1	347976	356586	42	-nan
NC_035109.1	347976	356591	43	-nan
NC_035109.1	347976	373176	42	-nan
NC_035109.1	347976	381066	42	-nan
NC_035109.1	347976	393845	38	-nan
NC_035109.1	347976	423418	41	-nan
NC_035109.1	347978	355497	42	-nan
NC_035109.1	347978	356365	40	-nan
NC_035109.1	347978	356378	43	-nan
NC_035109.1	347978	356397	42	-nan
NC_035109.1	347978	356408	43	-nan
NC_035109.1	347978	356524	43	-nan
NC_035109.1	347978	356527	43	-nan
NC_035109.1	347978	356543	43	-nan
NC_035109.1	347978	356562	43	-nan
NC_035109.1	347978	356573	42	-nan
NC_035109.1	347978	356585	43	-nan
NC_035109.1	347978	356586	42	-nan
NC_035109.1	347978	356591	43	-nan
NC_035109.1	347978	373176	42	-nan
NC_035109.1	347978	381066	42	-nan
NC_035109.1	347978	393845	38	-nan
NC_035109.1	347978	423418	41	-nan
NC_035109.1	347987	355497	42	0.000594884
NC_035109.1	347987	356365	40	0.0543697
NC_035109.1	347987	356378	43	-nan
NC_035109.1	347987	356397	42	-nan
NC_035109.1	347987	356408	43	-nan
NC_035109.1	347987	356524	43	0.796232
NC_035109.1	347987	356527	43	-nan
NC_035109.1	347987	356543	43	0.00740342
NC_035109.1	347987	356562	43	0.00740342
NC_035109.1	347987	356573	42	0.184565
NC_035109.1	347987	356585	43	-nan
NC_035109.1	347987	356586	42	0.611343
NC_035109.1	347987	356591	43	0.00104022
NC_035109.1	347987	373176	42	0.000594884
NC_035109.1	347987	381066	42	-nan
NC_035109.1	347987	393845	38	-nan
NC_035109.1	347987	423418	41	-nan
NC_035109.1	347992	355497	42	-nan
NC_035109.1	347992	356365	40	-nan
NC_035109.1	347992	356378	43	-nan
NC_035109.1	347992	356397	42	-nan
NC_035109.1	347992	356408	43	-nan
NC_035109.1	347992	356524	43	-nan
NC_035109.1	347992	356527	43	-nan
NC_035109.1	347992	356543	43	-nan
NC_035109.1	347992	356562	43	-nan
NC_035109.1	347992	356573	42	-nan
NC_035109.1	347992	356585	43	-nan
NC_035109.1	347992	356586	42	-nan
NC_035109.1	347992	356591	43	-nan
NC_035109.1	347992	373176	42	-nan
NC_035109.1	347992	381066	42	-nan
NC_035109.1	347992	393845	38	-nan
NC_035109.1	347992	423418	41	-nan
NC_035109.1	348090	355497	42	0.000594884
NC_035109.1	348090	356365	40	0.0543697
NC_035109.1	348090	356378	43	-nan
NC_035109.1	348090	356397	42	-nan
NC_035109.1	348090	356408	43	-nan
NC_035109.1	348090	356524	43	0.796232
NC_035109.1	348090	356527	43	-nan
NC_035109.1	348090	356543	43	0.00740342
NC_035109.1	348090	356562	43	0.00740342
NC_035109.1	348090	356573	42	0.184565
NC_035109.1	348090	356585	43	-nan
NC_035109.1	348090	356586	42	0.611343
NC_035109.1	348090	356591	43	0.00104022
NC_035109.1	348090	373176	42	0.000594884
NC_035109.1	348090	381066	42	-nan
NC_035109.1	348090	393845	38	-nan
NC_035109.1	348090	423418	41	-nan
NC_035109.1	348096	355497	42	-nan
NC_035109.1	348096	356365	40	-nan
NC_035109.1	348096	356378	43	-nan
NC_035109.1	348096	356397	42	-nan
NC_035109.1	348096	356408	43	-nan
NC_035109.1	348096	356524	43	-nan
NC_035109.1	348096	356527	43	-nan
NC_035109.1	348096	356543	43	-nan
NC_035109.1	348096	356562	43	-nan
NC_035109.1	348096	356573	42	-nan
NC_035109.1	348096	356585	43	-nan
NC_035109.1	348096	356586	42	-nan
NC_035109.1	348096	356591	43	-nan
NC_035109.1	348096	373176	42	-nan
NC_035109.1	348096	381066	42	-nan
NC_035109.1	348096	393845	38	-nan
NC_035109.1	348096	423418	41	-nan
NC_035109.1	348103	355497	42	-nan
NC_035109.1	348103	356365	40	-nan
NC_035109.1	348103	356378	43	-nan
NC_035109.1	348103	356397	42	-nan
NC_035109.1	348103	356408	43	-nan
NC_035109.1	348103	356524	43	-nan
NC_035109.1	348103	356527	43	-nan
NC_035109.1	348103	356543	43	-nan
NC_035109.1	348103	356562	43	-nan
NC_035109.1	348103	356573	42	-nan
NC_035109.1	348103	356585	43	-nan
NC_035109.1	348103	356586	42	-nan
NC_035109.1	348103	356591	43	-nan
NC_035109.1	348103	373176	42	-nan
NC_035109.1	348103	381066	42	-nan
NC_035109.1	348103	393845	38	-nan
NC_035109.1	348103	423418	41	-nan
NC_035109.1	348111	355497	42	-nan
NC_035109.1	348111	356365	40	-nan
NC_035109.1	348111	356378	43	-nan
NC_035109.1	348111	356397	42	-nan
NC_035109.1	348111	356408	43	-nan
NC_035109.1	348111	356524	43	-nan
NC_035109.1	348111	356527	43	-nan
NC_035109.1	348111	356543	43	-nan
NC_035109.1	348111	356562	43	-nan
NC_035109.1	348111	356573	42	-nan
NC_035109.1	348111	356585	43	-nan
NC_035109.1	348111	356586	42	-nan
NC_035109.1	348111	356591	43	-nan
NC_035109.1	348111	373176	42	-nan
NC_035109.1	348111	381066	42	-nan
NC_035109.1	348111	393845	38	-nan
NC_035109.1	348111	423418	41	-nan
NC_035109.1	348119	355497	41	0.00428571
NC_035109.1	348119	356365	39	0.0233744
NC_035109.1	348119	356378	42	-nan
NC_035109.1	348119	356397	41	-nan
NC_035109.1	348119	356408	42	-nan
NC_035109.1	348119	356524	42	0.395725
NC_035109.1	348119	356527	42	-nan
NC_035109.1	348119	356543	42	0.00543675
NC_035109.1	348119	356562	42	0.00543675
NC_035109.1	348119	356573	41	0.078685
NC_035109.1	348119	356585	42	-nan
NC_035109.1	348119	356586	41	0.243972
NC_035109.1	348119	356591	42	0.0791998
NC_035109.1	348119	373176	41	0.00428571
NC_035109.1	348119	381066	41	-nan
NC_035109.1	348119	393845	37	-nan
NC_035109.1	348119	423418	41	-nan
NC_035109.1	348131	355497	42	0.00187617
NC_035109.1	348131	356365	40	0.0607287
NC_035109.1	348131	356378	43	-nan
NC_035109.1	348131	356397	42	-nan
NC_035109.1	348131	356408	43	-nan
NC_035109.1	348131	356524	43	0.00178571
NC_035109.1	348131	356527	43	-nan
NC_035109.1	348131	356543	43	0.00446304
NC_035109.1	348131	356562	43	0.00446304
NC_035109.1	348131	356573	42	0.00187617
NC_035109.1	348131	356585	43	-nan
NC_035109.1	348131	356586	42	0.00923077
NC_035109.1	348131	356591	43	0.31746
NC_035109.1	348131	373176	42	0.00187617
NC_035109.1	348131	381066	42	-nan
NC_035109.1	348131	393845	38	-nan
NC_035109.1	348131	423418	41	-nan
NC_035109.1	348138	355497	42	-nan
NC_035109.1	348138	356365	40	-nan
NC_035109.1	348138	356378	43	-nan
NC_035109.1	348138	356397	42	-nan
NC_035109.1	348138	356408	43	-nan
NC_035109.1	348138	356524	43	-nan
NC_035109.1	348138	356527	43	-nan
NC_035109.1	348138	356543	43	-nan
NC_035109.1	348138	356562	43	-nan
NC_035109.1	348138	356573	42	-nan
NC_035109.1	348138	356585	43	-nan
NC_035109.1	348138	356586	42	-nan
NC_035109.1	348138	356591	43	-nan
NC_035109.1	348138	373176	42	-nan
NC_035109.1	348138	381066	42	-nan
NC_035109.1	348138	393845	38	-nan
NC_035109.1	348138	423418	41	-nan
NC_035109.1	348153	355497	42	-nan
NC_035109.1	348153	356365	40	-nan
NC_035109.1	348153	356378	43	-nan
NC_035109.1	348153	356397	42	-nan
NC_035109.1	348153	356408	43	-nan
NC_035109.1	348153	356524	43	-nan
NC_035109.1	348153	356527	43	-nan
NC_035109.1	348153	356543	43	-nan
NC_035109.1	348153	356562	43	-nan
NC_035109.1	348153	356573	42	-nan
NC_035109.1	348153	356585	43	-nan
NC_035109.1	348153	356586	42	-nan
NC_035109.1	348153	356591	43	-nan
NC_035109.1	348153	373176	42	-nan
NC_035109.1	348153	381066	42	-nan
NC_035109.1	348153	393845	38	-nan
NC_035109.1	348153	423418	41	-nan
NC_035109.1	355497	356365	39	0.00288832
NC_035109.1	355497	356378	42	-nan
NC_035109.1	355497	356397	41	-nan
NC_035109.1	355497	356408	42	-nan
NC_035109.1	355497	356524	42	-nan
NC_035109.1	355497	356527	42	-nan
NC_035109.1	355497	356543	42	0.00424862
NC_035109.1	355497	356562	42	0.00424862
NC_035109.1	355497	356573	41	0.000625
NC_035109.1	355497	356585	42	-nan
NC_035109.1	355497	356586	41	0.0027027
NC_035109.1	355497	356591	42	0.000594884
NC_035109.1	355497	373176	42	0.000594884
NC_035109.1	355497	381066	41	-nan
NC_035109.1	355497	393845	38	-nan
NC_035109.1	355497	423418	40	-nan
NC_035109.1	355497	450654	41	0.000625
NC_035109.1	356365	373176	39	0.0320924
NC_035109.1	356365	381066	39	-nan
NC_035109.1	356365	393845	36	-nan
NC_035109.1	356365	423418	38	-nan
NC_035109.1	356365	450654	39	-nan
NC_035109.1	356365	455984	39	-nan
NC_035109.1	356365	456150	39	0.0821566
NC_035109.1	356365	456185	39	-nan
NC_035109.1	356365	456189	39	-nan
NC_035109.1	356365	456193	39	-nan
NC_035109.1	356378	373176	42	-nan
NC_035109.1	356378	381066	42	-nan
NC_035109.1	356378	393845	38	-nan
NC_035109.1	356378	423418	41	-nan
NC_035109.1	356378	450654	42	-nan
NC_035109.1	356378	455984	42	-nan
NC_035109.1	356378	456150	42	-nan
NC_035109.1	356378	456185	42	-nan
NC_035109.1	356378	456189	42	-nan
NC_035109.1	356378	456193	42	-nan
NC_035109.1	356397	373176	41	-nan
NC_035109.1	356397	381066	41	-nan
NC_035109.1	356397	393845	37	-nan
NC_035109.1	356397	423418	40	-nan
NC_035109.1	356397	450654	41	-nan
NC_035109.1	356397	455984	41	-nan
NC_035109.1	356397	456150	41	-nan
NC_035109.1	356397	456185	41	-nan
NC_035109.1	356397	456189	41	-nan
NC_035109.1	356397	456193	41	-nan
NC_035109.1	356408	373176	42	-nan
NC_035109.1	356408	381066	42	-nan
NC_035109.1	356408	393845	38	-nan
NC_035109.1	356408	423418	41	-nan
NC_035109.1	356408	450654	42	-nan
NC_035109.1	356408	455984	42	-nan
NC_035109.1	356408	456150	42	-nan
NC_035109.1	356408	456185	42	-nan
NC_035109.1	356408	456189	42	-nan
NC_035109.1	356408	456193	42	-nan
NC_035109.1	356524	373176	42	-nan
NC_035109.1	356524	381066	42	-nan
NC_035109.1	356524	393845	38	-nan
NC_035109.1	356524	423418	41	-nan
NC_035109.1	356524	450654	42	0.000594884
NC_035109.1	356524	455984	42	-nan
NC_035109.1	356524	456150	42	-nan
NC_035109.1	356524	456185	42	-nan
NC_035109.1	356524	456189	42	-nan
NC_035109.1	356524	456193	42	-nan
NC_035109.1	356527	373176	42	-nan
NC_035109.1	356527	381066	42	-nan
NC_035109.1	356527	393845	38	-nan
NC_035109.1	356527	423418	41	-nan
NC_035109.1	356527	450654	42	-nan
NC_035109.1	356527	455984	42	-nan
NC_035109.1	356527	456150	42	-nan
NC_035109.1	356527	456185	42	-nan
NC_035109.1	356527	456189	42	-nan
NC_035109.1	356527	456193	42	-nan
NC_035109.1	356543	373176	42	0.00424862
NC_035109.1	356543	381066	42	-nan
NC_035109.1	356543	393845	38	-nan
NC_035109.1	356543	423418	41	-nan
NC_035109.1	356543	450654	42	0.00424862
NC_035109.1	356543	455984	42	-nan
NC_035109.1	356543	456150	42	0.00424862
NC_035109.1	356543	456185	42	-nan
NC_035109.1	356543	456189	42	-nan
NC_035109.1	356543	456193	42	-nan
NC_035109.1	356562	373176	42	0.00424862
NC_035109.1	356562	381066	42	-nan
NC_035109.1	356562	393845	38	-nan
NC_035109.1	356562	423418	41	-nan
NC_035109.1	356562	450654	42	0.00424862
NC_035109.1	356562	455984	42	-nan
NC_035109.1	356562	456150	42	0.00424862
NC_035109.1	356562	456185	42	-nan
NC_035109.1	356562	456189	42	-nan
NC_035109.1	356562	456193	42	-nan
NC_035109.1	356573	373176	41	0.000625
NC_035109.1	356573	381066	41	-nan
NC_035109.1	356573	393845	37	-nan
NC_035109.1	356573	423418	40	-nan
NC_035109.1	356573	450654	41	0.000625
NC_035109.1	356573	455984	41	-nan
NC_035109.1	356573	456150	41	0.000625
NC_035109.1	356573	456185	41	-nan
NC_035109.1	356573	456189	41	-nan
NC_035109.1	356573	456193	41	-nan
NC_035109.1	356585	373176	42	-nan
NC_035109.1	356585	381066	42	-nan
NC_035109.1	356585	393845	38	-nan
NC_035109.1	356585	423418	41	-nan
NC_035109.1	356585	450654	42	-nan
NC_035109.1	356585	455984	42	-nan
NC_035109.1	356585	456150	42	-nan
NC_035109.1	356585	456185	42	-nan
NC_035109.1	356585	456189	42	-nan
NC_035109.1	356585	456193	42	-nan
NC_035109.1	356586	373176	41	0.23125
NC_035109.1	356586	381066	41	-nan
NC_035109.1	356586	393845	37	-nan
NC_035109.1	356586	423418	40	-nan
NC_035109.1	356586	450654	41	0.00308219
NC_035109.1	356586	455984	41	-nan
NC_035109.1	356586	456150	41	0.0027027
NC_035109.1	356586	456185	41	-nan
NC_035109.1	356586	456189	41	-nan
NC_035109.1	356586	456193	41	-nan
NC_035109.1	356591	373176	42	0.000594884
NC_035109.1	356591	381066	42	-nan
NC_035109.1	356591	393845	38	-nan
NC_035109.1	356591	423418	41	-nan
NC_035109.1	356591	450654	42	0.000594884
NC_035109.1	356591	455984	42	-nan
NC_035109.1	356591	456150	42	0.000594884
NC_035109.1	356591	456185	42	-nan
NC_035109.1	356591	456189	42	-nan
NC_035109.1	356591	456193	42	-nan
NC_035109.1	373176	381066	41	-nan
NC_035109.1	373176	393845	38	-nan
NC_035109.1	373176	423418	40	-nan
NC_035109.1	373176	450654	41	0.000625
NC_035109.1	373176	455984	42	-nan
NC_035109.1	373176	456150	42	0.000594884
NC_035109.1	373176	456185	42	-nan
NC_035109.1	373176	456189	42	-nan
NC_035109.1	373176	456193	42	-nan
NC_035109.1	373176	462638	42	-nan
NC_035109.1	381066	393845	37	-nan
NC_035109.1	381066	423418	40	-nan
NC_035109.1	381066	450654	41	-nan
NC_035109.1	381066	455984	41	-nan
NC_035109.1	381066	456150	41	-nan
NC_035109.1	381066	456185	41	-nan
NC_035109.1	381066	456189	41	-nan
NC_035109.1	381066	456193	41	-nan
NC_035109.1	381066	462638	42	-nan
NC_035109.1	381066	474062	34	-nan
NC_035109.1	393845	423418	36	-nan
NC_035109.1	393845	450654	37	-nan
NC_035109.1	393845	455984	38	-nan
NC_035109.1	393845	456150	38	-nan
NC_035109.1	393845	456185	38	-nan
NC_035109.1	393845	456189	38	-nan
NC_035109.1	393845	456193	38	-nan
NC_035109.1	393845	462638	38	-nan
NC_035109.1	393845	474062	32	-nan
NC_035109.1	393845	487669	38	-nan
NC_035109.1	393845	492815	36	-nan
NC_035109.1	423418	450654	40	-nan
NC_035109.1	423418	455984	40	-nan
NC_035109.1	423418	456150	40	-nan
NC_035109.1	423418	456185	40	-nan
NC_035109.1	423418	456189	40	-nan
NC_035109.1	423418	456193	40	-nan
NC_035109.1	423418	462638	41	-nan
NC_035109.1	423418	474062	35	-nan
NC_035109.1	423418	487669	41	-nan
NC_035109.1	423418	492815	38	-nan
NC_035109.1	450654	455984	41	-nan
NC_035109.1	450654	456150	41	0.000625
NC_035109.1	450654	456185	41	-nan
NC_035109.1	450654	456189	41	-nan
NC_035109.1	450654	456193	41	-nan
NC_035109.1	450654	462638	42	-nan
NC_035109.1	450654	474062	35	-nan
NC_035109.1	450654	487669	42	-nan
NC_035109.1	450654	492815	39	-nan
NC_035109.1	450654	526222	40	0.0207547
NC_035109.1	450654	526235	40	-nan
NC_035109.1	450654	526240	40	-nan
NC_035109.1	450654	526249	40	-nan
NC_035109.1	450654	526383	40	-nan
NC_035109.1	450654	526387	40	-nan
NC_035109.1	450654	526400	40	-nan
NC_035109.1	455984	462638	42	-nan
NC_035109.1	455984	474062	34	-nan
NC_035109.1	455984	487669	42	-nan
NC_035109.1	455984	492815	40	-nan
NC_035109.1	455984	526222	41	-nan
NC_035109.1	455984	526235	41	-nan
NC_035109.1	455984	526240	41	-nan
NC_035109.1	455984	526249	41	-nan
NC_035109.1	455984	526383	41	-nan
NC_035109.1	455984	526387	41	-nan
NC_035109.1	455984	526400	41	-nan
NC_035109.1	456150	462638	42	-nan
NC_035109.1	456150	474062	34	0.000918274
NC_035109.1	456150	487669	42	-nan
NC_035109.1	456150	492815	40	0.002079
NC_035109.1	456150	526222	41	0.01936
NC_035109.1	456150	526235	41	-nan
NC_035109.1	456150	526240	41	-nan
NC_035109.1	456150	526249	41	-nan
NC_035109.1	456150	526383	41	-nan
NC_035109.1	456150	526387	41	-nan
NC_035109.1	456150	526400	41	-nan
NC_035109.1	456185	462638	42	-nan
NC_035109.1	456185	474062	34	-nan
NC_035109.1	456185	487669	42	-nan
NC_035109.1	456185	492815	40	-nan
NC_035109.1	456185	526222	41	-nan
NC_035109.1	456185	526235	41	-nan
NC_035109.1	456185	526240	41	-nan
NC_035109.1	456185	526249	41	-nan
NC_035109.1	456185	526383	41	-nan
NC_035109.1	456185	526387	41	-nan
NC_035109.1	456185	526400	41	-nan
NC_035109.1	456189	462638	42	-nan
NC_035109.1	456189	474062	34	-nan
NC_035109.1	456189	487669	42	-nan
NC_035109.1	456189	492815	40	-nan
NC_035109.1	456189	526222	41	-nan
NC_035109.1	456189	526235	41	-nan
NC_035109.1	456189	526240	41	-nan
NC_035109.1	456189	526249	41	-nan
NC_035109.1	456189	526383	41	-nan
NC_035109.1	456189	526387	41	-nan
NC_035109.1	456189	526400	41	-nan
NC_035109.1	456193	462638	42	-nan
NC_035109.1	456193	474062	34	-nan
NC_035109.1	456193	487669	42	-nan
NC_035109.1	456193	492815	40	-nan
NC_035109.1	456193	526222	41	-nan
NC_035109.1	456193	526235	41	-nan
NC_035109.1	456193	526240	41	-nan
NC_035109.1	456193	526249	41	-nan
NC_035109.1	456193	526383	41	-nan
NC_035109.1	456193	526387	41	-nan
NC_035109.1	456193	526400	41	-nan
NC_035109.1	462638	474062	35	-nan
NC_035109.1	462638	487669	43	-nan
NC_035109.1	462638	492815	40	-nan
NC_035109.1	462638	526222	41	-nan
NC_035109.1	462638	526235	41	-nan
NC_035109.1	462638	526240	41	-nan
NC_035109.1	462638	526249	41	-nan
NC_035109.1	462638	526383	41	-nan
NC_035109.1	462638	526387	41	-nan
NC_035109.1	462638	526400	41	-nan
NC_035109.1	474062	487669	35	-nan
NC_035109.1	474062	492815	33	0.00201613
NC_035109.1	474062	526222	33	0.0370158
NC_035109.1	474062	526235	33	-nan
NC_035109.1	474062	526240	33	-nan
NC_035109.1	474062	526249	33	-nan
NC_035109.1	474062	526383	33	-nan
NC_035109.1	474062	526387	33	-nan
NC_035109.1	474062	526400	33	-nan
NC_035109.1	487669	492815	40	-nan
NC_035109.1	487669	526222	41	-nan
NC_035109.1	487669	526235	41	-nan
NC_035109.1	487669	526240	41	-nan
NC_035109.1	487669	526249	41	-nan
NC_035109.1	487669	526383	41	-nan
NC_035109.1	487669	526387	41	-nan
NC_035109.1	487669	526400	41	-nan
NC_035109.1	492815	526222	39	0.0706485
NC_035109.1	492815	526235	39	-nan
NC_035109.1	492815	526240	39	-nan
NC_035109.1	492815	526249	39	-nan
NC_035109.1	492815	526383	39	-nan
NC_035109.1	492815	526387	39	-nan
NC_035109.1	492815	526400	39	-nan
NC_035109.1	646397	672046	39	-nan
NC_035109.1	646397	672237	38	-nan
NC_035109.1	646397	672244	39	-nan
NC_035109.1	646397	672272	38	-nan
NC_035109.1	672046	750694	37	-nan
NC_035109.1	672237	750694	37	-nan
NC_035109.1	672244	750694	38	-nan
NC_035109.1	672272	750694	37	-nan
NC_035109.1	973062	1024927	38	-nan
NC_035109.1	973062	1037846	35	-nan
NC_035109.1	973062	1037859	35	-nan
NC_035109.1	973062	1037862	35	-nan
NC_035109.1	973062	1037863	35	-nan
NC_035109.1	973062	1037871	35	-nan
NC_035109.1	973062	1037881	35	-nan
NC_035109.1	973062	1037907	35	-nan
NC_035109.1	973062	1038004	32	-nan
NC_035109.1	973062	1038059	32	-nan
NC_035109.1	973062	1064822	36	-nan
NC_035109.1	973062	1064827	36	-nan
NC_035109.1	973062	1064832	36	-nan
NC_035109.1	973062	1064860	36	-nan
NC_035109.1	973062	1064875	36	-nan
NC_035109.1	973062	1064989	35	-nan
NC_035109.1	973062	1064999	35	-nan
NC_035109.1	973062	1065002	33	-nan
NC_035109.1	973062	1065005	35	-nan
NC_035109.1	973062	1065011	34	-nan
NC_035109.1	973062	1065019	34	-nan
NC_035109.1	973062	1065020	34	-nan
NC_035109.1	973062	1065029	34	-nan
NC_035109.1	973062	1065031	34	-nan
NC_035109.1	973062	1065035	34	-nan
NC_035109.1	973062	1065037	34	-nan
NC_035109.1	973062	1065038	34	-nan
NC_035109.1	973062	1065040	34	-nan
NC_035109.1	973063	1024927	38	-nan
NC_035109.1	973063	1037846	35	-nan
NC_035109.1	973063	1037859	35	-nan
NC_035109.1	973063	1037862	35	-nan
NC_035109.1	973063	1037863	35	-nan
NC_035109.1	973063	1037871	35	-nan
NC_035109.1	973063	1037881	35	-nan
NC_035109.1	973063	1037907	35	-nan
NC_035109.1	973063	1038004	32	-nan
NC_035109.1	973063	1038059	32	-nan
NC_035109.1	973063	1064822	36	-nan
NC_035109.1	973063	1064827	36	-nan
NC_035109.1	973063	1064832	36	-nan
NC_035109.1	973063	1064860	36	-nan
NC_035109.1	973063	1064875	36	-nan
NC_035109.1	973063	1064989	35	-nan
NC_035109.1	973063	1064999	35	-nan
NC_035109.1	973063	1065002	33	-nan
NC_035109.1	973063	1065005	35	-nan
NC_035109.1	973063	1065011	34	-nan
NC_035109.1	973063	1065019	34	-nan
NC_035109.1	973063	1065020	34	-nan
NC_035109.1	973063	1065029	34	-nan
NC_035109.1	973063	1065031	34	-nan
NC_035109.1	973063	1065035	34	-nan
NC_035109.1	973063	1065037	34	-nan
NC_035109.1	973063	1065038	34	-nan
NC_035109.1	973063	1065040	34	-nan
NC_035109.1	973073	1024927	38	-nan
NC_035109.1	973073	1037846	35	-nan
NC_035109.1	973073	1037859	35	-nan
NC_035109.1	973073	1037862	35	-nan
NC_035109.1	973073	1037863	35	-nan
NC_035109.1	973073	1037871	35	-nan
NC_035109.1	973073	1037881	35	-nan
NC_035109.1	973073	1037907	35	-nan
NC_035109.1	973073	1038004	32	-nan
NC_035109.1	973073	1038059	32	-nan
NC_035109.1	973073	1064822	36	-nan
NC_035109.1	973073	1064827	36	-nan
NC_035109.1	973073	1064832	36	-nan
NC_035109.1	973073	1064860	36	-nan
NC_035109.1	973073	1064875	36	-nan
NC_035109.1	973073	1064989	35	-nan
NC_035109.1	973073	1064999	35	-nan
NC_035109.1	973073	1065002	33	-nan
NC_035109.1	973073	1065005	35	-nan
NC_035109.1	973073	1065011	34	-nan
NC_035109.1	973073	1065019	34	-nan
NC_035109.1	973073	1065020	34	-nan
NC_035109.1	973073	1065029	34	-nan
NC_035109.1	973073	1065031	34	-nan
NC_035109.1	973073	1065035	34	-nan
NC_035109.1	973073	1065037	34	-nan
NC_035109.1	973073	1065038	34	-nan
NC_035109.1	973073	1065040	34	-nan
NC_035109.1	973095	1024927	38	-nan
NC_035109.1	973095	1037846	35	-nan
NC_035109.1	973095	1037859	35	-nan
NC_035109.1	973095	1037862	35	-nan
NC_035109.1	973095	1037863	35	-nan
NC_035109.1	973095	1037871	35	-nan
NC_035109.1	973095	1037881	35	-nan
NC_035109.1	973095	1037907	35	-nan
NC_035109.1	973095	1038004	32	-nan
NC_035109.1	973095	1038059	32	-nan
NC_035109.1	973095	1064822	36	-nan
NC_035109.1	973095	1064827	36	-nan
NC_035109.1	973095	1064832	36	-nan
NC_035109.1	973095	1064860	36	-nan
NC_035109.1	973095	1064875	36	-nan
NC_035109.1	973095	1064989	35	-nan
NC_035109.1	973095	1064999	35	-nan
NC_035109.1	973095	1065002	33	-nan
NC_035109.1	973095	1065005	35	-nan
NC_035109.1	973095	1065011	34	-nan
NC_035109.1	973095	1065019	34	-nan
NC_035109.1	973095	1065020	34	-nan
NC_035109.1	973095	1065029	34	-nan
NC_035109.1	973095	1065031	34	-nan
NC_035109.1	973095	1065035	34	-nan
NC_035109.1	973095	1065037	34	-nan
NC_035109.1	973095	1065038	34	-nan
NC_035109.1	973095	1065040	34	-nan
NC_035109.1	973098	1024927	38	-nan
NC_035109.1	973098	1037846	35	-nan
NC_035109.1	973098	1037859	35	-nan
NC_035109.1	973098	1037862	35	-nan
NC_035109.1	973098	1037863	35	-nan
NC_035109.1	973098	1037871	35	-nan
NC_035109.1	973098	1037881	35	-nan
NC_035109.1	973098	1037907	35	-nan
NC_035109.1	973098	1038004	32	-nan
NC_035109.1	973098	1038059	32	-nan
NC_035109.1	973098	1064822	36	-nan
NC_035109.1	973098	1064827	36	-nan
NC_035109.1	973098	1064832	36	-nan
NC_035109.1	973098	1064860	36	-nan
NC_035109.1	973098	1064875	36	-nan
NC_035109.1	973098	1064989	35	-nan
NC_035109.1	973098	1064999	35	-nan
NC_035109.1	973098	1065002	33	-nan
NC_035109.1	973098	1065005	35	-nan
NC_035109.1	973098	1065011	34	-nan
NC_035109.1	973098	1065019	34	-nan
NC_035109.1	973098	1065020	34	-nan
NC_035109.1	973098	1065029	34	-nan
NC_035109.1	973098	1065031	34	-nan
NC_035109.1	973098	1065035	34	-nan
NC_035109.1	973098	1065037	34	-nan
NC_035109.1	973098	1065038	34	-nan
NC_035109.1	973098	1065040	34	-nan
NC_035109.1	973104	1024927	37	-nan
NC_035109.1	973104	1037846	34	-nan
NC_035109.1	973104	1037859	34	-nan
NC_035109.1	973104	1037862	34	-nan
NC_035109.1	973104	1037863	34	-nan
NC_035109.1	973104	1037871	34	-nan
NC_035109.1	973104	1037881	34	-nan
NC_035109.1	973104	1037907	34	-nan
NC_035109.1	973104	1038004	31	-nan
NC_035109.1	973104	1038059	31	-nan
NC_035109.1	973104	1064822	36	-nan
NC_035109.1	973104	1064827	36	-nan
NC_035109.1	973104	1064832	36	-nan
NC_035109.1	973104	1064860	36	-nan
NC_035109.1	973104	1064875	36	-nan
NC_035109.1	973104	1064989	35	-nan
NC_035109.1	973104	1064999	35	-nan
NC_035109.1	973104	1065002	33	-nan
NC_035109.1	973104	1065005	35	-nan
NC_035109.1	973104	1065011	34	-nan
NC_035109.1	973104	1065019	34	-nan
NC_035109.1	973104	1065020	34	-nan
NC_035109.1	973104	1065029	34	-nan
NC_035109.1	973104	1065031	34	-nan
NC_035109.1	973104	1065035	34	-nan
NC_035109.1	973104	1065037	34	-nan
NC_035109.1	973104	1065038	34	-nan
NC_035109.1	973104	1065040	34	-nan
NC_035109.1	973106	1024927	38	-nan
NC_035109.1	973106	1037846	35	-nan
NC_035109.1	973106	1037859	35	-nan
NC_035109.1	973106	1037862	35	-nan
NC_035109.1	973106	1037863	35	-nan
NC_035109.1	973106	1037871	35	-nan
NC_035109.1	973106	1037881	35	-nan
NC_035109.1	973106	1037907	35	-nan
NC_035109.1	973106	1038004	32	-nan
NC_035109.1	973106	1038059	32	-nan
NC_035109.1	973106	1064822	36	-nan
NC_035109.1	973106	1064827	36	-nan
NC_035109.1	973106	1064832	36	-nan
NC_035109.1	973106	1064860	36	-nan
NC_035109.1	973106	1064875	36	-nan
NC_035109.1	973106	1064989	35	-nan
NC_035109.1	973106	1064999	35	-nan
NC_035109.1	973106	1065002	33	-nan
NC_035109.1	973106	1065005	35	-nan
NC_035109.1	973106	1065011	34	-nan
NC_035109.1	973106	1065019	34	-nan
NC_035109.1	973106	1065020	34	-nan
NC_035109.1	973106	1065029	34	-nan
NC_035109.1	973106	1065031	34	-nan
NC_035109.1	973106	1065035	34	-nan
NC_035109.1	973106	1065037	34	-nan
NC_035109.1	973106	1065038	34	-nan
NC_035109.1	973106	1065040	34	-nan
NC_035109.1	973118	1024927	38	-nan
NC_035109.1	973118	1037846	35	-nan
NC_035109.1	973118	1037859	35	-nan
NC_035109.1	973118	1037862	35	-nan
NC_035109.1	973118	1037863	35	-nan
NC_035109.1	973118	1037871	35	-nan
NC_035109.1	973118	1037881	35	-nan
NC_035109.1	973118	1037907	35	-nan
NC_035109.1	973118	1038004	32	-nan
NC_035109.1	973118	1038059	32	-nan
NC_035109.1	973118	1064822	36	-nan
NC_035109.1	973118	1064827	36	-nan
NC_035109.1	973118	1064832	36	-nan
NC_035109.1	973118	1064860	36	-nan
NC_035109.1	973118	1064875	36	-nan
NC_035109.1	973118	1064989	35	-nan
NC_035109.1	973118	1064999	35	-nan
NC_035109.1	973118	1065002	33	-nan
NC_035109.1	973118	1065005	35	-nan
NC_035109.1	973118	1065011	34	-nan
NC_035109.1	973118	1065019	34	-nan
NC_035109.1	973118	1065020	34	-nan
NC_035109.1	973118	1065029	34	-nan
NC_035109.1	973118	1065031	34	-nan
NC_035109.1	973118	1065035	34	-nan
NC_035109.1	973118	1065037	34	-nan
NC_035109.1	973118	1065038	34	-nan
NC_035109.1	973118	1065040	34	-nan
NC_035109.1	973274	1024927	38	-nan
NC_035109.1	973274	1037846	35	-nan
NC_035109.1	973274	1037859	35	-nan
NC_035109.1	973274	1037862	35	-nan
NC_035109.1	973274	1037863	35	-nan
NC_035109.1	973274	1037871	35	-nan
NC_035109.1	973274	1037881	35	-nan
NC_035109.1	973274	1037907	35	-nan
NC_035109.1	973274	1038004	32	-nan
NC_035109.1	973274	1038059	32	-nan
NC_035109.1	973274	1064822	36	-nan
NC_035109.1	973274	1064827	36	-nan
NC_035109.1	973274	1064832	36	-nan
NC_035109.1	973274	1064860	36	-nan
NC_035109.1	973274	1064875	36	-nan
NC_035109.1	973274	1064989	35	-nan
NC_035109.1	973274	1064999	35	-nan
NC_035109.1	973274	1065002	33	-nan
NC_035109.1	973274	1065005	35	-nan
NC_035109.1	973274	1065011	34	-nan
NC_035109.1	973274	1065019	34	-nan
NC_035109.1	973274	1065020	34	-nan
NC_035109.1	973274	1065029	34	-nan
NC_035109.1	973274	1065031	34	-nan
NC_035109.1	973274	1065035	34	-nan
NC_035109.1	973274	1065037	34	-nan
NC_035109.1	973274	1065038	34	-nan
NC_035109.1	973274	1065040	34	-nan
NC_035109.1	973283	1024927	38	-nan
NC_035109.1	973283	1037846	35	-nan
NC_035109.1	973283	1037859	35	-nan
NC_035109.1	973283	1037862	35	-nan
NC_035109.1	973283	1037863	35	-nan
NC_035109.1	973283	1037871	35	-nan
NC_035109.1	973283	1037881	35	-nan
NC_035109.1	973283	1037907	35	-nan
NC_035109.1	973283	1038004	32	-nan
NC_035109.1	973283	1038059	32	-nan
NC_035109.1	973283	1064822	36	-nan
NC_035109.1	973283	1064827	36	-nan
NC_035109.1	973283	1064832	36	-nan
NC_035109.1	973283	1064860	36	-nan
NC_035109.1	973283	1064875	36	-nan
NC_035109.1	973283	1064989	35	-nan
NC_035109.1	973283	1064999	35	-nan
NC_035109.1	973283	1065002	33	-nan
NC_035109.1	973283	1065005	35	-nan
NC_035109.1	973283	1065011	34	-nan
NC_035109.1	973283	1065019	34	-nan
NC_035109.1	973283	1065020	34	-nan
NC_035109.1	973283	1065029	34	-nan
NC_035109.1	973283	1065031	34	-nan
NC_035109.1	973283	1065035	34	-nan
NC_035109.1	973283	1065037	34	-nan
NC_035109.1	973283	1065038	34	-nan
NC_035109.1	973283	1065040	34	-nan
NC_035109.1	973291	1024927	38	-nan
NC_035109.1	973291	1037846	35	-nan
NC_035109.1	973291	1037859	35	-nan
NC_035109.1	973291	1037862	35	-nan
NC_035109.1	973291	1037863	35	-nan
NC_035109.1	973291	1037871	35	-nan
NC_035109.1	973291	1037881	35	-nan
NC_035109.1	973291	1037907	35	-nan
NC_035109.1	973291	1038004	32	-nan
NC_035109.1	973291	1038059	32	-nan
NC_035109.1	973291	1064822	36	-nan
NC_035109.1	973291	1064827	36	-nan
NC_035109.1	973291	1064832	36	-nan
NC_035109.1	973291	1064860	36	-nan
NC_035109.1	973291	1064875	36	-nan
NC_035109.1	973291	1064989	35	-nan
NC_035109.1	973291	1064999	35	-nan
NC_035109.1	973291	1065002	33	-nan
NC_035109.1	973291	1065005	35	-nan
NC_035109.1	973291	1065011	34	-nan
NC_035109.1	973291	1065019	34	-nan
NC_035109.1	973291	1065020	34	-nan
NC_035109.1	973291	1065029	34	-nan
NC_035109.1	973291	1065031	34	-nan
NC_035109.1	973291	1065035	34	-nan
NC_035109.1	973291	1065037	34	-nan
NC_035109.1	973291	1065038	34	-nan
NC_035109.1	973291	1065040	34	-nan
NC_035109.1	1024927	1037846	38	-nan
NC_035109.1	1024927	1037859	38	-nan
NC_035109.1	1024927	1037862	38	-nan
NC_035109.1	1024927	1037863	38	-nan
NC_035109.1	1024927	1037871	38	-nan
NC_035109.1	1024927	1037881	38	-nan
NC_035109.1	1024927	1037907	38	-nan
NC_035109.1	1024927	1038004	35	-nan
NC_035109.1	1024927	1038059	35	-nan
NC_035109.1	1024927	1064822	39	-nan
NC_035109.1	1024927	1064827	39	-nan
NC_035109.1	1024927	1064832	39	-nan
NC_035109.1	1024927	1064860	39	-nan
NC_035109.1	1024927	1064875	39	-nan
NC_035109.1	1024927	1064989	38	-nan
NC_035109.1	1024927	1064999	38	-nan
NC_035109.1	1024927	1065002	36	-nan
NC_035109.1	1024927	1065005	38	-nan
NC_035109.1	1024927	1065011	37	-nan
NC_035109.1	1024927	1065019	37	-nan
NC_035109.1	1024927	1065020	37	-nan
NC_035109.1	1024927	1065029	37	-nan
NC_035109.1	1024927	1065031	37	-nan
NC_035109.1	1024927	1065035	37	-nan
NC_035109.1	1024927	1065037	37	-nan
NC_035109.1	1024927	1065038	37	-nan
NC_035109.1	1024927	1065040	37	-nan
NC_035109.1	1024927	1092839	42	-nan
NC_035109.1	1024927	1092866	42	-nan
NC_035109.1	1024927	1092887	42	-nan
NC_035109.1	1024927	1093067	42	-nan
NC_035109.1	1024927	1093079	41	-nan
NC_035109.1	1024927	1093082	42	-nan
NC_035109.1	1024927	1093085	42	-nan
NC_035109.1	1024927	1093097	42	-nan
NC_035109.1	1024927	1094632	37	-nan
NC_035109.1	1024927	1094645	37	-nan
NC_035109.1	1024927	1094665	37	-nan
NC_035109.1	1024927	1094666	37	-nan
NC_035109.1	1024927	1094673	37	-nan
NC_035109.1	1024927	1094681	37	-nan
NC_035109.1	1024927	1094684	37	-nan
NC_035109.1	1024927	1094697	37	-nan
NC_035109.1	1024927	1094849	36	-nan
NC_035109.1	1024927	1094852	36	-nan
NC_035109.1	1024927	1094856	36	-nan
NC_035109.1	1024927	1094870	36	-nan
NC_035109.1	1024927	1094872	36	-nan
NC_035109.1	1024927	1094894	36	-nan
NC_035109.1	1024927	1094903	35	-nan
NC_035109.1	1024927	1120302	42	-nan
NC_035109.1	1024927	1120323	42	-nan
NC_035109.1	1024927	1120331	42	-nan
NC_035109.1	1024927	1120334	42	-nan
NC_035109.1	1024927	1120341	42	-nan
NC_035109.1	1024927	1120344	42	-nan
NC_035109.1	1024927	1120503	42	-nan
NC_035109.1	1024927	1120522	41	-nan
NC_035109.1	1024927	1120529	42	-nan
NC_035109.1	1024927	1120539	42	-nan
NC_035109.1	1037846	1064822	36	-nan
NC_035109.1	1037846	1064827	36	-nan
NC_035109.1	1037846	1064832	36	-nan
NC_035109.1	1037846	1064860	36	-nan
NC_035109.1	1037846	1064875	36	-nan
NC_035109.1	1037846	1064989	36	-nan
NC_035109.1	1037846	1064999	36	-nan
NC_035109.1	1037846	1065002	34	-nan
NC_035109.1	1037846	1065005	36	-nan
NC_035109.1	1037846	1065011	35	-nan
NC_035109.1	1037846	1065019	35	-nan
NC_035109.1	1037846	1065020	35	-nan
NC_035109.1	1037846	1065029	35	-nan
NC_035109.1	1037846	1065031	35	-nan
NC_035109.1	1037846	1065035	35	-nan
NC_035109.1	1037846	1065037	35	-nan
NC_035109.1	1037846	1065038	35	-nan
NC_035109.1	1037846	1065040	35	-nan
NC_035109.1	1037846	1092839	39	-nan
NC_035109.1	1037846	1092866	39	-nan
NC_035109.1	1037846	1092887	39	-nan
NC_035109.1	1037846	1093067	39	-nan
NC_035109.1	1037846	1093079	39	-nan
NC_035109.1	1037846	1093082	39	-nan
NC_035109.1	1037846	1093085	39	-nan
NC_035109.1	1037846	1093097	39	-nan
NC_035109.1	1037846	1094632	35	-nan
NC_035109.1	1037846	1094645	35	-nan
NC_035109.1	1037846	1094665	35	-nan
NC_035109.1	1037846	1094666	35	-nan
NC_035109.1	1037846	1094673	35	-nan
NC_035109.1	1037846	1094681	35	-nan
NC_035109.1	1037846	1094684	35	-nan
NC_035109.1	1037846	1094697	35	-nan
NC_035109.1	1037846	1094849	34	-nan
NC_035109.1	1037846	1094852	34	-nan
NC_035109.1	1037846	1094856	34	-nan
NC_035109.1	1037846	1094870	34	-nan
NC_035109.1	1037846	1094872	34	-nan
NC_035109.1	1037846	1094894	34	-nan
NC_035109.1	1037846	1094903	34	-nan
NC_035109.1	1037846	1120302	39	-nan
NC_035109.1	1037846	1120323	39	-nan
NC_035109.1	1037846	1120331	39	-nan
NC_035109.1	1037846	1120334	39	-nan
NC_035109.1	1037846	1120341	39	-nan
NC_035109.1	1037846	1120344	39	-nan
NC_035109.1	1037846	1120503	39	-nan
NC_035109.1	1037846	1120522	39	-nan
NC_035109.1	1037846	1120529	39	-nan
NC_035109.1	1037846	1120539	39	-nan
NC_035109.1	1037846	1136719	38	-nan
NC_035109.1	1037859	1064822	36	-nan
NC_035109.1	1037859	1064827	36	-nan
NC_035109.1	1037859	1064832	36	-nan
NC_035109.1	1037859	1064860	36	-nan
NC_035109.1	1037859	1064875	36	-nan
NC_035109.1	1037859	1064989	36	-nan
NC_035109.1	1037859	1064999	36	-nan
NC_035109.1	1037859	1065002	34	-nan
NC_035109.1	1037859	1065005	36	-nan
NC_035109.1	1037859	1065011	35	-nan
NC_035109.1	1037859	1065019	35	-nan
NC_035109.1	1037859	1065020	35	-nan
NC_035109.1	1037859	1065029	35	-nan
NC_035109.1	1037859	1065031	35	-nan
NC_035109.1	1037859	1065035	35	-nan
NC_035109.1	1037859	1065037	35	-nan
NC_035109.1	1037859	1065038	35	-nan
NC_035109.1	1037859	1065040	35	-nan
NC_035109.1	1037859	1092839	39	-nan
NC_035109.1	1037859	1092866	39	-nan
NC_035109.1	1037859	1092887	39	-nan
NC_035109.1	1037859	1093067	39	-nan
NC_035109.1	1037859	1093079	39	-nan
NC_035109.1	1037859	1093082	39	-nan
NC_035109.1	1037859	1093085	39	-nan
NC_035109.1	1037859	1093097	39	-nan
NC_035109.1	1037859	1094632	35	-nan
NC_035109.1	1037859	1094645	35	-nan
NC_035109.1	1037859	1094665	35	-nan
NC_035109.1	1037859	1094666	35	-nan
NC_035109.1	1037859	1094673	35	-nan
NC_035109.1	1037859	1094681	35	-nan
NC_035109.1	1037859	1094684	35	-nan
NC_035109.1	1037859	1094697	35	-nan
NC_035109.1	1037859	1094849	34	-nan
NC_035109.1	1037859	1094852	34	-nan
NC_035109.1	1037859	1094856	34	-nan
NC_035109.1	1037859	1094870	34	-nan
NC_035109.1	1037859	1094872	34	-nan
NC_035109.1	1037859	1094894	34	-nan
NC_035109.1	1037859	1094903	34	-nan
NC_035109.1	1037859	1120302	39	-nan
NC_035109.1	1037859	1120323	39	-nan
NC_035109.1	1037859	1120331	39	-nan
NC_035109.1	1037859	1120334	39	-nan
NC_035109.1	1037859	1120341	39	-nan
NC_035109.1	1037859	1120344	39	-nan
NC_035109.1	1037859	1120503	39	-nan
NC_035109.1	1037859	1120522	39	-nan
NC_035109.1	1037859	1120529	39	-nan
NC_035109.1	1037859	1120539	39	-nan
NC_035109.1	1037859	1136719	38	-nan
NC_035109.1	1037862	1064822	36	-nan
NC_035109.1	1037862	1064827	36	-nan
NC_035109.1	1037862	1064832	36	-nan
NC_035109.1	1037862	1064860	36	-nan
NC_035109.1	1037862	1064875	36	-nan
NC_035109.1	1037862	1064989	36	-nan
NC_035109.1	1037862	1064999	36	-nan
NC_035109.1	1037862	1065002	34	-nan
NC_035109.1	1037862	1065005	36	-nan
NC_035109.1	1037862	1065011	35	-nan
NC_035109.1	1037862	1065019	35	-nan
NC_035109.1	1037862	1065020	35	-nan
NC_035109.1	1037862	1065029	35	-nan
NC_035109.1	1037862	1065031	35	-nan
NC_035109.1	1037862	1065035	35	-nan
NC_035109.1	1037862	1065037	35	-nan
NC_035109.1	1037862	1065038	35	-nan
NC_035109.1	1037862	1065040	35	-nan
NC_035109.1	1037862	1092839	39	-nan
NC_035109.1	1037862	1092866	39	-nan
NC_035109.1	1037862	1092887	39	-nan
NC_035109.1	1037862	1093067	39	-nan
NC_035109.1	1037862	1093079	39	-nan
NC_035109.1	1037862	1093082	39	-nan
NC_035109.1	1037862	1093085	39	-nan
NC_035109.1	1037862	1093097	39	-nan
NC_035109.1	1037862	1094632	35	-nan
NC_035109.1	1037862	1094645	35	-nan
NC_035109.1	1037862	1094665	35	-nan
NC_035109.1	1037862	1094666	35	-nan
NC_035109.1	1037862	1094673	35	-nan
NC_035109.1	1037862	1094681	35	-nan
NC_035109.1	1037862	1094684	35	-nan
NC_035109.1	1037862	1094697	35	-nan
NC_035109.1	1037862	1094849	34	-nan
NC_035109.1	1037862	1094852	34	-nan
NC_035109.1	1037862	1094856	34	-nan
NC_035109.1	1037862	1094870	34	-nan
NC_035109.1	1037862	1094872	34	-nan
NC_035109.1	1037862	1094894	34	-nan
NC_035109.1	1037862	1094903	34	-nan
NC_035109.1	1037862	1120302	39	-nan
NC_035109.1	1037862	1120323	39	-nan
NC_035109.1	1037862	1120331	39	-nan
NC_035109.1	1037862	1120334	39	-nan
NC_035109.1	1037862	1120341	39	-nan
NC_035109.1	1037862	1120344	39	-nan
NC_035109.1	1037862	1120503	39	-nan
NC_035109.1	1037862	1120522	39	-nan
NC_035109.1	1037862	1120529	39	-nan
NC_035109.1	1037862	1120539	39	-nan
NC_035109.1	1037862	1136719	38	-nan
NC_035109.1	1037863	1064822	36	-nan
NC_035109.1	1037863	1064827	36	-nan
NC_035109.1	1037863	1064832	36	-nan
NC_035109.1	1037863	1064860	36	-nan
NC_035109.1	1037863	1064875	36	-nan
NC_035109.1	1037863	1064989	36	-nan
NC_035109.1	1037863	1064999	36	-nan
NC_035109.1	1037863	1065002	34	-nan
NC_035109.1	1037863	1065005	36	-nan
NC_035109.1	1037863	1065011	35	-nan
NC_035109.1	1037863	1065019	35	-nan
NC_035109.1	1037863	1065020	35	-nan
NC_035109.1	1037863	1065029	35	-nan
NC_035109.1	1037863	1065031	35	-nan
NC_035109.1	1037863	1065035	35	-nan
NC_035109.1	1037863	1065037	35	-nan
NC_035109.1	1037863	1065038	35	-nan
NC_035109.1	1037863	1065040	35	-nan
NC_035109.1	1037863	1092839	39	-nan
NC_035109.1	1037863	1092866	39	-nan
NC_035109.1	1037863	1092887	39	-nan
NC_035109.1	1037863	1093067	39	-nan
NC_035109.1	1037863	1093079	39	-nan
NC_035109.1	1037863	1093082	39	-nan
NC_035109.1	1037863	1093085	39	-nan
NC_035109.1	1037863	1093097	39	-nan
NC_035109.1	1037863	1094632	35	-nan
NC_035109.1	1037863	1094645	35	-nan
NC_035109.1	1037863	1094665	35	-nan
NC_035109.1	1037863	1094666	35	-nan
NC_035109.1	1037863	1094673	35	-nan
NC_035109.1	1037863	1094681	35	-nan
NC_035109.1	1037863	1094684	35	-nan
NC_035109.1	1037863	1094697	35	-nan
NC_035109.1	1037863	1094849	34	-nan
NC_035109.1	1037863	1094852	34	-nan
NC_035109.1	1037863	1094856	34	-nan
NC_035109.1	1037863	1094870	34	-nan
NC_035109.1	1037863	1094872	34	-nan
NC_035109.1	1037863	1094894	34	-nan
NC_035109.1	1037863	1094903	34	-nan
NC_035109.1	1037863	1120302	39	-nan
NC_035109.1	1037863	1120323	39	-nan
NC_035109.1	1037863	1120331	39	-nan
NC_035109.1	1037863	1120334	39	-nan
NC_035109.1	1037863	1120341	39	-nan
NC_035109.1	1037863	1120344	39	-nan
NC_035109.1	1037863	1120503	39	-nan
NC_035109.1	1037863	1120522	39	-nan
NC_035109.1	1037863	1120529	39	-nan
NC_035109.1	1037863	1120539	39	-nan
NC_035109.1	1037863	1136719	38	-nan
NC_035109.1	1037871	1064822	36	-nan
NC_035109.1	1037871	1064827	36	-nan
NC_035109.1	1037871	1064832	36	-nan
NC_035109.1	1037871	1064860	36	-nan
NC_035109.1	1037871	1064875	36	-nan
NC_035109.1	1037871	1064989	36	-nan
NC_035109.1	1037871	1064999	36	-nan
NC_035109.1	1037871	1065002	34	-nan
NC_035109.1	1037871	1065005	36	-nan
NC_035109.1	1037871	1065011	35	-nan
NC_035109.1	1037871	1065019	35	-nan
NC_035109.1	1037871	1065020	35	-nan
NC_035109.1	1037871	1065029	35	-nan
NC_035109.1	1037871	1065031	35	-nan
NC_035109.1	1037871	1065035	35	-nan
NC_035109.1	1037871	1065037	35	-nan
NC_035109.1	1037871	1065038	35	-nan
NC_035109.1	1037871	1065040	35	-nan
NC_035109.1	1037871	1092839	39	-nan
NC_035109.1	1037871	1092866	39	-nan
NC_035109.1	1037871	1092887	39	-nan
NC_035109.1	1037871	1093067	39	-nan
NC_035109.1	1037871	1093079	39	-nan
NC_035109.1	1037871	1093082	39	-nan
NC_035109.1	1037871	1093085	39	-nan
NC_035109.1	1037871	1093097	39	-nan
NC_035109.1	1037871	1094632	35	-nan
NC_035109.1	1037871	1094645	35	-nan
NC_035109.1	1037871	1094665	35	-nan
NC_035109.1	1037871	1094666	35	-nan
NC_035109.1	1037871	1094673	35	-nan
NC_035109.1	1037871	1094681	35	-nan
NC_035109.1	1037871	1094684	35	-nan
NC_035109.1	1037871	1094697	35	-nan
NC_035109.1	1037871	1094849	34	-nan
NC_035109.1	1037871	1094852	34	-nan
NC_035109.1	1037871	1094856	34	-nan
NC_035109.1	1037871	1094870	34	-nan
NC_035109.1	1037871	1094872	34	-nan
NC_035109.1	1037871	1094894	34	-nan
NC_035109.1	1037871	1094903	34	-nan
NC_035109.1	1037871	1120302	39	-nan
NC_035109.1	1037871	1120323	39	-nan
NC_035109.1	1037871	1120331	39	-nan
NC_035109.1	1037871	1120334	39	-nan
NC_035109.1	1037871	1120341	39	-nan
NC_035109.1	1037871	1120344	39	-nan
NC_035109.1	1037871	1120503	39	-nan
NC_035109.1	1037871	1120522	39	-nan
NC_035109.1	1037871	1120529	39	-nan
NC_035109.1	1037871	1120539	39	-nan
NC_035109.1	1037871	1136719	38	-nan
NC_035109.1	1037881	1064822	36	-nan
NC_035109.1	1037881	1064827	36	-nan
NC_035109.1	1037881	1064832	36	-nan
NC_035109.1	1037881	1064860	36	-nan
NC_035109.1	1037881	1064875	36	-nan
NC_035109.1	1037881	1064989	36	-nan
NC_035109.1	1037881	1064999	36	-nan
NC_035109.1	1037881	1065002	34	-nan
NC_035109.1	1037881	1065005	36	-nan
NC_035109.1	1037881	1065011	35	-nan
NC_035109.1	1037881	1065019	35	-nan
NC_035109.1	1037881	1065020	35	-nan
NC_035109.1	1037881	1065029	35	-nan
NC_035109.1	1037881	1065031	35	-nan
NC_035109.1	1037881	1065035	35	-nan
NC_035109.1	1037881	1065037	35	-nan
NC_035109.1	1037881	1065038	35	-nan
NC_035109.1	1037881	1065040	35	-nan
NC_035109.1	1037881	1092839	39	-nan
NC_035109.1	1037881	1092866	39	-nan
NC_035109.1	1037881	1092887	39	-nan
NC_035109.1	1037881	1093067	39	-nan
NC_035109.1	1037881	1093079	39	-nan
NC_035109.1	1037881	1093082	39	-nan
NC_035109.1	1037881	1093085	39	-nan
NC_035109.1	1037881	1093097	39	-nan
NC_035109.1	1037881	1094632	35	-nan
NC_035109.1	1037881	1094645	35	-nan
NC_035109.1	1037881	1094665	35	-nan
NC_035109.1	1037881	1094666	35	-nan
NC_035109.1	1037881	1094673	35	-nan
NC_035109.1	1037881	1094681	35	-nan
NC_035109.1	1037881	1094684	35	-nan
NC_035109.1	1037881	1094697	35	-nan
NC_035109.1	1037881	1094849	34	-nan
NC_035109.1	1037881	1094852	34	-nan
NC_035109.1	1037881	1094856	34	-nan
NC_035109.1	1037881	1094870	34	-nan
NC_035109.1	1037881	1094872	34	-nan
NC_035109.1	1037881	1094894	34	-nan
NC_035109.1	1037881	1094903	34	-nan
NC_035109.1	1037881	1120302	39	-nan
NC_035109.1	1037881	1120323	39	-nan
NC_035109.1	1037881	1120331	39	-nan
NC_035109.1	1037881	1120334	39	-nan
NC_035109.1	1037881	1120341	39	-nan
NC_035109.1	1037881	1120344	39	-nan
NC_035109.1	1037881	1120503	39	-nan
NC_035109.1	1037881	1120522	39	-nan
NC_035109.1	1037881	1120529	39	-nan
NC_035109.1	1037881	1120539	39	-nan
NC_035109.1	1037881	1136719	38	-nan
NC_035109.1	1037907	1064822	36	-nan
NC_035109.1	1037907	1064827	36	-nan
NC_035109.1	1037907	1064832	36	-nan
NC_035109.1	1037907	1064860	36	-nan
NC_035109.1	1037907	1064875	36	-nan
NC_035109.1	1037907	1064989	36	-nan
NC_035109.1	1037907	1064999	36	-nan
NC_035109.1	1037907	1065002	34	-nan
NC_035109.1	1037907	1065005	36	-nan
NC_035109.1	1037907	1065011	35	-nan
NC_035109.1	1037907	1065019	35	-nan
NC_035109.1	1037907	1065020	35	-nan
NC_035109.1	1037907	1065029	35	-nan
NC_035109.1	1037907	1065031	35	-nan
NC_035109.1	1037907	1065035	35	-nan
NC_035109.1	1037907	1065037	35	-nan
NC_035109.1	1037907	1065038	35	-nan
NC_035109.1	1037907	1065040	35	-nan
NC_035109.1	1037907	1092839	39	-nan
NC_035109.1	1037907	1092866	39	-nan
NC_035109.1	1037907	1092887	39	-nan
NC_035109.1	1037907	1093067	39	-nan
NC_035109.1	1037907	1093079	39	-nan
NC_035109.1	1037907	1093082	39	-nan
NC_035109.1	1037907	1093085	39	-nan
NC_035109.1	1037907	1093097	39	-nan
NC_035109.1	1037907	1094632	35	-nan
NC_035109.1	1037907	1094645	35	-nan
NC_035109.1	1037907	1094665	35	-nan
NC_035109.1	1037907	1094666	35	-nan
NC_035109.1	1037907	1094673	35	-nan
NC_035109.1	1037907	1094681	35	-nan
NC_035109.1	1037907	1094684	35	-nan
NC_035109.1	1037907	1094697	35	-nan
NC_035109.1	1037907	1094849	34	-nan
NC_035109.1	1037907	1094852	34	-nan
NC_035109.1	1037907	1094856	34	-nan
NC_035109.1	1037907	1094870	34	-nan
NC_035109.1	1037907	1094872	34	-nan
NC_035109.1	1037907	1094894	34	-nan
NC_035109.1	1037907	1094903	34	-nan
NC_035109.1	1037907	1120302	39	-nan
NC_035109.1	1037907	1120323	39	-nan
NC_035109.1	1037907	1120331	39	-nan
NC_035109.1	1037907	1120334	39	-nan
NC_035109.1	1037907	1120341	39	-nan
NC_035109.1	1037907	1120344	39	-nan
NC_035109.1	1037907	1120503	39	-nan
NC_035109.1	1037907	1120522	39	-nan
NC_035109.1	1037907	1120529	39	-nan
NC_035109.1	1037907	1120539	39	-nan
NC_035109.1	1037907	1136719	38	-nan
NC_035109.1	1038004	1064822	34	-nan
NC_035109.1	1038004	1064827	34	-nan
NC_035109.1	1038004	1064832	34	-nan
NC_035109.1	1038004	1064860	34	-nan
NC_035109.1	1038004	1064875	34	-nan
NC_035109.1	1038004	1064989	34	-nan
NC_035109.1	1038004	1064999	34	-nan
NC_035109.1	1038004	1065002	32	-nan
NC_035109.1	1038004	1065005	34	-nan
NC_035109.1	1038004	1065011	33	-nan
NC_035109.1	1038004	1065019	33	-nan
NC_035109.1	1038004	1065020	33	-nan
NC_035109.1	1038004	1065029	33	-nan
NC_035109.1	1038004	1065031	33	-nan
NC_035109.1	1038004	1065035	33	-nan
NC_035109.1	1038004	1065037	33	-nan
NC_035109.1	1038004	1065038	33	-nan
NC_035109.1	1038004	1065040	33	-nan
NC_035109.1	1038004	1092839	36	-nan
NC_035109.1	1038004	1092866	36	-nan
NC_035109.1	1038004	1092887	36	-nan
NC_035109.1	1038004	1093067	36	-nan
NC_035109.1	1038004	1093079	36	-nan
NC_035109.1	1038004	1093082	36	-nan
NC_035109.1	1038004	1093085	36	-nan
NC_035109.1	1038004	1093097	36	-nan
NC_035109.1	1038004	1094632	32	-nan
NC_035109.1	1038004	1094645	32	-nan
NC_035109.1	1038004	1094665	32	-nan
NC_035109.1	1038004	1094666	32	-nan
NC_035109.1	1038004	1094673	32	-nan
NC_035109.1	1038004	1094681	32	-nan
NC_035109.1	1038004	1094684	32	-nan
NC_035109.1	1038004	1094697	32	-nan
NC_035109.1	1038004	1094849	31	-nan
NC_035109.1	1038004	1094852	31	-nan
NC_035109.1	1038004	1094856	31	-nan
NC_035109.1	1038004	1094870	31	-nan
NC_035109.1	1038004	1094872	31	-nan
NC_035109.1	1038004	1094894	31	-nan
NC_035109.1	1038004	1094903	31	-nan
NC_035109.1	1038004	1120302	36	-nan
NC_035109.1	1038004	1120323	36	-nan
NC_035109.1	1038004	1120331	36	-nan
NC_035109.1	1038004	1120334	36	-nan
NC_035109.1	1038004	1120341	36	-nan
NC_035109.1	1038004	1120344	36	-nan
NC_035109.1	1038004	1120503	36	-nan
NC_035109.1	1038004	1120522	36	-nan
NC_035109.1	1038004	1120529	36	-nan
NC_035109.1	1038004	1120539	36	-nan
NC_035109.1	1038004	1136719	36	-nan
NC_035109.1	1038059	1064822	34	-nan
NC_035109.1	1038059	1064827	34	-nan
NC_035109.1	1038059	1064832	34	-nan
NC_035109.1	1038059	1064860	34	-nan
NC_035109.1	1038059	1064875	34	-nan
NC_035109.1	1038059	1064989	34	-nan
NC_035109.1	1038059	1064999	34	-nan
NC_035109.1	1038059	1065002	32	-nan
NC_035109.1	1038059	1065005	34	-nan
NC_035109.1	1038059	1065011	33	-nan
NC_035109.1	1038059	1065019	33	-nan
NC_035109.1	1038059	1065020	33	-nan
NC_035109.1	1038059	1065029	33	-nan
NC_035109.1	1038059	1065031	33	-nan
NC_035109.1	1038059	1065035	33	-nan
NC_035109.1	1038059	1065037	33	-nan
NC_035109.1	1038059	1065038	33	-nan
NC_035109.1	1038059	1065040	33	-nan
NC_035109.1	1038059	1092839	36	-nan
NC_035109.1	1038059	1092866	36	-nan
NC_035109.1	1038059	1092887	36	-nan
NC_035109.1	1038059	1093067	36	-nan
NC_035109.1	1038059	1093079	36	-nan
NC_035109.1	1038059	1093082	36	-nan
NC_035109.1	1038059	1093085	36	-nan
NC_035109.1	1038059	1093097	36	-nan
NC_035109.1	1038059	1094632	32	-nan
NC_035109.1	1038059	1094645	32	-nan
NC_035109.1	1038059	1094665	32	-nan
NC_035109.1	1038059	1094666	32	-nan
NC_035109.1	1038059	1094673	32	-nan
NC_035109.1	1038059	1094681	32	-nan
NC_035109.1	1038059	1094684	32	-nan
NC_035109.1	1038059	1094697	32	-nan
NC_035109.1	1038059	1094849	31	-nan
NC_035109.1	1038059	1094852	31	-nan
NC_035109.1	1038059	1094856	31	-nan
NC_035109.1	1038059	1094870	31	-nan
NC_035109.1	1038059	1094872	31	-nan
NC_035109.1	1038059	1094894	31	-nan
NC_035109.1	1038059	1094903	31	-nan
NC_035109.1	1038059	1120302	36	-nan
NC_035109.1	1038059	1120323	36	-nan
NC_035109.1	1038059	1120331	36	-nan
NC_035109.1	1038059	1120334	36	-nan
NC_035109.1	1038059	1120341	36	-nan
NC_035109.1	1038059	1120344	36	-nan
NC_035109.1	1038059	1120503	36	-nan
NC_035109.1	1038059	1120522	36	-nan
NC_035109.1	1038059	1120529	36	-nan
NC_035109.1	1038059	1120539	36	-nan
NC_035109.1	1038059	1136719	36	-nan
NC_035109.1	1064822	1092839	40	-nan
NC_035109.1	1064822	1092866	40	-nan
NC_035109.1	1064822	1092887	40	-nan
NC_035109.1	1064822	1093067	40	-nan
NC_035109.1	1064822	1093079	39	-nan
NC_035109.1	1064822	1093082	40	-nan
NC_035109.1	1064822	1093085	40	-nan
NC_035109.1	1064822	1093097	40	-nan
NC_035109.1	1064822	1094632	36	-nan
NC_035109.1	1064822	1094645	36	-nan
NC_035109.1	1064822	1094665	36	-nan
NC_035109.1	1064822	1094666	36	-nan
NC_035109.1	1064822	1094673	36	-nan
NC_035109.1	1064822	1094681	36	-nan
NC_035109.1	1064822	1094684	36	-nan
NC_035109.1	1064822	1094697	36	-nan
NC_035109.1	1064822	1094849	35	-nan
NC_035109.1	1064822	1094852	35	-nan
NC_035109.1	1064822	1094856	35	-nan
NC_035109.1	1064822	1094870	35	-nan
NC_035109.1	1064822	1094872	35	-nan
NC_035109.1	1064822	1094894	35	-nan
NC_035109.1	1064822	1094903	34	-nan
NC_035109.1	1064822	1120302	40	-nan
NC_035109.1	1064822	1120323	40	-nan
NC_035109.1	1064822	1120331	40	-nan
NC_035109.1	1064822	1120334	40	-nan
NC_035109.1	1064822	1120341	40	-nan
NC_035109.1	1064822	1120344	40	-nan
NC_035109.1	1064822	1120503	40	-nan
NC_035109.1	1064822	1120522	39	-nan
NC_035109.1	1064822	1120529	40	-nan
NC_035109.1	1064822	1120539	40	-nan
NC_035109.1	1064822	1136719	39	-nan
NC_035109.1	1064822	1146741	40	-nan
NC_035109.1	1064827	1092839	40	-nan
NC_035109.1	1064827	1092866	40	-nan
NC_035109.1	1064827	1092887	40	-nan
NC_035109.1	1064827	1093067	40	-nan
NC_035109.1	1064827	1093079	39	-nan
NC_035109.1	1064827	1093082	40	-nan
NC_035109.1	1064827	1093085	40	-nan
NC_035109.1	1064827	1093097	40	-nan
NC_035109.1	1064827	1094632	36	-nan
NC_035109.1	1064827	1094645	36	-nan
NC_035109.1	1064827	1094665	36	-nan
NC_035109.1	1064827	1094666	36	-nan
NC_035109.1	1064827	1094673	36	-nan
NC_035109.1	1064827	1094681	36	-nan
NC_035109.1	1064827	1094684	36	-nan
NC_035109.1	1064827	1094697	36	-nan
NC_035109.1	1064827	1094849	35	-nan
NC_035109.1	1064827	1094852	35	-nan
NC_035109.1	1064827	1094856	35	-nan
NC_035109.1	1064827	1094870	35	-nan
NC_035109.1	1064827	1094872	35	-nan
NC_035109.1	1064827	1094894	35	-nan
NC_035109.1	1064827	1094903	34	-nan
NC_035109.1	1064827	1120302	40	-nan
NC_035109.1	1064827	1120323	40	-nan
NC_035109.1	1064827	1120331	40	-nan
NC_035109.1	1064827	1120334	40	-nan
NC_035109.1	1064827	1120341	40	-nan
NC_035109.1	1064827	1120344	40	-nan
NC_035109.1	1064827	1120503	40	-nan
NC_035109.1	1064827	1120522	39	-nan
NC_035109.1	1064827	1120529	40	-nan
NC_035109.1	1064827	1120539	40	-nan
NC_035109.1	1064827	1136719	39	-nan
NC_035109.1	1064827	1146741	40	-nan
NC_035109.1	1064832	1092839	40	-nan
NC_035109.1	1064832	1092866	40	-nan
NC_035109.1	1064832	1092887	40	-nan
NC_035109.1	1064832	1093067	40	-nan
NC_035109.1	1064832	1093079	39	-nan
NC_035109.1	1064832	1093082	40	-nan
NC_035109.1	1064832	1093085	40	-nan
NC_035109.1	1064832	1093097	40	-nan
NC_035109.1	1064832	1094632	36	-nan
NC_035109.1	1064832	1094645	36	-nan
NC_035109.1	1064832	1094665	36	-nan
NC_035109.1	1064832	1094666	36	-nan
NC_035109.1	1064832	1094673	36	-nan
[truncated: 998,000+ more rows]
