# Supplementary material for: Global, asynchronous partial sweeps at multiple insecticide resistance genes in Aedes mosquitoes
Source: Nat Commun. 2024 Jul 24;15:6251. doi: 10.1038/s41467-024-49792-y (PMC11269687; doi:10.1038/s41467-024-49792-y)
Supplement: Supplementary file 7 — Source Data [file 41467_2024_49792_MOESM7_ESM.zip › SourceData_Fig5c_LD-chr3-V1016G.txt]

CHR	POS1	POS2	N_INDV	R^2
NC_035109.1	25325	41176	93	-nan
NC_035109.1	25325	41190	93	0.000238892
NC_035109.1	25325	41205	92	0.00250245
NC_035109.1	25325	41345	93	-nan
NC_035109.1	25325	41346	93	-nan
NC_035109.1	25325	41360	93	0.00244265
NC_035109.1	25325	41362	93	0.00244265
NC_035109.1	25325	41374	93	-nan
NC_035109.1	25325	41378	93	0.00244265
NC_035109.1	25325	41385	93	0.0029025
NC_035109.1	25325	41387	93	0.0029025
NC_035109.1	25325	41396	93	-nan
NC_035109.1	25325	51934	95	-nan
NC_035109.1	25325	51935	95	-nan
NC_035109.1	25325	51960	94	0.00210424
NC_035109.1	25325	51965	95	0.000228781
NC_035109.1	25325	52134	93	0.191304
NC_035109.1	25325	52138	93	0.00215452
NC_035109.1	25325	54840	96	-nan
NC_035109.1	25325	59954	88	-nan
NC_035109.1	25325	59968	88	-nan
NC_035109.1	25325	60068	85	-nan
NC_035109.1	25325	60093	85	-nan
NC_035109.1	25325	60104	85	-nan
NC_035109.1	25325	60109	85	-nan
NC_035109.1	25325	60127	85	-nan
NC_035109.1	25325	73214	92	-nan
NC_035109.1	25325	84714	93	0.00265221
NC_035109.1	25342	41176	90	-nan
NC_035109.1	25342	41190	90	0.00262622
NC_035109.1	25342	41205	89	0.0165582
NC_035109.1	25342	41345	90	-nan
NC_035109.1	25342	41346	90	-nan
NC_035109.1	25342	41360	90	0.0160221
NC_035109.1	25342	41362	90	0.0160221
NC_035109.1	25342	41374	90	-nan
NC_035109.1	25342	41378	90	0.0160221
NC_035109.1	25342	41385	90	0.0211557
NC_035109.1	25342	41387	90	0.0211557
NC_035109.1	25342	41396	90	-nan
NC_035109.1	25342	51934	92	-nan
NC_035109.1	25342	51935	92	-nan
NC_035109.1	25342	51960	91	0.0232226
NC_035109.1	25342	51965	92	0.00250574
NC_035109.1	25342	52134	90	0.0708837
NC_035109.1	25342	52138	90	0.0238255
NC_035109.1	25342	54840	93	-nan
NC_035109.1	25342	59954	85	-nan
NC_035109.1	25342	59968	85	-nan
NC_035109.1	25342	60068	82	-nan
NC_035109.1	25342	60093	82	-nan
NC_035109.1	25342	60104	82	0.00139657
NC_035109.1	25342	60109	82	0.00139657
NC_035109.1	25342	60127	82	-nan
NC_035109.1	25342	73214	89	0.000739243
NC_035109.1	25342	84714	90	0.0293743
NC_035109.1	25375	41176	93	-nan
NC_035109.1	25375	41190	93	-nan
NC_035109.1	25375	41205	92	-nan
NC_035109.1	25375	41345	93	-nan
NC_035109.1	25375	41346	93	-nan
NC_035109.1	25375	41360	93	-nan
NC_035109.1	25375	41362	93	-nan
NC_035109.1	25375	41374	93	-nan
NC_035109.1	25375	41378	93	-nan
NC_035109.1	25375	41385	93	-nan
NC_035109.1	25375	41387	93	-nan
NC_035109.1	25375	41396	93	-nan
NC_035109.1	25375	51934	95	-nan
NC_035109.1	25375	51935	95	-nan
NC_035109.1	25375	51960	94	-nan
NC_035109.1	25375	51965	95	-nan
NC_035109.1	25375	52134	93	-nan
NC_035109.1	25375	52138	93	-nan
NC_035109.1	25375	54840	96	-nan
NC_035109.1	25375	59954	88	-nan
NC_035109.1	25375	59968	88	-nan
NC_035109.1	25375	60068	85	-nan
NC_035109.1	25375	60093	85	-nan
NC_035109.1	25375	60104	85	-nan
NC_035109.1	25375	60109	85	-nan
NC_035109.1	25375	60127	85	-nan
NC_035109.1	25375	73214	92	-nan
NC_035109.1	25375	84714	93	-nan
NC_035109.1	25378	41176	92	-nan
NC_035109.1	25378	41190	92	0.000749064
NC_035109.1	25378	41205	91	0.00786828
NC_035109.1	25378	41345	92	-nan
NC_035109.1	25378	41346	92	-nan
NC_035109.1	25378	41360	92	0.00767605
NC_035109.1	25378	41362	92	0.00767605
NC_035109.1	25378	41374	92	-nan
NC_035109.1	25378	41378	92	0.00767605
NC_035109.1	25378	41385	92	0.00912533
NC_035109.1	25378	41387	92	0.00912533
NC_035109.1	25378	41396	92	-nan
NC_035109.1	25378	51934	94	-nan
NC_035109.1	25378	51935	94	-nan
NC_035109.1	25378	51960	93	0.0066072
NC_035109.1	25378	51965	94	0.000716675
NC_035109.1	25378	52134	92	0.00193723
NC_035109.1	25378	52138	92	0.00676865
NC_035109.1	25378	54840	95	-nan
NC_035109.1	25378	59954	87	-nan
NC_035109.1	25378	59968	87	-nan
NC_035109.1	25378	60068	84	-nan
NC_035109.1	25378	60093	84	-nan
NC_035109.1	25378	60104	84	0.000293858
NC_035109.1	25378	60109	84	0.000293858
NC_035109.1	25378	60127	84	-nan
NC_035109.1	25378	73214	91	0.215653
NC_035109.1	25378	84714	93	0.00813346
NC_035109.1	25393	41176	93	-nan
NC_035109.1	25393	41190	93	-nan
NC_035109.1	25393	41205	92	-nan
NC_035109.1	25393	41345	93	-nan
NC_035109.1	25393	41346	93	-nan
NC_035109.1	25393	41360	93	-nan
NC_035109.1	25393	41362	93	-nan
NC_035109.1	25393	41374	93	-nan
NC_035109.1	25393	41378	93	-nan
NC_035109.1	25393	41385	93	-nan
NC_035109.1	25393	41387	93	-nan
NC_035109.1	25393	41396	93	-nan
NC_035109.1	25393	51934	95	-nan
NC_035109.1	25393	51935	95	-nan
NC_035109.1	25393	51960	94	-nan
NC_035109.1	25393	51965	95	-nan
NC_035109.1	25393	52134	93	-nan
NC_035109.1	25393	52138	93	-nan
NC_035109.1	25393	54840	96	-nan
NC_035109.1	25393	59954	88	-nan
NC_035109.1	25393	59968	88	-nan
NC_035109.1	25393	60068	85	-nan
NC_035109.1	25393	60093	85	-nan
NC_035109.1	25393	60104	85	-nan
NC_035109.1	25393	60109	85	-nan
NC_035109.1	25393	60127	85	-nan
NC_035109.1	25393	73214	92	-nan
NC_035109.1	25393	84714	93	-nan
NC_035109.1	25561	41176	89	-nan
NC_035109.1	25561	41190	89	0.000821468
NC_035109.1	25561	41205	89	0.0171484
NC_035109.1	25561	41345	89	-nan
NC_035109.1	25561	41346	89	-nan
NC_035109.1	25561	41360	89	0.0171484
NC_035109.1	25561	41362	89	0.0171484
NC_035109.1	25561	41374	89	-nan
NC_035109.1	25561	41378	89	0.0171484
NC_035109.1	25561	41385	89	0.0193305
NC_035109.1	25561	41387	89	0.0193305
NC_035109.1	25561	41396	89	-nan
NC_035109.1	25561	51934	91	-nan
NC_035109.1	25561	51935	91	-nan
NC_035109.1	25561	51960	90	0.0161174
NC_035109.1	25561	51965	91	0.00187266
NC_035109.1	25561	52134	89	0.0050813
NC_035109.1	25561	52138	89	0.0165328
NC_035109.1	25561	54840	92	-nan
NC_035109.1	25561	59954	86	-nan
NC_035109.1	25561	59968	86	-nan
NC_035109.1	25561	60068	83	-nan
NC_035109.1	25561	60093	83	-nan
NC_035109.1	25561	60104	83	0.00112323
NC_035109.1	25561	60109	83	0.00112323
NC_035109.1	25561	60127	83	-nan
NC_035109.1	25561	73214	89	0.0138918
NC_035109.1	25561	84714	89	0.0174243
NC_035109.1	25566	41176	89	-nan
NC_035109.1	25566	41190	89	0.000129132
NC_035109.1	25566	41205	89	0.00269568
NC_035109.1	25566	41345	89	-nan
NC_035109.1	25566	41346	89	-nan
NC_035109.1	25566	41360	89	0.00269568
NC_035109.1	25566	41362	89	0.00269568
NC_035109.1	25566	41374	89	-nan
NC_035109.1	25566	41378	89	0.00269568
NC_035109.1	25566	41385	89	0.00303869
NC_035109.1	25566	41387	89	0.00303869
NC_035109.1	25566	41396	89	-nan
NC_035109.1	25566	51934	90	-nan
NC_035109.1	25566	51935	90	-nan
NC_035109.1	25566	51960	89	0.00237485
NC_035109.1	25566	51965	90	0.000255363
NC_035109.1	25566	52134	88	0.190805
NC_035109.1	25566	52138	88	0.00243522
NC_035109.1	25566	54840	91	-nan
NC_035109.1	25566	59954	85	-nan
NC_035109.1	25566	59968	85	-nan
NC_035109.1	25566	60068	82	-nan
NC_035109.1	25566	60093	82	-nan
NC_035109.1	25566	60104	82	-nan
NC_035109.1	25566	60109	82	-nan
NC_035109.1	25566	60127	82	-nan
NC_035109.1	25566	73214	88	-nan
NC_035109.1	25566	84714	89	0.00292951
NC_035109.1	25575	41176	89	-nan
NC_035109.1	25575	41190	89	-nan
NC_035109.1	25575	41205	89	-nan
NC_035109.1	25575	41345	89	-nan
NC_035109.1	25575	41346	89	-nan
NC_035109.1	25575	41360	89	-nan
NC_035109.1	25575	41362	89	-nan
NC_035109.1	25575	41374	89	-nan
NC_035109.1	25575	41378	89	-nan
NC_035109.1	25575	41385	89	-nan
NC_035109.1	25575	41387	89	-nan
NC_035109.1	25575	41396	89	-nan
NC_035109.1	25575	51934	90	-nan
NC_035109.1	25575	51935	90	-nan
NC_035109.1	25575	51960	89	-nan
NC_035109.1	25575	51965	90	-nan
NC_035109.1	25575	52134	88	-nan
NC_035109.1	25575	52138	88	-nan
NC_035109.1	25575	54840	91	-nan
NC_035109.1	25575	59954	85	-nan
NC_035109.1	25575	59968	85	-nan
NC_035109.1	25575	60068	82	-nan
NC_035109.1	25575	60093	82	-nan
NC_035109.1	25575	60104	82	-nan
NC_035109.1	25575	60109	82	-nan
NC_035109.1	25575	60127	82	-nan
NC_035109.1	25575	73214	88	-nan
NC_035109.1	25575	84714	89	-nan
NC_035109.1	41176	51934	91	-nan
NC_035109.1	41176	51935	91	-nan
NC_035109.1	41176	51960	90	-nan
NC_035109.1	41176	51965	91	-nan
NC_035109.1	41176	52134	89	-nan
NC_035109.1	41176	52138	89	-nan
NC_035109.1	41176	54840	92	-nan
NC_035109.1	41176	59954	84	-nan
NC_035109.1	41176	59968	84	-nan
NC_035109.1	41176	60068	81	-nan
NC_035109.1	41176	60093	81	-nan
NC_035109.1	41176	60104	81	-nan
NC_035109.1	41176	60109	81	-nan
NC_035109.1	41176	60127	81	-nan
NC_035109.1	41176	73214	89	-nan
NC_035109.1	41176	84714	89	-nan
NC_035109.1	41190	51934	91	-nan
NC_035109.1	41190	51935	91	-nan
NC_035109.1	41190	51960	90	0.00468604
NC_035109.1	41190	51965	91	0.000249688
NC_035109.1	41190	52134	89	0.00136836
NC_035109.1	41190	52138	89	0.00480429
NC_035109.1	41190	54840	92	-nan
NC_035109.1	41190	59954	84	-nan
NC_035109.1	41190	59968	84	-nan
NC_035109.1	41190	60068	81	-nan
NC_035109.1	41190	60093	81	-nan
NC_035109.1	41190	60104	81	0.000316456
NC_035109.1	41190	60109	81	0.000316456
NC_035109.1	41190	60127	81	-nan
NC_035109.1	41190	73214	89	0.00894151
NC_035109.1	41190	84714	89	0.00592637
NC_035109.1	41205	51934	90	-nan
NC_035109.1	41205	51935	90	-nan
NC_035109.1	41205	51960	89	0.61722
NC_035109.1	41205	51965	90	0.00262885
NC_035109.1	41205	52134	88	0.0144918
NC_035109.1	41205	52138	88	0.576645
NC_035109.1	41205	54840	91	-nan
NC_035109.1	41205	59954	83	-nan
NC_035109.1	41205	59968	83	-nan
NC_035109.1	41205	60068	80	-nan
NC_035109.1	41205	60093	80	-nan
NC_035109.1	41205	60104	80	0.125816
NC_035109.1	41205	60109	80	0.125816
NC_035109.1	41205	60127	80	-nan
NC_035109.1	41205	73214	88	0.0759214
NC_035109.1	41205	84714	88	0.528322
NC_035109.1	41345	51934	91	-nan
NC_035109.1	41345	51935	91	-nan
NC_035109.1	41345	51960	90	-nan
NC_035109.1	41345	51965	91	-nan
NC_035109.1	41345	52134	89	-nan
NC_035109.1	41345	52138	89	-nan
NC_035109.1	41345	54840	92	-nan
NC_035109.1	41345	59954	84	-nan
NC_035109.1	41345	59968	84	-nan
NC_035109.1	41345	60068	81	-nan
NC_035109.1	41345	60093	81	-nan
NC_035109.1	41345	60104	81	-nan
NC_035109.1	41345	60109	81	-nan
NC_035109.1	41345	60127	81	-nan
NC_035109.1	41345	73214	89	-nan
NC_035109.1	41345	84714	89	-nan
NC_035109.1	41346	51934	91	-nan
NC_035109.1	41346	51935	91	-nan
NC_035109.1	41346	51960	90	-nan
NC_035109.1	41346	51965	91	-nan
NC_035109.1	41346	52134	89	-nan
NC_035109.1	41346	52138	89	-nan
NC_035109.1	41346	54840	92	-nan
NC_035109.1	41346	59954	84	-nan
NC_035109.1	41346	59968	84	-nan
NC_035109.1	41346	60068	81	-nan
NC_035109.1	41346	60093	81	-nan
NC_035109.1	41346	60104	81	-nan
NC_035109.1	41346	60109	81	-nan
NC_035109.1	41346	60127	81	-nan
NC_035109.1	41346	73214	89	-nan
NC_035109.1	41346	84714	89	-nan
NC_035109.1	41360	51934	91	-nan
NC_035109.1	41360	51935	91	-nan
NC_035109.1	41360	51960	90	0.618022
NC_035109.1	41360	51965	91	0.00256448
NC_035109.1	41360	52134	89	0.0141202
NC_035109.1	41360	52138	89	0.577507
NC_035109.1	41360	54840	92	-nan
NC_035109.1	41360	59954	84	-nan
NC_035109.1	41360	59968	84	-nan
NC_035109.1	41360	60068	81	-nan
NC_035109.1	41360	60093	81	-nan
NC_035109.1	41360	60104	81	0.125899
NC_035109.1	41360	60109	81	0.125899
NC_035109.1	41360	60127	81	-nan
NC_035109.1	41360	73214	89	0.0734986
NC_035109.1	41360	84714	89	0.529392
NC_035109.1	41362	51934	91	-nan
NC_035109.1	41362	51935	91	-nan
NC_035109.1	41362	51960	90	0.618022
NC_035109.1	41362	51965	91	0.00256448
NC_035109.1	41362	52134	89	0.0141202
NC_035109.1	41362	52138	89	0.577507
NC_035109.1	41362	54840	92	-nan
NC_035109.1	41362	59954	84	-nan
NC_035109.1	41362	59968	84	-nan
NC_035109.1	41362	60068	81	-nan
NC_035109.1	41362	60093	81	-nan
NC_035109.1	41362	60104	81	0.125899
NC_035109.1	41362	60109	81	0.125899
NC_035109.1	41362	60127	81	-nan
NC_035109.1	41362	73214	89	0.0734986
NC_035109.1	41362	84714	89	0.529392
NC_035109.1	41374	51934	91	-nan
NC_035109.1	41374	51935	91	-nan
NC_035109.1	41374	51960	90	-nan
NC_035109.1	41374	51965	91	-nan
NC_035109.1	41374	52134	89	-nan
NC_035109.1	41374	52138	89	-nan
NC_035109.1	41374	54840	92	-nan
NC_035109.1	41374	59954	84	-nan
NC_035109.1	41374	59968	84	-nan
NC_035109.1	41374	60068	81	-nan
NC_035109.1	41374	60093	81	-nan
NC_035109.1	41374	60104	81	-nan
NC_035109.1	41374	60109	81	-nan
NC_035109.1	41374	60127	81	-nan
NC_035109.1	41374	73214	89	-nan
NC_035109.1	41374	84714	89	-nan
NC_035109.1	41378	51934	91	-nan
NC_035109.1	41378	51935	91	-nan
NC_035109.1	41378	51960	90	0.618022
NC_035109.1	41378	51965	91	0.00256448
NC_035109.1	41378	52134	89	0.0141202
NC_035109.1	41378	52138	89	0.577507
NC_035109.1	41378	54840	92	-nan
NC_035109.1	41378	59954	84	-nan
NC_035109.1	41378	59968	84	-nan
NC_035109.1	41378	60068	81	-nan
NC_035109.1	41378	60093	81	-nan
NC_035109.1	41378	60104	81	0.125899
NC_035109.1	41378	60109	81	0.125899
NC_035109.1	41378	60127	81	-nan
NC_035109.1	41378	73214	89	0.0734986
NC_035109.1	41378	84714	89	0.529392
NC_035109.1	41385	51934	91	-nan
NC_035109.1	41385	51935	91	-nan
NC_035109.1	41385	51960	90	0.451313
NC_035109.1	41385	51965	91	0.00287234
NC_035109.1	41385	52134	89	0.0158253
NC_035109.1	41385	52138	89	0.416282
NC_035109.1	41385	54840	92	-nan
NC_035109.1	41385	59954	84	-nan
NC_035109.1	41385	59968	84	-nan
NC_035109.1	41385	60068	81	-nan
NC_035109.1	41385	60093	81	-nan
NC_035109.1	41385	60104	81	0.0962531
NC_035109.1	41385	60109	81	0.0962531
NC_035109.1	41385	60127	81	-nan
NC_035109.1	41385	73214	89	0.0593625
NC_035109.1	41385	84714	89	0.361405
NC_035109.1	41387	51934	91	-nan
NC_035109.1	41387	51935	91	-nan
NC_035109.1	41387	51960	90	0.451313
NC_035109.1	41387	51965	91	0.00287234
NC_035109.1	41387	52134	89	0.0158253
NC_035109.1	41387	52138	89	0.416282
NC_035109.1	41387	54840	92	-nan
NC_035109.1	41387	59954	84	-nan
NC_035109.1	41387	59968	84	-nan
NC_035109.1	41387	60068	81	-nan
NC_035109.1	41387	60093	81	-nan
NC_035109.1	41387	60104	81	0.0962531
NC_035109.1	41387	60109	81	0.0962531
NC_035109.1	41387	60127	81	-nan
NC_035109.1	41387	73214	89	0.0593625
NC_035109.1	41387	84714	89	0.361405
NC_035109.1	41396	51934	91	-nan
NC_035109.1	41396	51935	91	-nan
NC_035109.1	41396	51960	90	-nan
NC_035109.1	41396	51965	91	-nan
NC_035109.1	41396	52134	89	-nan
NC_035109.1	41396	52138	89	-nan
NC_035109.1	41396	54840	92	-nan
NC_035109.1	41396	59954	84	-nan
NC_035109.1	41396	59968	84	-nan
NC_035109.1	41396	60068	81	-nan
NC_035109.1	41396	60093	81	-nan
NC_035109.1	41396	60104	81	-nan
NC_035109.1	41396	60109	81	-nan
NC_035109.1	41396	60127	81	-nan
NC_035109.1	41396	73214	89	-nan
NC_035109.1	41396	84714	89	-nan
NC_035109.1	51934	54840	95	-nan
NC_035109.1	51934	59954	87	-nan
NC_035109.1	51934	59968	87	-nan
NC_035109.1	51934	60068	84	-nan
NC_035109.1	51934	60093	84	-nan
NC_035109.1	51934	60104	84	-nan
NC_035109.1	51934	60109	84	-nan
NC_035109.1	51934	60127	84	-nan
NC_035109.1	51934	73214	91	-nan
NC_035109.1	51934	84714	92	-nan
NC_035109.1	51935	54840	95	-nan
NC_035109.1	51935	59954	87	-nan
NC_035109.1	51935	59968	87	-nan
NC_035109.1	51935	60068	84	-nan
NC_035109.1	51935	60093	84	-nan
NC_035109.1	51935	60104	84	-nan
NC_035109.1	51935	60109	84	-nan
NC_035109.1	51935	60127	84	-nan
NC_035109.1	51935	73214	91	-nan
NC_035109.1	51935	84714	92	-nan
NC_035109.1	51960	54840	94	-nan
NC_035109.1	51960	59954	87	-nan
NC_035109.1	51960	59968	87	-nan
NC_035109.1	51960	60068	84	-nan
NC_035109.1	51960	60093	84	-nan
NC_035109.1	51960	60104	84	0.147928
NC_035109.1	51960	60109	84	0.147928
NC_035109.1	51960	60127	84	-nan
NC_035109.1	51960	73214	90	0.0567108
NC_035109.1	51960	84714	91	0.755721
NC_035109.1	51965	54840	95	-nan
NC_035109.1	51965	59954	87	-nan
NC_035109.1	51965	59968	87	-nan
NC_035109.1	51965	60068	84	-nan
NC_035109.1	51965	60093	84	-nan
NC_035109.1	51965	60104	84	0.000293858
NC_035109.1	51965	60109	84	0.000293858
NC_035109.1	51965	60127	84	-nan
NC_035109.1	51965	73214	91	0.000925252
NC_035109.1	51965	84714	92	0.00549582
NC_035109.1	52134	54840	93	-nan
NC_035109.1	52134	59954	85	-nan
NC_035109.1	52134	59968	85	-nan
NC_035109.1	52134	60068	82	-nan
NC_035109.1	52134	60093	82	-nan
NC_035109.1	52134	60104	82	0.000633112
NC_035109.1	52134	60109	82	0.000633112
NC_035109.1	52134	60127	82	-nan
NC_035109.1	52134	73214	89	0.0156965
NC_035109.1	52134	84714	90	0.0149532
NC_035109.1	52138	54840	93	-nan
NC_035109.1	52138	59954	86	-nan
NC_035109.1	52138	59968	86	-nan
NC_035109.1	52138	60068	83	-nan
NC_035109.1	52138	60093	83	-nan
NC_035109.1	52138	60104	83	0.147868
NC_035109.1	52138	60109	83	0.147868
NC_035109.1	52138	60127	83	-nan
NC_035109.1	52138	73214	89	0.0585647
NC_035109.1	52138	84714	90	0.709595
NC_035109.1	54840	59954	89	-nan
NC_035109.1	54840	59968	89	-nan
NC_035109.1	54840	60068	86	-nan
NC_035109.1	54840	60093	86	-nan
NC_035109.1	54840	60104	86	-nan
NC_035109.1	54840	60109	86	-nan
NC_035109.1	54840	60127	86	-nan
NC_035109.1	54840	73214	92	-nan
NC_035109.1	54840	84714	94	-nan
NC_035109.1	59954	73214	87	-nan
NC_035109.1	59954	84714	86	-nan
NC_035109.1	59968	73214	87	-nan
NC_035109.1	59968	84714	86	-nan
NC_035109.1	60068	73214	84	-nan
NC_035109.1	60068	84714	83	-nan
NC_035109.1	60093	73214	84	-nan
NC_035109.1	60093	84714	83	-nan
NC_035109.1	60104	73214	84	0.00458919
NC_035109.1	60104	84714	83	0.024662
NC_035109.1	60109	73214	84	0.00458919
NC_035109.1	60109	84714	83	0.024662
NC_035109.1	60127	73214	84	-nan
NC_035109.1	60127	84714	83	-nan
NC_035109.1	73214	84714	89	0.0710502
NC_035109.1	347931	355497	91	-nan
NC_035109.1	347931	356365	92	-nan
NC_035109.1	347931	356378	94	-nan
NC_035109.1	347931	356397	94	-nan
NC_035109.1	347931	356408	94	-nan
NC_035109.1	347931	356524	94	-nan
NC_035109.1	347931	356527	94	-nan
NC_035109.1	347931	356543	93	-nan
NC_035109.1	347931	356562	93	-nan
NC_035109.1	347931	356573	94	-nan
NC_035109.1	347931	356585	94	-nan
NC_035109.1	347931	356586	94	-nan
NC_035109.1	347931	356591	94	-nan
NC_035109.1	347931	373176	93	-nan
NC_035109.1	347931	381066	95	-nan
NC_035109.1	347931	393845	89	-nan
NC_035109.1	347931	423418	86	-nan
NC_035109.1	347935	355497	91	-nan
NC_035109.1	347935	356365	92	-nan
NC_035109.1	347935	356378	94	-nan
NC_035109.1	347935	356397	94	-nan
NC_035109.1	347935	356408	94	-nan
NC_035109.1	347935	356524	94	-nan
NC_035109.1	347935	356527	94	-nan
NC_035109.1	347935	356543	93	-nan
NC_035109.1	347935	356562	93	-nan
NC_035109.1	347935	356573	94	-nan
NC_035109.1	347935	356585	94	-nan
NC_035109.1	347935	356586	94	-nan
NC_035109.1	347935	356591	94	-nan
NC_035109.1	347935	373176	93	-nan
NC_035109.1	347935	381066	95	-nan
NC_035109.1	347935	393845	89	-nan
NC_035109.1	347935	423418	86	-nan
NC_035109.1	347938	355497	91	-nan
NC_035109.1	347938	356365	92	-nan
NC_035109.1	347938	356378	94	-nan
NC_035109.1	347938	356397	94	-nan
NC_035109.1	347938	356408	94	-nan
NC_035109.1	347938	356524	94	-nan
NC_035109.1	347938	356527	94	-nan
NC_035109.1	347938	356543	93	-nan
NC_035109.1	347938	356562	93	-nan
NC_035109.1	347938	356573	94	-nan
NC_035109.1	347938	356585	94	-nan
NC_035109.1	347938	356586	94	-nan
NC_035109.1	347938	356591	94	-nan
NC_035109.1	347938	373176	93	-nan
NC_035109.1	347938	381066	95	-nan
NC_035109.1	347938	393845	89	-nan
NC_035109.1	347938	423418	86	-nan
NC_035109.1	347956	355497	91	-nan
NC_035109.1	347956	356365	92	-nan
NC_035109.1	347956	356378	94	-nan
NC_035109.1	347956	356397	94	-nan
NC_035109.1	347956	356408	94	-nan
NC_035109.1	347956	356524	94	-nan
NC_035109.1	347956	356527	94	-nan
NC_035109.1	347956	356543	93	-nan
NC_035109.1	347956	356562	93	-nan
NC_035109.1	347956	356573	94	-nan
NC_035109.1	347956	356585	94	-nan
NC_035109.1	347956	356586	94	-nan
NC_035109.1	347956	356591	94	-nan
NC_035109.1	347956	373176	93	-nan
NC_035109.1	347956	381066	95	-nan
NC_035109.1	347956	393845	89	-nan
NC_035109.1	347956	423418	86	-nan
NC_035109.1	347958	355497	91	-nan
NC_035109.1	347958	356365	91	0.156151
NC_035109.1	347958	356378	93	0.0143517
NC_035109.1	347958	356397	93	-nan
NC_035109.1	347958	356408	93	-nan
NC_035109.1	347958	356524	93	-nan
NC_035109.1	347958	356527	93	-nan
NC_035109.1	347958	356543	92	0.76408
NC_035109.1	347958	356562	92	0.76408
NC_035109.1	347958	356573	93	-nan
NC_035109.1	347958	356585	93	-nan
NC_035109.1	347958	356586	93	-nan
NC_035109.1	347958	356591	93	0.00325436
NC_035109.1	347958	373176	92	-nan
NC_035109.1	347958	381066	94	0.00317501
NC_035109.1	347958	393845	88	-nan
NC_035109.1	347958	423418	85	-nan
NC_035109.1	347976	355497	91	-nan
NC_035109.1	347976	356365	92	-nan
NC_035109.1	347976	356378	94	-nan
NC_035109.1	347976	356397	94	-nan
NC_035109.1	347976	356408	94	-nan
NC_035109.1	347976	356524	94	-nan
NC_035109.1	347976	356527	94	-nan
NC_035109.1	347976	356543	93	-nan
NC_035109.1	347976	356562	93	-nan
NC_035109.1	347976	356573	94	-nan
NC_035109.1	347976	356585	94	-nan
NC_035109.1	347976	356586	94	-nan
NC_035109.1	347976	356591	94	-nan
NC_035109.1	347976	373176	93	-nan
NC_035109.1	347976	381066	95	-nan
NC_035109.1	347976	393845	89	-nan
NC_035109.1	347976	423418	86	-nan
NC_035109.1	347978	355497	91	-nan
NC_035109.1	347978	356365	92	-nan
NC_035109.1	347978	356378	94	-nan
NC_035109.1	347978	356397	94	-nan
NC_035109.1	347978	356408	94	-nan
NC_035109.1	347978	356524	94	-nan
NC_035109.1	347978	356527	94	-nan
NC_035109.1	347978	356543	93	-nan
NC_035109.1	347978	356562	93	-nan
NC_035109.1	347978	356573	94	-nan
NC_035109.1	347978	356585	94	-nan
NC_035109.1	347978	356586	94	-nan
NC_035109.1	347978	356591	94	-nan
NC_035109.1	347978	373176	93	-nan
NC_035109.1	347978	381066	95	-nan
NC_035109.1	347978	393845	89	-nan
NC_035109.1	347978	423418	86	-nan
NC_035109.1	347987	355497	91	-nan
NC_035109.1	347987	356365	92	-nan
NC_035109.1	347987	356378	94	-nan
NC_035109.1	347987	356397	94	-nan
NC_035109.1	347987	356408	94	-nan
NC_035109.1	347987	356524	94	-nan
NC_035109.1	347987	356527	94	-nan
NC_035109.1	347987	356543	93	-nan
NC_035109.1	347987	356562	93	-nan
NC_035109.1	347987	356573	94	-nan
NC_035109.1	347987	356585	94	-nan
NC_035109.1	347987	356586	94	-nan
NC_035109.1	347987	356591	94	-nan
NC_035109.1	347987	373176	93	-nan
NC_035109.1	347987	381066	95	-nan
NC_035109.1	347987	393845	89	-nan
NC_035109.1	347987	423418	86	-nan
NC_035109.1	347992	355497	91	-nan
NC_035109.1	347992	356365	92	-nan
NC_035109.1	347992	356378	94	-nan
NC_035109.1	347992	356397	94	-nan
NC_035109.1	347992	356408	94	-nan
NC_035109.1	347992	356524	94	-nan
NC_035109.1	347992	356527	94	-nan
NC_035109.1	347992	356543	93	-nan
NC_035109.1	347992	356562	93	-nan
NC_035109.1	347992	356573	94	-nan
NC_035109.1	347992	356585	94	-nan
NC_035109.1	347992	356586	94	-nan
NC_035109.1	347992	356591	94	-nan
NC_035109.1	347992	373176	93	-nan
NC_035109.1	347992	381066	95	-nan
NC_035109.1	347992	393845	89	-nan
NC_035109.1	347992	423418	86	-nan
NC_035109.1	348090	355497	91	-nan
NC_035109.1	348090	356365	92	-nan
NC_035109.1	348090	356378	94	-nan
NC_035109.1	348090	356397	94	-nan
NC_035109.1	348090	356408	94	-nan
NC_035109.1	348090	356524	94	-nan
NC_035109.1	348090	356527	94	-nan
NC_035109.1	348090	356543	93	-nan
NC_035109.1	348090	356562	93	-nan
NC_035109.1	348090	356573	94	-nan
NC_035109.1	348090	356585	94	-nan
NC_035109.1	348090	356586	94	-nan
NC_035109.1	348090	356591	94	-nan
NC_035109.1	348090	373176	93	-nan
NC_035109.1	348090	381066	95	-nan
NC_035109.1	348090	393845	89	-nan
NC_035109.1	348090	423418	86	-nan
NC_035109.1	348096	355497	91	-nan
NC_035109.1	348096	356365	92	-nan
NC_035109.1	348096	356378	94	-nan
NC_035109.1	348096	356397	94	-nan
NC_035109.1	348096	356408	94	-nan
NC_035109.1	348096	356524	94	-nan
NC_035109.1	348096	356527	94	-nan
NC_035109.1	348096	356543	93	-nan
NC_035109.1	348096	356562	93	-nan
NC_035109.1	348096	356573	94	-nan
NC_035109.1	348096	356585	94	-nan
NC_035109.1	348096	356586	94	-nan
NC_035109.1	348096	356591	94	-nan
NC_035109.1	348096	373176	93	-nan
NC_035109.1	348096	381066	95	-nan
NC_035109.1	348096	393845	89	-nan
NC_035109.1	348096	423418	86	-nan
NC_035109.1	348103	355497	90	-nan
NC_035109.1	348103	356365	91	-nan
NC_035109.1	348103	356378	93	-nan
NC_035109.1	348103	356397	93	-nan
NC_035109.1	348103	356408	93	-nan
NC_035109.1	348103	356524	93	-nan
NC_035109.1	348103	356527	93	-nan
NC_035109.1	348103	356543	92	-nan
NC_035109.1	348103	356562	92	-nan
NC_035109.1	348103	356573	93	-nan
NC_035109.1	348103	356585	93	-nan
NC_035109.1	348103	356586	93	-nan
NC_035109.1	348103	356591	93	-nan
NC_035109.1	348103	373176	92	-nan
NC_035109.1	348103	381066	94	-nan
NC_035109.1	348103	393845	88	-nan
NC_035109.1	348103	423418	85	-nan
NC_035109.1	348111	355497	91	-nan
NC_035109.1	348111	356365	92	-nan
NC_035109.1	348111	356378	94	-nan
NC_035109.1	348111	356397	94	-nan
NC_035109.1	348111	356408	94	-nan
NC_035109.1	348111	356524	94	-nan
NC_035109.1	348111	356527	94	-nan
NC_035109.1	348111	356543	93	-nan
NC_035109.1	348111	356562	93	-nan
NC_035109.1	348111	356573	94	-nan
NC_035109.1	348111	356585	94	-nan
NC_035109.1	348111	356586	94	-nan
NC_035109.1	348111	356591	94	-nan
NC_035109.1	348111	373176	93	-nan
NC_035109.1	348111	381066	95	-nan
NC_035109.1	348111	393845	89	-nan
NC_035109.1	348111	423418	86	-nan
NC_035109.1	348119	355497	89	-nan
NC_035109.1	348119	356365	90	0.017094
NC_035109.1	348119	356378	92	0.00180832
NC_035109.1	348119	356397	92	-nan
NC_035109.1	348119	356408	92	-nan
NC_035109.1	348119	356524	92	-nan
NC_035109.1	348119	356527	92	-nan
NC_035109.1	348119	356543	92	0.0240314
NC_035109.1	348119	356562	92	0.0240314
NC_035109.1	348119	356573	92	-nan
NC_035109.1	348119	356585	92	-nan
NC_035109.1	348119	356586	92	-nan
NC_035109.1	348119	356591	92	0.00180832
NC_035109.1	348119	373176	91	-nan
NC_035109.1	348119	381066	93	0.0668896
NC_035109.1	348119	393845	87	-nan
NC_035109.1	348119	423418	85	-nan
NC_035109.1	348131	355497	91	-nan
NC_035109.1	348131	356365	92	0.0130822
NC_035109.1	348131	356378	94	0.00011562
NC_035109.1	348131	356397	94	-nan
NC_035109.1	348131	356408	94	-nan
NC_035109.1	348131	356524	94	-nan
NC_035109.1	348131	356527	94	-nan
NC_035109.1	348131	356543	93	0.00295568
NC_035109.1	348131	356562	93	0.00295568
NC_035109.1	348131	356573	94	-nan
NC_035109.1	348131	356585	94	-nan
NC_035109.1	348131	356586	94	-nan
NC_035109.1	348131	356591	94	0.00011562
NC_035109.1	348131	373176	93	-nan
NC_035109.1	348131	381066	95	0.000113173
NC_035109.1	348131	393845	89	-nan
NC_035109.1	348131	423418	86	-nan
NC_035109.1	348138	355497	91	-nan
NC_035109.1	348138	356365	92	-nan
NC_035109.1	348138	356378	94	-nan
NC_035109.1	348138	356397	94	-nan
NC_035109.1	348138	356408	94	-nan
NC_035109.1	348138	356524	94	-nan
NC_035109.1	348138	356527	94	-nan
NC_035109.1	348138	356543	93	-nan
NC_035109.1	348138	356562	93	-nan
NC_035109.1	348138	356573	94	-nan
NC_035109.1	348138	356585	94	-nan
NC_035109.1	348138	356586	94	-nan
NC_035109.1	348138	356591	94	-nan
NC_035109.1	348138	373176	93	-nan
NC_035109.1	348138	381066	95	-nan
NC_035109.1	348138	393845	89	-nan
NC_035109.1	348138	423418	86	-nan
NC_035109.1	348153	355497	91	-nan
NC_035109.1	348153	356365	92	-nan
NC_035109.1	348153	356378	94	-nan
NC_035109.1	348153	356397	94	-nan
NC_035109.1	348153	356408	94	-nan
NC_035109.1	348153	356524	94	-nan
NC_035109.1	348153	356527	94	-nan
NC_035109.1	348153	356543	93	-nan
NC_035109.1	348153	356562	93	-nan
NC_035109.1	348153	356573	94	-nan
NC_035109.1	348153	356585	94	-nan
NC_035109.1	348153	356586	94	-nan
NC_035109.1	348153	356591	94	-nan
NC_035109.1	348153	373176	93	-nan
NC_035109.1	348153	381066	95	-nan
NC_035109.1	348153	393845	89	-nan
NC_035109.1	348153	423418	86	-nan
NC_035109.1	355497	356365	91	-nan
NC_035109.1	355497	356378	93	-nan
NC_035109.1	355497	356397	93	-nan
NC_035109.1	355497	356408	93	-nan
NC_035109.1	355497	356524	93	-nan
NC_035109.1	355497	356527	93	-nan
NC_035109.1	355497	356543	92	-nan
NC_035109.1	355497	356562	92	-nan
NC_035109.1	355497	356573	93	-nan
NC_035109.1	355497	356585	93	-nan
NC_035109.1	355497	356586	93	-nan
NC_035109.1	355497	356591	93	-nan
NC_035109.1	355497	373176	90	-nan
NC_035109.1	355497	381066	94	-nan
NC_035109.1	355497	393845	87	-nan
NC_035109.1	355497	423418	84	-nan
NC_035109.1	355497	450654	90	-nan
NC_035109.1	356365	373176	91	-nan
NC_035109.1	356365	381066	94	-nan
NC_035109.1	356365	393845	88	-nan
NC_035109.1	356365	423418	85	-nan
NC_035109.1	356365	450654	91	0.00121951
NC_035109.1	356365	455984	88	-nan
NC_035109.1	356365	456150	88	-nan
NC_035109.1	356365	456185	88	0.00212615
NC_035109.1	356365	456189	87	-nan
NC_035109.1	356365	456193	88	-nan
NC_035109.1	356378	373176	93	-nan
NC_035109.1	356378	381066	96	0.000110803
NC_035109.1	356378	393845	90	-nan
NC_035109.1	356378	423418	87	-nan
NC_035109.1	356378	450654	93	0.000118147
NC_035109.1	356378	455984	90	-nan
NC_035109.1	356378	456150	90	-nan
NC_035109.1	356378	456185	90	0.000387447
NC_035109.1	356378	456189	89	-nan
NC_035109.1	356378	456193	90	-nan
NC_035109.1	356397	373176	93	-nan
NC_035109.1	356397	381066	96	-nan
NC_035109.1	356397	393845	90	-nan
NC_035109.1	356397	423418	87	-nan
NC_035109.1	356397	450654	93	-nan
NC_035109.1	356397	455984	90	-nan
NC_035109.1	356397	456150	90	-nan
NC_035109.1	356397	456185	90	-nan
NC_035109.1	356397	456189	89	-nan
NC_035109.1	356397	456193	90	-nan
NC_035109.1	356408	373176	93	-nan
NC_035109.1	356408	381066	96	-nan
NC_035109.1	356408	393845	90	-nan
NC_035109.1	356408	423418	87	-nan
NC_035109.1	356408	450654	93	-nan
NC_035109.1	356408	455984	90	-nan
NC_035109.1	356408	456150	90	-nan
NC_035109.1	356408	456185	90	-nan
NC_035109.1	356408	456189	89	-nan
NC_035109.1	356408	456193	90	-nan
NC_035109.1	356524	373176	93	-nan
NC_035109.1	356524	381066	96	-nan
NC_035109.1	356524	393845	90	-nan
NC_035109.1	356524	423418	87	-nan
NC_035109.1	356524	450654	93	-nan
NC_035109.1	356524	455984	90	-nan
NC_035109.1	356524	456150	90	-nan
NC_035109.1	356524	456185	90	-nan
NC_035109.1	356524	456189	89	-nan
NC_035109.1	356524	456193	90	-nan
NC_035109.1	356527	373176	93	-nan
NC_035109.1	356527	381066	96	-nan
NC_035109.1	356527	393845	90	-nan
NC_035109.1	356527	423418	87	-nan
NC_035109.1	356527	450654	93	-nan
NC_035109.1	356527	455984	90	-nan
NC_035109.1	356527	456150	90	-nan
NC_035109.1	356527	456185	90	-nan
NC_035109.1	356527	456189	89	-nan
NC_035109.1	356527	456193	90	-nan
NC_035109.1	356543	373176	92	-nan
NC_035109.1	356543	381066	95	0.00298741
NC_035109.1	356543	393845	89	-nan
NC_035109.1	356543	423418	87	-nan
NC_035109.1	356543	450654	92	0.0186385
NC_035109.1	356543	455984	89	-nan
NC_035109.1	356543	456150	89	-nan
NC_035109.1	356543	456185	89	0.000103966
NC_035109.1	356543	456189	88	-nan
NC_035109.1	356543	456193	89	-nan
NC_035109.1	356562	373176	92	-nan
NC_035109.1	356562	381066	95	0.00298741
NC_035109.1	356562	393845	89	-nan
NC_035109.1	356562	423418	87	-nan
NC_035109.1	356562	450654	92	0.0186385
NC_035109.1	356562	455984	89	-nan
NC_035109.1	356562	456150	89	-nan
NC_035109.1	356562	456185	89	0.000103966
NC_035109.1	356562	456189	88	-nan
NC_035109.1	356562	456193	89	-nan
NC_035109.1	356573	373176	93	-nan
NC_035109.1	356573	381066	96	-nan
NC_035109.1	356573	393845	90	-nan
NC_035109.1	356573	423418	87	-nan
NC_035109.1	356573	450654	93	-nan
NC_035109.1	356573	455984	90	-nan
NC_035109.1	356573	456150	90	-nan
NC_035109.1	356573	456185	90	-nan
NC_035109.1	356573	456189	89	-nan
NC_035109.1	356573	456193	90	-nan
NC_035109.1	356585	373176	93	-nan
NC_035109.1	356585	381066	96	-nan
NC_035109.1	356585	393845	90	-nan
NC_035109.1	356585	423418	87	-nan
NC_035109.1	356585	450654	93	-nan
NC_035109.1	356585	455984	90	-nan
NC_035109.1	356585	456150	90	-nan
NC_035109.1	356585	456185	90	-nan
NC_035109.1	356585	456189	89	-nan
NC_035109.1	356585	456193	90	-nan
NC_035109.1	356586	373176	93	-nan
NC_035109.1	356586	381066	96	0.000110803
NC_035109.1	356586	393845	90	-nan
NC_035109.1	356586	423418	87	-nan
NC_035109.1	356586	450654	93	-nan
NC_035109.1	356586	455984	90	-nan
NC_035109.1	356586	456150	90	-nan
NC_035109.1	356586	456185	90	0.000387447
NC_035109.1	356586	456189	89	-nan
NC_035109.1	356586	456193	90	-nan
NC_035109.1	356591	373176	93	-nan
NC_035109.1	356591	381066	96	0.000110803
NC_035109.1	356591	393845	90	-nan
NC_035109.1	356591	423418	87	-nan
NC_035109.1	356591	450654	93	0.000118147
NC_035109.1	356591	455984	90	-nan
NC_035109.1	356591	456150	90	-nan
NC_035109.1	356591	456185	90	0.000387447
NC_035109.1	356591	456189	89	-nan
NC_035109.1	356591	456193	90	-nan
NC_035109.1	373176	381066	94	-nan
NC_035109.1	373176	393845	90	-nan
NC_035109.1	373176	423418	86	-nan
NC_035109.1	373176	450654	92	-nan
NC_035109.1	373176	455984	88	-nan
NC_035109.1	373176	456150	88	-nan
NC_035109.1	373176	456185	88	-nan
NC_035109.1	373176	456189	87	-nan
NC_035109.1	373176	456193	88	-nan
NC_035109.1	373176	462638	94	-nan
NC_035109.1	381066	393845	91	-nan
NC_035109.1	381066	423418	87	-nan
NC_035109.1	381066	450654	94	0.00011562
NC_035109.1	381066	455984	92	-nan
NC_035109.1	381066	456150	92	-nan
NC_035109.1	381066	456185	92	0.000370416
NC_035109.1	381066	456189	91	-nan
NC_035109.1	381066	456193	92	-nan
NC_035109.1	381066	462638	98	-nan
NC_035109.1	381066	474062	88	-nan
NC_035109.1	393845	423418	82	-nan
NC_035109.1	393845	450654	88	-nan
NC_035109.1	393845	455984	85	-nan
NC_035109.1	393845	456150	85	-nan
NC_035109.1	393845	456185	85	-nan
NC_035109.1	393845	456189	84	-nan
NC_035109.1	393845	456193	85	-nan
NC_035109.1	393845	462638	91	-nan
NC_035109.1	393845	474062	82	-nan
NC_035109.1	393845	487669	90	-nan
NC_035109.1	393845	492815	88	-nan
NC_035109.1	423418	450654	85	-nan
NC_035109.1	423418	455984	81	-nan
NC_035109.1	423418	456150	81	-nan
NC_035109.1	423418	456185	81	-nan
NC_035109.1	423418	456189	80	-nan
NC_035109.1	423418	456193	81	-nan
NC_035109.1	423418	462638	87	-nan
NC_035109.1	423418	474062	84	-nan
NC_035109.1	423418	487669	86	-nan
NC_035109.1	423418	492815	84	-nan
NC_035109.1	450654	455984	88	-nan
NC_035109.1	450654	456150	88	-nan
NC_035109.1	450654	456185	88	0.32567
NC_035109.1	450654	456189	87	-nan
NC_035109.1	450654	456193	88	-nan
NC_035109.1	450654	462638	94	-nan
NC_035109.1	450654	474062	86	-nan
NC_035109.1	450654	487669	93	-nan
NC_035109.1	450654	492815	91	0.000378788
NC_035109.1	450654	526222	87	0.00425081
NC_035109.1	450654	526235	90	-nan
NC_035109.1	450654	526240	90	0.000126247
NC_035109.1	450654	526249	90	0.000126247
NC_035109.1	450654	526383	90	0.000126247
NC_035109.1	450654	526387	90	-nan
NC_035109.1	450654	526400	90	0.000126247
NC_035109.1	455984	462638	92	-nan
NC_035109.1	455984	474062	83	-nan
NC_035109.1	455984	487669	91	-nan
NC_035109.1	455984	492815	89	-nan
NC_035109.1	455984	526222	85	-nan
NC_035109.1	455984	526235	88	-nan
NC_035109.1	455984	526240	88	-nan
NC_035109.1	455984	526249	88	-nan
NC_035109.1	455984	526383	88	-nan
NC_035109.1	455984	526387	88	-nan
NC_035109.1	455984	526400	88	-nan
NC_035109.1	456150	462638	92	-nan
NC_035109.1	456150	474062	83	-nan
NC_035109.1	456150	487669	91	-nan
NC_035109.1	456150	492815	89	-nan
NC_035109.1	456150	526222	85	-nan
NC_035109.1	456150	526235	88	-nan
NC_035109.1	456150	526240	88	-nan
NC_035109.1	456150	526249	88	-nan
NC_035109.1	456150	526383	88	-nan
NC_035109.1	456150	526387	88	-nan
NC_035109.1	456150	526400	88	-nan
NC_035109.1	456185	462638	92	-nan
NC_035109.1	456185	474062	83	-nan
NC_035109.1	456185	487669	91	-nan
NC_035109.1	456185	492815	89	0.00121687
NC_035109.1	456185	526222	85	0.0152439
NC_035109.1	456185	526235	88	-nan
NC_035109.1	456185	526240	88	0.00040568
NC_035109.1	456185	526249	88	0.00040568
NC_035109.1	456185	526383	88	0.00040568
NC_035109.1	456185	526387	88	-nan
NC_035109.1	456185	526400	88	0.00040568
NC_035109.1	456189	462638	91	-nan
NC_035109.1	456189	474062	82	-nan
NC_035109.1	456189	487669	90	-nan
NC_035109.1	456189	492815	89	-nan
NC_035109.1	456189	526222	84	-nan
NC_035109.1	456189	526235	87	-nan
NC_035109.1	456189	526240	87	-nan
NC_035109.1	456189	526249	87	-nan
NC_035109.1	456189	526383	87	-nan
NC_035109.1	456189	526387	87	-nan
NC_035109.1	456189	526400	87	-nan
NC_035109.1	456193	462638	92	-nan
NC_035109.1	456193	474062	83	-nan
NC_035109.1	456193	487669	91	-nan
NC_035109.1	456193	492815	89	-nan
NC_035109.1	456193	526222	85	-nan
NC_035109.1	456193	526235	88	-nan
NC_035109.1	456193	526240	88	-nan
NC_035109.1	456193	526249	88	-nan
NC_035109.1	456193	526383	88	-nan
NC_035109.1	456193	526387	88	-nan
NC_035109.1	456193	526400	88	-nan
NC_035109.1	462638	474062	88	-nan
NC_035109.1	462638	487669	97	-nan
NC_035109.1	462638	492815	95	-nan
NC_035109.1	462638	526222	91	-nan
NC_035109.1	462638	526235	94	-nan
NC_035109.1	462638	526240	94	-nan
NC_035109.1	462638	526249	94	-nan
NC_035109.1	462638	526383	94	-nan
NC_035109.1	462638	526387	94	-nan
NC_035109.1	462638	526400	94	-nan
NC_035109.1	474062	487669	87	-nan
NC_035109.1	474062	492815	85	-nan
NC_035109.1	474062	526222	85	-nan
NC_035109.1	474062	526235	87	-nan
NC_035109.1	474062	526240	87	-nan
NC_035109.1	474062	526249	87	-nan
NC_035109.1	474062	526383	87	-nan
NC_035109.1	474062	526387	87	-nan
NC_035109.1	474062	526400	87	-nan
NC_035109.1	487669	492815	94	-nan
NC_035109.1	487669	526222	90	-nan
NC_035109.1	487669	526235	93	-nan
NC_035109.1	487669	526240	93	-nan
NC_035109.1	487669	526249	93	-nan
NC_035109.1	487669	526383	93	-nan
NC_035109.1	487669	526387	93	-nan
NC_035109.1	487669	526400	93	-nan
NC_035109.1	492815	526222	88	0.0092285
NC_035109.1	492815	526235	91	-nan
NC_035109.1	492815	526240	91	0.000249688
NC_035109.1	492815	526249	91	0.000249688
NC_035109.1	492815	526383	91	0.000249688
NC_035109.1	492815	526387	91	-nan
NC_035109.1	492815	526400	91	0.000249688
NC_035109.1	646397	672046	95	-nan
NC_035109.1	646397	672237	89	-nan
NC_035109.1	646397	672244	94	-nan
NC_035109.1	646397	672272	88	-nan
NC_035109.1	672046	750694	85	-nan
NC_035109.1	672237	750694	81	0.00481541
NC_035109.1	672244	750694	84	-nan
NC_035109.1	672272	750694	80	0.00520532
NC_035109.1	973062	1024927	91	-nan
NC_035109.1	973062	1037846	86	-nan
NC_035109.1	973062	1037859	86	-nan
NC_035109.1	973062	1037862	84	-nan
NC_035109.1	973062	1037863	86	-nan
NC_035109.1	973062	1037871	86	-nan
NC_035109.1	973062	1037881	86	-nan
NC_035109.1	973062	1037907	86	-nan
NC_035109.1	973062	1038004	82	-nan
NC_035109.1	973062	1038059	82	-nan
NC_035109.1	973062	1064822	87	-nan
NC_035109.1	973062	1064827	88	-nan
NC_035109.1	973062	1064832	88	-nan
NC_035109.1	973062	1064860	88	-nan
NC_035109.1	973062	1064875	88	-nan
NC_035109.1	973062	1064989	87	-nan
NC_035109.1	973062	1064999	87	-nan
NC_035109.1	973062	1065002	86	-nan
NC_035109.1	973062	1065005	87	-nan
NC_035109.1	973062	1065011	87	-nan
NC_035109.1	973062	1065019	87	-nan
NC_035109.1	973062	1065020	87	-nan
NC_035109.1	973062	1065029	87	-nan
NC_035109.1	973062	1065031	87	-nan
NC_035109.1	973062	1065035	87	-nan
NC_035109.1	973062	1065037	87	-nan
NC_035109.1	973062	1065038	85	-nan
NC_035109.1	973062	1065040	87	-nan
NC_035109.1	973063	1024927	92	-nan
NC_035109.1	973063	1037846	87	-nan
NC_035109.1	973063	1037859	87	-nan
NC_035109.1	973063	1037862	84	-nan
NC_035109.1	973063	1037863	87	-nan
NC_035109.1	973063	1037871	87	-nan
NC_035109.1	973063	1037881	87	-nan
NC_035109.1	973063	1037907	87	-nan
NC_035109.1	973063	1038004	83	-nan
NC_035109.1	973063	1038059	83	-nan
NC_035109.1	973063	1064822	88	-nan
NC_035109.1	973063	1064827	89	-nan
NC_035109.1	973063	1064832	89	-nan
NC_035109.1	973063	1064860	89	-nan
NC_035109.1	973063	1064875	89	-nan
NC_035109.1	973063	1064989	88	-nan
NC_035109.1	973063	1064999	88	-nan
NC_035109.1	973063	1065002	87	-nan
NC_035109.1	973063	1065005	88	-nan
NC_035109.1	973063	1065011	88	-nan
NC_035109.1	973063	1065019	88	-nan
NC_035109.1	973063	1065020	88	-nan
NC_035109.1	973063	1065029	88	-nan
NC_035109.1	973063	1065031	88	-nan
NC_035109.1	973063	1065035	88	-nan
NC_035109.1	973063	1065037	88	-nan
NC_035109.1	973063	1065038	86	-nan
NC_035109.1	973063	1065040	88	-nan
NC_035109.1	973073	1024927	92	-nan
NC_035109.1	973073	1037846	87	-nan
NC_035109.1	973073	1037859	87	-nan
NC_035109.1	973073	1037862	84	-nan
NC_035109.1	973073	1037863	87	-nan
NC_035109.1	973073	1037871	87	-nan
NC_035109.1	973073	1037881	87	-nan
NC_035109.1	973073	1037907	87	-nan
NC_035109.1	973073	1038004	83	-nan
NC_035109.1	973073	1038059	83	-nan
NC_035109.1	973073	1064822	88	-nan
NC_035109.1	973073	1064827	89	-nan
NC_035109.1	973073	1064832	89	-nan
NC_035109.1	973073	1064860	89	-nan
NC_035109.1	973073	1064875	89	-nan
NC_035109.1	973073	1064989	88	-nan
NC_035109.1	973073	1064999	88	-nan
NC_035109.1	973073	1065002	87	-nan
NC_035109.1	973073	1065005	88	-nan
NC_035109.1	973073	1065011	88	-nan
NC_035109.1	973073	1065019	88	-nan
NC_035109.1	973073	1065020	88	-nan
NC_035109.1	973073	1065029	88	-nan
NC_035109.1	973073	1065031	88	-nan
NC_035109.1	973073	1065035	88	-nan
NC_035109.1	973073	1065037	88	-nan
NC_035109.1	973073	1065038	86	-nan
NC_035109.1	973073	1065040	88	-nan
NC_035109.1	973095	1024927	91	-nan
NC_035109.1	973095	1037846	86	-nan
NC_035109.1	973095	1037859	86	-nan
NC_035109.1	973095	1037862	83	-nan
NC_035109.1	973095	1037863	86	-nan
NC_035109.1	973095	1037871	86	-nan
NC_035109.1	973095	1037881	86	-nan
NC_035109.1	973095	1037907	86	-nan
NC_035109.1	973095	1038004	82	-nan
NC_035109.1	973095	1038059	82	-nan
NC_035109.1	973095	1064822	87	-nan
NC_035109.1	973095	1064827	88	-nan
NC_035109.1	973095	1064832	88	-nan
NC_035109.1	973095	1064860	88	-nan
NC_035109.1	973095	1064875	88	-nan
NC_035109.1	973095	1064989	87	-nan
NC_035109.1	973095	1064999	87	-nan
NC_035109.1	973095	1065002	86	-nan
NC_035109.1	973095	1065005	87	-nan
NC_035109.1	973095	1065011	87	-nan
NC_035109.1	973095	1065019	87	-nan
NC_035109.1	973095	1065020	87	-nan
NC_035109.1	973095	1065029	87	-nan
NC_035109.1	973095	1065031	87	-nan
NC_035109.1	973095	1065035	87	-nan
NC_035109.1	973095	1065037	87	-nan
NC_035109.1	973095	1065038	85	-nan
NC_035109.1	973095	1065040	87	-nan
NC_035109.1	973098	1024927	92	-nan
NC_035109.1	973098	1037846	87	-nan
NC_035109.1	973098	1037859	87	-nan
NC_035109.1	973098	1037862	84	-nan
NC_035109.1	973098	1037863	87	-nan
NC_035109.1	973098	1037871	87	-nan
NC_035109.1	973098	1037881	87	-nan
NC_035109.1	973098	1037907	87	-nan
NC_035109.1	973098	1038004	83	-nan
NC_035109.1	973098	1038059	83	-nan
NC_035109.1	973098	1064822	88	-nan
NC_035109.1	973098	1064827	89	-nan
NC_035109.1	973098	1064832	89	-nan
NC_035109.1	973098	1064860	89	-nan
NC_035109.1	973098	1064875	89	-nan
NC_035109.1	973098	1064989	88	-nan
NC_035109.1	973098	1064999	88	-nan
NC_035109.1	973098	1065002	87	-nan
NC_035109.1	973098	1065005	88	-nan
NC_035109.1	973098	1065011	88	-nan
NC_035109.1	973098	1065019	88	-nan
NC_035109.1	973098	1065020	88	-nan
NC_035109.1	973098	1065029	88	-nan
NC_035109.1	973098	1065031	88	-nan
NC_035109.1	973098	1065035	88	-nan
NC_035109.1	973098	1065037	88	-nan
NC_035109.1	973098	1065038	86	-nan
NC_035109.1	973098	1065040	88	-nan
NC_035109.1	973104	1024927	91	-nan
NC_035109.1	973104	1037846	86	-nan
NC_035109.1	973104	1037859	86	-nan
NC_035109.1	973104	1037862	84	-nan
NC_035109.1	973104	1037863	86	-nan
NC_035109.1	973104	1037871	86	-nan
NC_035109.1	973104	1037881	86	-nan
NC_035109.1	973104	1037907	86	-nan
NC_035109.1	973104	1038004	82	-nan
NC_035109.1	973104	1038059	82	-nan
NC_035109.1	973104	1064822	87	-nan
NC_035109.1	973104	1064827	88	-nan
NC_035109.1	973104	1064832	88	-nan
NC_035109.1	973104	1064860	88	-nan
NC_035109.1	973104	1064875	88	-nan
NC_035109.1	973104	1064989	87	-nan
NC_035109.1	973104	1064999	87	-nan
NC_035109.1	973104	1065002	86	-nan
NC_035109.1	973104	1065005	87	-nan
NC_035109.1	973104	1065011	87	-nan
NC_035109.1	973104	1065019	87	-nan
NC_035109.1	973104	1065020	87	-nan
NC_035109.1	973104	1065029	87	-nan
NC_035109.1	973104	1065031	87	-nan
NC_035109.1	973104	1065035	87	-nan
NC_035109.1	973104	1065037	87	-nan
NC_035109.1	973104	1065038	85	-nan
NC_035109.1	973104	1065040	87	-nan
NC_035109.1	973106	1024927	92	-nan
NC_035109.1	973106	1037846	87	-nan
NC_035109.1	973106	1037859	87	-nan
NC_035109.1	973106	1037862	84	-nan
NC_035109.1	973106	1037863	87	-nan
NC_035109.1	973106	1037871	87	-nan
NC_035109.1	973106	1037881	87	-nan
NC_035109.1	973106	1037907	87	-nan
NC_035109.1	973106	1038004	83	-nan
NC_035109.1	973106	1038059	83	-nan
NC_035109.1	973106	1064822	88	0.00125331
NC_035109.1	973106	1064827	89	-nan
NC_035109.1	973106	1064832	89	-nan
NC_035109.1	973106	1064860	89	-nan
NC_035109.1	973106	1064875	89	-nan
NC_035109.1	973106	1064989	88	-nan
NC_035109.1	973106	1064999	88	-nan
NC_035109.1	973106	1065002	87	-nan
NC_035109.1	973106	1065005	88	-nan
NC_035109.1	973106	1065011	88	-nan
NC_035109.1	973106	1065019	88	-nan
NC_035109.1	973106	1065020	88	-nan
NC_035109.1	973106	1065029	88	-nan
NC_035109.1	973106	1065031	88	-nan
NC_035109.1	973106	1065035	88	-nan
NC_035109.1	973106	1065037	88	-nan
NC_035109.1	973106	1065038	86	0.00131464
NC_035109.1	973106	1065040	88	-nan
NC_035109.1	973118	1024927	92	-nan
NC_035109.1	973118	1037846	87	-nan
NC_035109.1	973118	1037859	87	-nan
NC_035109.1	973118	1037862	84	-nan
NC_035109.1	973118	1037863	87	-nan
NC_035109.1	973118	1037871	87	-nan
NC_035109.1	973118	1037881	87	-nan
NC_035109.1	973118	1037907	87	-nan
NC_035109.1	973118	1038004	83	-nan
NC_035109.1	973118	1038059	83	-nan
NC_035109.1	973118	1064822	88	-nan
NC_035109.1	973118	1064827	89	-nan
NC_035109.1	973118	1064832	89	-nan
NC_035109.1	973118	1064860	89	-nan
NC_035109.1	973118	1064875	89	-nan
NC_035109.1	973118	1064989	88	-nan
NC_035109.1	973118	1064999	88	-nan
NC_035109.1	973118	1065002	87	-nan
NC_035109.1	973118	1065005	88	-nan
NC_035109.1	973118	1065011	88	-nan
NC_035109.1	973118	1065019	88	-nan
NC_035109.1	973118	1065020	88	-nan
NC_035109.1	973118	1065029	88	-nan
NC_035109.1	973118	1065031	88	-nan
NC_035109.1	973118	1065035	88	-nan
NC_035109.1	973118	1065037	88	-nan
NC_035109.1	973118	1065038	86	-nan
NC_035109.1	973118	1065040	88	-nan
NC_035109.1	973274	1024927	91	-nan
NC_035109.1	973274	1037846	86	-nan
NC_035109.1	973274	1037859	86	-nan
NC_035109.1	973274	1037862	84	-nan
NC_035109.1	973274	1037863	86	-nan
NC_035109.1	973274	1037871	86	-nan
NC_035109.1	973274	1037881	86	-nan
NC_035109.1	973274	1037907	86	-nan
NC_035109.1	973274	1038004	82	-nan
NC_035109.1	973274	1038059	82	-nan
NC_035109.1	973274	1064822	87	-nan
NC_035109.1	973274	1064827	88	-nan
NC_035109.1	973274	1064832	88	-nan
NC_035109.1	973274	1064860	88	-nan
NC_035109.1	973274	1064875	88	-nan
NC_035109.1	973274	1064989	87	-nan
NC_035109.1	973274	1064999	87	-nan
NC_035109.1	973274	1065002	86	-nan
NC_035109.1	973274	1065005	87	-nan
NC_035109.1	973274	1065011	87	-nan
NC_035109.1	973274	1065019	87	-nan
NC_035109.1	973274	1065020	87	-nan
NC_035109.1	973274	1065029	87	-nan
NC_035109.1	973274	1065031	87	-nan
NC_035109.1	973274	1065035	87	-nan
NC_035109.1	973274	1065037	87	-nan
NC_035109.1	973274	1065038	85	-nan
NC_035109.1	973274	1065040	87	-nan
NC_035109.1	973283	1024927	91	-nan
NC_035109.1	973283	1037846	86	-nan
NC_035109.1	973283	1037859	86	-nan
NC_035109.1	973283	1037862	84	-nan
NC_035109.1	973283	1037863	86	-nan
NC_035109.1	973283	1037871	86	-nan
NC_035109.1	973283	1037881	86	-nan
NC_035109.1	973283	1037907	86	-nan
NC_035109.1	973283	1038004	82	-nan
NC_035109.1	973283	1038059	82	-nan
NC_035109.1	973283	1064822	87	-nan
NC_035109.1	973283	1064827	88	-nan
NC_035109.1	973283	1064832	88	-nan
NC_035109.1	973283	1064860	88	-nan
NC_035109.1	973283	1064875	88	-nan
NC_035109.1	973283	1064989	87	-nan
NC_035109.1	973283	1064999	87	-nan
NC_035109.1	973283	1065002	86	-nan
NC_035109.1	973283	1065005	87	-nan
NC_035109.1	973283	1065011	87	-nan
NC_035109.1	973283	1065019	87	-nan
NC_035109.1	973283	1065020	87	-nan
NC_035109.1	973283	1065029	87	-nan
NC_035109.1	973283	1065031	87	-nan
NC_035109.1	973283	1065035	87	-nan
NC_035109.1	973283	1065037	87	-nan
NC_035109.1	973283	1065038	85	-nan
NC_035109.1	973283	1065040	87	-nan
NC_035109.1	973291	1024927	91	-nan
NC_035109.1	973291	1037846	86	-nan
NC_035109.1	973291	1037859	86	-nan
NC_035109.1	973291	1037862	84	-nan
NC_035109.1	973291	1037863	86	-nan
NC_035109.1	973291	1037871	86	-nan
NC_035109.1	973291	1037881	86	-nan
NC_035109.1	973291	1037907	86	-nan
NC_035109.1	973291	1038004	82	-nan
NC_035109.1	973291	1038059	82	-nan
NC_035109.1	973291	1064822	87	-nan
NC_035109.1	973291	1064827	88	-nan
NC_035109.1	973291	1064832	88	-nan
NC_035109.1	973291	1064860	88	-nan
NC_035109.1	973291	1064875	88	-nan
NC_035109.1	973291	1064989	87	-nan
NC_035109.1	973291	1064999	87	-nan
NC_035109.1	973291	1065002	86	-nan
NC_035109.1	973291	1065005	87	-nan
NC_035109.1	973291	1065011	87	-nan
NC_035109.1	973291	1065019	87	-nan
NC_035109.1	973291	1065020	87	-nan
NC_035109.1	973291	1065029	87	-nan
NC_035109.1	973291	1065031	87	-nan
NC_035109.1	973291	1065035	87	-nan
NC_035109.1	973291	1065037	87	-nan
NC_035109.1	973291	1065038	85	-nan
NC_035109.1	973291	1065040	87	-nan
NC_035109.1	1024927	1037846	84	-nan
NC_035109.1	1024927	1037859	84	-nan
NC_035109.1	1024927	1037862	81	-nan
NC_035109.1	1024927	1037863	84	-nan
NC_035109.1	1024927	1037871	84	-nan
NC_035109.1	1024927	1037881	84	-nan
NC_035109.1	1024927	1037907	84	-nan
NC_035109.1	1024927	1038004	81	-nan
NC_035109.1	1024927	1038059	81	-nan
NC_035109.1	1024927	1064822	87	-nan
NC_035109.1	1024927	1064827	88	-nan
NC_035109.1	1024927	1064832	88	-nan
NC_035109.1	1024927	1064860	88	-nan
NC_035109.1	1024927	1064875	88	-nan
NC_035109.1	1024927	1064989	87	-nan
NC_035109.1	1024927	1064999	87	-nan
NC_035109.1	1024927	1065002	86	-nan
NC_035109.1	1024927	1065005	87	-nan
NC_035109.1	1024927	1065011	87	-nan
NC_035109.1	1024927	1065019	87	-nan
NC_035109.1	1024927	1065020	87	-nan
NC_035109.1	1024927	1065029	87	-nan
NC_035109.1	1024927	1065031	87	-nan
NC_035109.1	1024927	1065035	87	-nan
NC_035109.1	1024927	1065037	87	-nan
NC_035109.1	1024927	1065038	85	-nan
NC_035109.1	1024927	1065040	87	-nan
NC_035109.1	1024927	1092839	92	-nan
NC_035109.1	1024927	1092866	93	-nan
NC_035109.1	1024927	1092887	93	-nan
NC_035109.1	1024927	1093067	93	-nan
NC_035109.1	1024927	1093079	93	-nan
NC_035109.1	1024927	1093082	93	-nan
NC_035109.1	1024927	1093085	93	-nan
NC_035109.1	1024927	1093097	93	-nan
NC_035109.1	1024927	1094632	90	-nan
NC_035109.1	1024927	1094645	90	-nan
NC_035109.1	1024927	1094665	90	-nan
NC_035109.1	1024927	1094666	90	-nan
NC_035109.1	1024927	1094673	90	-nan
NC_035109.1	1024927	1094681	90	-nan
NC_035109.1	1024927	1094684	90	-nan
NC_035109.1	1024927	1094697	90	-nan
NC_035109.1	1024927	1094849	89	-nan
NC_035109.1	1024927	1094852	89	-nan
NC_035109.1	1024927	1094856	89	-nan
NC_035109.1	1024927	1094870	89	-nan
NC_035109.1	1024927	1094872	89	-nan
NC_035109.1	1024927	1094894	89	-nan
NC_035109.1	1024927	1094903	88	-nan
NC_035109.1	1024927	1120302	93	-nan
NC_035109.1	1024927	1120323	93	-nan
NC_035109.1	1024927	1120331	93	-nan
NC_035109.1	1024927	1120334	93	-nan
NC_035109.1	1024927	1120341	93	-nan
NC_035109.1	1024927	1120344	93	-nan
NC_035109.1	1024927	1120503	93	-nan
NC_035109.1	1024927	1120522	91	-nan
NC_035109.1	1024927	1120529	93	-nan
NC_035109.1	1024927	1120539	93	-nan
NC_035109.1	1037846	1064822	84	-nan
NC_035109.1	1037846	1064827	84	-nan
NC_035109.1	1037846	1064832	84	-nan
NC_035109.1	1037846	1064860	84	-nan
NC_035109.1	1037846	1064875	84	-nan
NC_035109.1	1037846	1064989	83	-nan
NC_035109.1	1037846	1064999	83	-nan
NC_035109.1	1037846	1065002	82	-nan
NC_035109.1	1037846	1065005	83	-nan
NC_035109.1	1037846	1065011	83	-nan
NC_035109.1	1037846	1065019	83	-nan
NC_035109.1	1037846	1065020	83	-nan
NC_035109.1	1037846	1065029	83	-nan
NC_035109.1	1037846	1065031	83	-nan
NC_035109.1	1037846	1065035	83	-nan
NC_035109.1	1037846	1065037	83	-nan
NC_035109.1	1037846	1065038	82	-nan
NC_035109.1	1037846	1065040	83	-nan
NC_035109.1	1037846	1092839	88	-nan
NC_035109.1	1037846	1092866	88	-nan
NC_035109.1	1037846	1092887	88	-nan
NC_035109.1	1037846	1093067	88	-nan
NC_035109.1	1037846	1093079	88	-nan
NC_035109.1	1037846	1093082	88	-nan
NC_035109.1	1037846	1093085	88	-nan
NC_035109.1	1037846	1093097	88	-nan
NC_035109.1	1037846	1094632	87	-nan
NC_035109.1	1037846	1094645	87	-nan
NC_035109.1	1037846	1094665	87	-nan
NC_035109.1	1037846	1094666	87	-nan
NC_035109.1	1037846	1094673	87	-nan
NC_035109.1	1037846	1094681	87	-nan
NC_035109.1	1037846	1094684	87	-nan
NC_035109.1	1037846	1094697	87	-nan
NC_035109.1	1037846	1094849	86	-nan
NC_035109.1	1037846	1094852	86	-nan
NC_035109.1	1037846	1094856	86	-nan
NC_035109.1	1037846	1094870	86	-nan
NC_035109.1	1037846	1094872	86	-nan
NC_035109.1	1037846	1094894	86	-nan
NC_035109.1	1037846	1094903	85	-nan
NC_035109.1	1037846	1120302	89	-nan
NC_035109.1	1037846	1120323	89	-nan
NC_035109.1	1037846	1120331	89	-nan
NC_035109.1	1037846	1120334	89	-nan
NC_035109.1	1037846	1120341	89	-nan
NC_035109.1	1037846	1120344	89	-nan
NC_035109.1	1037846	1120503	89	-nan
NC_035109.1	1037846	1120522	88	-nan
NC_035109.1	1037846	1120529	89	-nan
NC_035109.1	1037846	1120539	89	-nan
NC_035109.1	1037846	1136719	84	-nan
NC_035109.1	1037859	1064822	84	-nan
NC_035109.1	1037859	1064827	84	-nan
NC_035109.1	1037859	1064832	84	-nan
NC_035109.1	1037859	1064860	84	-nan
NC_035109.1	1037859	1064875	84	-nan
NC_035109.1	1037859	1064989	83	-nan
NC_035109.1	1037859	1064999	83	-nan
NC_035109.1	1037859	1065002	82	-nan
NC_035109.1	1037859	1065005	83	-nan
NC_035109.1	1037859	1065011	83	-nan
NC_035109.1	1037859	1065019	83	-nan
NC_035109.1	1037859	1065020	83	-nan
NC_035109.1	1037859	1065029	83	-nan
NC_035109.1	1037859	1065031	83	-nan
NC_035109.1	1037859	1065035	83	-nan
NC_035109.1	1037859	1065037	83	-nan
NC_035109.1	1037859	1065038	82	-nan
NC_035109.1	1037859	1065040	83	-nan
NC_035109.1	1037859	1092839	88	-nan
NC_035109.1	1037859	1092866	88	-nan
NC_035109.1	1037859	1092887	88	-nan
NC_035109.1	1037859	1093067	88	-nan
NC_035109.1	1037859	1093079	88	-nan
NC_035109.1	1037859	1093082	88	-nan
NC_035109.1	1037859	1093085	88	-nan
NC_035109.1	1037859	1093097	88	-nan
NC_035109.1	1037859	1094632	87	-nan
NC_035109.1	1037859	1094645	87	-nan
NC_035109.1	1037859	1094665	87	-nan
NC_035109.1	1037859	1094666	87	-nan
NC_035109.1	1037859	1094673	87	-nan
NC_035109.1	1037859	1094681	87	-nan
NC_035109.1	1037859	1094684	87	-nan
NC_035109.1	1037859	1094697	87	-nan
NC_035109.1	1037859	1094849	86	-nan
NC_035109.1	1037859	1094852	86	-nan
NC_035109.1	1037859	1094856	86	-nan
NC_035109.1	1037859	1094870	86	-nan
NC_035109.1	1037859	1094872	86	-nan
NC_035109.1	1037859	1094894	86	-nan
NC_035109.1	1037859	1094903	85	-nan
NC_035109.1	1037859	1120302	89	-nan
NC_035109.1	1037859	1120323	89	-nan
NC_035109.1	1037859	1120331	89	-nan
NC_035109.1	1037859	1120334	89	-nan
NC_035109.1	1037859	1120341	89	-nan
NC_035109.1	1037859	1120344	89	-nan
NC_035109.1	1037859	1120503	89	-nan
NC_035109.1	1037859	1120522	88	-nan
NC_035109.1	1037859	1120529	89	-nan
NC_035109.1	1037859	1120539	89	-nan
NC_035109.1	1037859	1136719	84	-nan
NC_035109.1	1037862	1064822	81	-nan
NC_035109.1	1037862	1064827	81	-nan
NC_035109.1	1037862	1064832	81	-nan
NC_035109.1	1037862	1064860	81	-nan
NC_035109.1	1037862	1064875	81	-nan
NC_035109.1	1037862	1064989	80	-nan
NC_035109.1	1037862	1064999	80	-nan
NC_035109.1	1037862	1065002	79	-nan
NC_035109.1	1037862	1065005	80	-nan
NC_035109.1	1037862	1065011	80	-nan
NC_035109.1	1037862	1065019	80	-nan
NC_035109.1	1037862	1065020	80	-nan
NC_035109.1	1037862	1065029	80	-nan
NC_035109.1	1037862	1065031	80	-nan
NC_035109.1	1037862	1065035	80	-nan
NC_035109.1	1037862	1065037	80	-nan
NC_035109.1	1037862	1065038	79	-nan
NC_035109.1	1037862	1065040	80	-nan
NC_035109.1	1037862	1092839	85	-nan
NC_035109.1	1037862	1092866	85	-nan
NC_035109.1	1037862	1092887	85	-nan
NC_035109.1	1037862	1093067	85	-nan
NC_035109.1	1037862	1093079	85	-nan
NC_035109.1	1037862	1093082	85	-nan
NC_035109.1	1037862	1093085	85	-nan
NC_035109.1	1037862	1093097	85	-nan
NC_035109.1	1037862	1094632	84	-nan
NC_035109.1	1037862	1094645	84	-nan
NC_035109.1	1037862	1094665	84	-nan
NC_035109.1	1037862	1094666	84	-nan
NC_035109.1	1037862	1094673	84	-nan
NC_035109.1	1037862	1094681	84	-nan
NC_035109.1	1037862	1094684	84	-nan
NC_035109.1	1037862	1094697	84	-nan
NC_035109.1	1037862	1094849	83	-nan
NC_035109.1	1037862	1094852	83	-nan
NC_035109.1	1037862	1094856	83	-nan
NC_035109.1	1037862	1094870	83	-nan
NC_035109.1	1037862	1094872	83	-nan
NC_035109.1	1037862	1094894	83	-nan
NC_035109.1	1037862	1094903	82	-nan
NC_035109.1	1037862	1120302	86	-nan
NC_035109.1	1037862	1120323	86	-nan
NC_035109.1	1037862	1120331	86	-nan
NC_035109.1	1037862	1120334	86	-nan
NC_035109.1	1037862	1120341	86	-nan
NC_035109.1	1037862	1120344	86	-nan
NC_035109.1	1037862	1120503	86	-nan
NC_035109.1	1037862	1120522	85	-nan
NC_035109.1	1037862	1120529	86	-nan
NC_035109.1	1037862	1120539	86	-nan
NC_035109.1	1037862	1136719	81	-nan
NC_035109.1	1037863	1064822	84	-nan
NC_035109.1	1037863	1064827	84	-nan
NC_035109.1	1037863	1064832	84	-nan
NC_035109.1	1037863	1064860	84	-nan
NC_035109.1	1037863	1064875	84	-nan
NC_035109.1	1037863	1064989	83	-nan
NC_035109.1	1037863	1064999	83	-nan
NC_035109.1	1037863	1065002	82	-nan
NC_035109.1	1037863	1065005	83	-nan
NC_035109.1	1037863	1065011	83	-nan
NC_035109.1	1037863	1065019	83	-nan
NC_035109.1	1037863	1065020	83	-nan
NC_035109.1	1037863	1065029	83	-nan
NC_035109.1	1037863	1065031	83	-nan
NC_035109.1	1037863	1065035	83	-nan
NC_035109.1	1037863	1065037	83	-nan
NC_035109.1	1037863	1065038	82	-nan
NC_035109.1	1037863	1065040	83	-nan
NC_035109.1	1037863	1092839	88	-nan
NC_035109.1	1037863	1092866	88	-nan
NC_035109.1	1037863	1092887	88	-nan
NC_035109.1	1037863	1093067	88	-nan
NC_035109.1	1037863	1093079	88	-nan
NC_035109.1	1037863	1093082	88	-nan
NC_035109.1	1037863	1093085	88	-nan
NC_035109.1	1037863	1093097	88	-nan
NC_035109.1	1037863	1094632	87	-nan
NC_035109.1	1037863	1094645	87	-nan
NC_035109.1	1037863	1094665	87	-nan
NC_035109.1	1037863	1094666	87	-nan
NC_035109.1	1037863	1094673	87	-nan
NC_035109.1	1037863	1094681	87	-nan
NC_035109.1	1037863	1094684	87	-nan
NC_035109.1	1037863	1094697	87	-nan
NC_035109.1	1037863	1094849	86	-nan
NC_035109.1	1037863	1094852	86	-nan
NC_035109.1	1037863	1094856	86	-nan
NC_035109.1	1037863	1094870	86	-nan
NC_035109.1	1037863	1094872	86	-nan
NC_035109.1	1037863	1094894	86	-nan
NC_035109.1	1037863	1094903	85	-nan
NC_035109.1	1037863	1120302	89	-nan
NC_035109.1	1037863	1120323	89	-nan
NC_035109.1	1037863	1120331	89	-nan
NC_035109.1	1037863	1120334	89	-nan
NC_035109.1	1037863	1120341	89	-nan
NC_035109.1	1037863	1120344	89	-nan
NC_035109.1	1037863	1120503	89	-nan
NC_035109.1	1037863	1120522	88	-nan
NC_035109.1	1037863	1120529	89	-nan
NC_035109.1	1037863	1120539	89	-nan
NC_035109.1	1037863	1136719	84	-nan
NC_035109.1	1037871	1064822	84	-nan
NC_035109.1	1037871	1064827	84	-nan
NC_035109.1	1037871	1064832	84	-nan
NC_035109.1	1037871	1064860	84	-nan
NC_035109.1	1037871	1064875	84	-nan
NC_035109.1	1037871	1064989	83	-nan
NC_035109.1	1037871	1064999	83	-nan
NC_035109.1	1037871	1065002	82	-nan
NC_035109.1	1037871	1065005	83	-nan
NC_035109.1	1037871	1065011	83	-nan
NC_035109.1	1037871	1065019	83	-nan
NC_035109.1	1037871	1065020	83	-nan
NC_035109.1	1037871	1065029	83	-nan
NC_035109.1	1037871	1065031	83	-nan
NC_035109.1	1037871	1065035	83	-nan
NC_035109.1	1037871	1065037	83	-nan
NC_035109.1	1037871	1065038	82	-nan
NC_035109.1	1037871	1065040	83	-nan
NC_035109.1	1037871	1092839	88	-nan
NC_035109.1	1037871	1092866	88	-nan
NC_035109.1	1037871	1092887	88	-nan
NC_035109.1	1037871	1093067	88	-nan
NC_035109.1	1037871	1093079	88	-nan
NC_035109.1	1037871	1093082	88	-nan
NC_035109.1	1037871	1093085	88	-nan
NC_035109.1	1037871	1093097	88	-nan
NC_035109.1	1037871	1094632	87	-nan
NC_035109.1	1037871	1094645	87	-nan
NC_035109.1	1037871	1094665	87	-nan
NC_035109.1	1037871	1094666	87	-nan
NC_035109.1	1037871	1094673	87	-nan
NC_035109.1	1037871	1094681	87	-nan
NC_035109.1	1037871	1094684	87	-nan
NC_035109.1	1037871	1094697	87	-nan
NC_035109.1	1037871	1094849	86	-nan
NC_035109.1	1037871	1094852	86	-nan
NC_035109.1	1037871	1094856	86	-nan
NC_035109.1	1037871	1094870	86	-nan
NC_035109.1	1037871	1094872	86	-nan
NC_035109.1	1037871	1094894	86	-nan
NC_035109.1	1037871	1094903	85	-nan
NC_035109.1	1037871	1120302	89	-nan
NC_035109.1	1037871	1120323	89	-nan
NC_035109.1	1037871	1120331	89	-nan
NC_035109.1	1037871	1120334	89	-nan
NC_035109.1	1037871	1120341	89	-nan
NC_035109.1	1037871	1120344	89	-nan
NC_035109.1	1037871	1120503	89	-nan
NC_035109.1	1037871	1120522	88	-nan
NC_035109.1	1037871	1120529	89	-nan
NC_035109.1	1037871	1120539	89	-nan
NC_035109.1	1037871	1136719	84	-nan
NC_035109.1	1037881	1064822	84	-nan
NC_035109.1	1037881	1064827	84	-nan
NC_035109.1	1037881	1064832	84	-nan
NC_035109.1	1037881	1064860	84	-nan
NC_035109.1	1037881	1064875	84	-nan
NC_035109.1	1037881	1064989	83	-nan
NC_035109.1	1037881	1064999	83	-nan
NC_035109.1	1037881	1065002	82	-nan
NC_035109.1	1037881	1065005	83	-nan
NC_035109.1	1037881	1065011	83	-nan
NC_035109.1	1037881	1065019	83	-nan
NC_035109.1	1037881	1065020	83	-nan
NC_035109.1	1037881	1065029	83	-nan
NC_035109.1	1037881	1065031	83	-nan
NC_035109.1	1037881	1065035	83	-nan
NC_035109.1	1037881	1065037	83	-nan
NC_035109.1	1037881	1065038	82	-nan
NC_035109.1	1037881	1065040	83	-nan
NC_035109.1	1037881	1092839	88	-nan
NC_035109.1	1037881	1092866	88	-nan
NC_035109.1	1037881	1092887	88	-nan
NC_035109.1	1037881	1093067	88	-nan
NC_035109.1	1037881	1093079	88	-nan
NC_035109.1	1037881	1093082	88	-nan
NC_035109.1	1037881	1093085	88	-nan
NC_035109.1	1037881	1093097	88	-nan
NC_035109.1	1037881	1094632	87	-nan
NC_035109.1	1037881	1094645	87	-nan
NC_035109.1	1037881	1094665	87	-nan
NC_035109.1	1037881	1094666	87	-nan
NC_035109.1	1037881	1094673	87	-nan
NC_035109.1	1037881	1094681	87	-nan
NC_035109.1	1037881	1094684	87	-nan
NC_035109.1	1037881	1094697	87	-nan
NC_035109.1	1037881	1094849	86	-nan
NC_035109.1	1037881	1094852	86	-nan
NC_035109.1	1037881	1094856	86	-nan
NC_035109.1	1037881	1094870	86	-nan
NC_035109.1	1037881	1094872	86	-nan
NC_035109.1	1037881	1094894	86	-nan
NC_035109.1	1037881	1094903	85	-nan
NC_035109.1	1037881	1120302	89	-nan
NC_035109.1	1037881	1120323	89	-nan
NC_035109.1	1037881	1120331	89	-nan
NC_035109.1	1037881	1120334	89	-nan
NC_035109.1	1037881	1120341	89	-nan
NC_035109.1	1037881	1120344	89	-nan
NC_035109.1	1037881	1120503	89	-nan
NC_035109.1	1037881	1120522	88	-nan
NC_035109.1	1037881	1120529	89	-nan
NC_035109.1	1037881	1120539	89	-nan
NC_035109.1	1037881	1136719	84	-nan
NC_035109.1	1037907	1064822	84	-nan
NC_035109.1	1037907	1064827	84	-nan
NC_035109.1	1037907	1064832	84	-nan
NC_035109.1	1037907	1064860	84	-nan
NC_035109.1	1037907	1064875	84	-nan
NC_035109.1	1037907	1064989	83	-nan
NC_035109.1	1037907	1064999	83	-nan
NC_035109.1	1037907	1065002	82	-nan
NC_035109.1	1037907	1065005	83	-nan
NC_035109.1	1037907	1065011	83	-nan
NC_035109.1	1037907	1065019	83	-nan
NC_035109.1	1037907	1065020	83	-nan
NC_035109.1	1037907	1065029	83	-nan
NC_035109.1	1037907	1065031	83	-nan
NC_035109.1	1037907	1065035	83	-nan
NC_035109.1	1037907	1065037	83	-nan
NC_035109.1	1037907	1065038	82	-nan
NC_035109.1	1037907	1065040	83	-nan
NC_035109.1	1037907	1092839	88	-nan
NC_035109.1	1037907	1092866	88	-nan
NC_035109.1	1037907	1092887	88	-nan
NC_035109.1	1037907	1093067	88	-nan
NC_035109.1	1037907	1093079	88	-nan
NC_035109.1	1037907	1093082	88	-nan
NC_035109.1	1037907	1093085	88	-nan
NC_035109.1	1037907	1093097	88	-nan
NC_035109.1	1037907	1094632	87	-nan
NC_035109.1	1037907	1094645	87	-nan
NC_035109.1	1037907	1094665	87	-nan
NC_035109.1	1037907	1094666	87	-nan
NC_035109.1	1037907	1094673	87	-nan
NC_035109.1	1037907	1094681	87	-nan
NC_035109.1	1037907	1094684	87	-nan
NC_035109.1	1037907	1094697	87	-nan
NC_035109.1	1037907	1094849	86	-nan
NC_035109.1	1037907	1094852	86	-nan
NC_035109.1	1037907	1094856	86	-nan
NC_035109.1	1037907	1094870	86	-nan
NC_035109.1	1037907	1094872	86	-nan
NC_035109.1	1037907	1094894	86	-nan
NC_035109.1	1037907	1094903	85	-nan
NC_035109.1	1037907	1120302	89	-nan
NC_035109.1	1037907	1120323	89	-nan
NC_035109.1	1037907	1120331	89	-nan
NC_035109.1	1037907	1120334	89	-nan
NC_035109.1	1037907	1120341	89	-nan
NC_035109.1	1037907	1120344	89	-nan
NC_035109.1	1037907	1120503	89	-nan
NC_035109.1	1037907	1120522	88	-nan
NC_035109.1	1037907	1120529	89	-nan
NC_035109.1	1037907	1120539	89	-nan
NC_035109.1	1037907	1136719	84	-nan
NC_035109.1	1038004	1064822	82	-nan
NC_035109.1	1038004	1064827	82	-nan
NC_035109.1	1038004	1064832	82	-nan
NC_035109.1	1038004	1064860	82	-nan
NC_035109.1	1038004	1064875	82	-nan
NC_035109.1	1038004	1064989	81	-nan
NC_035109.1	1038004	1064999	81	-nan
NC_035109.1	1038004	1065002	80	-nan
NC_035109.1	1038004	1065005	81	-nan
NC_035109.1	1038004	1065011	81	-nan
NC_035109.1	1038004	1065019	81	-nan
NC_035109.1	1038004	1065020	81	-nan
NC_035109.1	1038004	1065029	81	-nan
NC_035109.1	1038004	1065031	81	-nan
NC_035109.1	1038004	1065035	81	-nan
NC_035109.1	1038004	1065037	81	-nan
NC_035109.1	1038004	1065038	81	-nan
NC_035109.1	1038004	1065040	81	-nan
NC_035109.1	1038004	1092839	85	-nan
NC_035109.1	1038004	1092866	85	-nan
NC_035109.1	1038004	1092887	85	-nan
NC_035109.1	1038004	1093067	85	-nan
NC_035109.1	1038004	1093079	85	-nan
NC_035109.1	1038004	1093082	85	-nan
NC_035109.1	1038004	1093085	85	-nan
NC_035109.1	1038004	1093097	85	-nan
NC_035109.1	1038004	1094632	83	-nan
NC_035109.1	1038004	1094645	83	-nan
NC_035109.1	1038004	1094665	83	-nan
NC_035109.1	1038004	1094666	83	-nan
NC_035109.1	1038004	1094673	83	-nan
NC_035109.1	1038004	1094681	83	-nan
NC_035109.1	1038004	1094684	83	-nan
NC_035109.1	1038004	1094697	83	-nan
NC_035109.1	1038004	1094849	82	-nan
NC_035109.1	1038004	1094852	82	-nan
NC_035109.1	1038004	1094856	82	-nan
NC_035109.1	1038004	1094870	82	-nan
NC_035109.1	1038004	1094872	82	-nan
NC_035109.1	1038004	1094894	82	-nan
NC_035109.1	1038004	1094903	81	-nan
NC_035109.1	1038004	1120302	85	-nan
NC_035109.1	1038004	1120323	85	-nan
NC_035109.1	1038004	1120331	85	-nan
NC_035109.1	1038004	1120334	85	-nan
NC_035109.1	1038004	1120341	85	-nan
NC_035109.1	1038004	1120344	85	-nan
NC_035109.1	1038004	1120503	85	-nan
NC_035109.1	1038004	1120522	84	-nan
NC_035109.1	1038004	1120529	85	-nan
NC_035109.1	1038004	1120539	85	-nan
NC_035109.1	1038004	1136719	80	-nan
NC_035109.1	1038059	1064822	82	-nan
NC_035109.1	1038059	1064827	82	-nan
NC_035109.1	1038059	1064832	82	-nan
NC_035109.1	1038059	1064860	82	-nan
NC_035109.1	1038059	1064875	82	-nan
NC_035109.1	1038059	1064989	81	-nan
NC_035109.1	1038059	1064999	81	-nan
NC_035109.1	1038059	1065002	80	-nan
NC_035109.1	1038059	1065005	81	-nan
NC_035109.1	1038059	1065011	81	-nan
NC_035109.1	1038059	1065019	81	-nan
NC_035109.1	1038059	1065020	81	-nan
NC_035109.1	1038059	1065029	81	-nan
NC_035109.1	1038059	1065031	81	-nan
NC_035109.1	1038059	1065035	81	-nan
NC_035109.1	1038059	1065037	81	-nan
NC_035109.1	1038059	1065038	81	-nan
NC_035109.1	1038059	1065040	81	-nan
NC_035109.1	1038059	1092839	85	-nan
NC_035109.1	1038059	1092866	85	-nan
NC_035109.1	1038059	1092887	85	-nan
NC_035109.1	1038059	1093067	85	-nan
NC_035109.1	1038059	1093079	85	-nan
NC_035109.1	1038059	1093082	85	-nan
NC_035109.1	1038059	1093085	85	-nan
NC_035109.1	1038059	1093097	85	-nan
NC_035109.1	1038059	1094632	83	-nan
NC_035109.1	1038059	1094645	83	-nan
NC_035109.1	1038059	1094665	83	-nan
NC_035109.1	1038059	1094666	83	-nan
NC_035109.1	1038059	1094673	83	-nan
NC_035109.1	1038059	1094681	83	-nan
NC_035109.1	1038059	1094684	83	-nan
NC_035109.1	1038059	1094697	83	-nan
NC_035109.1	1038059	1094849	82	-nan
NC_035109.1	1038059	1094852	82	-nan
NC_035109.1	1038059	1094856	82	-nan
NC_035109.1	1038059	1094870	82	-nan
NC_035109.1	1038059	1094872	82	-nan
NC_035109.1	1038059	1094894	82	-nan
NC_035109.1	1038059	1094903	81	-nan
NC_035109.1	1038059	1120302	85	-nan
NC_035109.1	1038059	1120323	85	-nan
NC_035109.1	1038059	1120331	85	-nan
NC_035109.1	1038059	1120334	85	-nan
NC_035109.1	1038059	1120341	85	-nan
NC_035109.1	1038059	1120344	85	-nan
NC_035109.1	1038059	1120503	85	-nan
NC_035109.1	1038059	1120522	84	-nan
NC_035109.1	1038059	1120529	85	-nan
NC_035109.1	1038059	1120539	85	-nan
NC_035109.1	1038059	1136719	80	-nan
NC_035109.1	1064822	1092839	89	0.00503858
NC_035109.1	1064822	1092866	90	-nan
NC_035109.1	1064822	1092887	90	-nan
NC_035109.1	1064822	1093067	90	0.0013369
NC_035109.1	1064822	1093079	90	-nan
NC_035109.1	1064822	1093082	90	-nan
NC_035109.1	1064822	1093085	90	-nan
NC_035109.1	1064822	1093097	90	-nan
NC_035109.1	1064822	1094632	87	-nan
NC_035109.1	1064822	1094645	87	-nan
NC_035109.1	1064822	1094665	87	0.000273598
NC_035109.1	1064822	1094666	87	-nan
NC_035109.1	1064822	1094673	87	0.000273598
NC_035109.1	1064822	1094681	87	-nan
NC_035109.1	1064822	1094684	87	-nan
NC_035109.1	1064822	1094697	87	-nan
NC_035109.1	1064822	1094849	86	-nan
NC_035109.1	1064822	1094852	86	-nan
NC_035109.1	1064822	1094856	86	-nan
NC_035109.1	1064822	1094870	86	0.000280112
NC_035109.1	1064822	1094872	86	0.000508992
NC_035109.1	1064822	1094894	86	-nan
NC_035109.1	1064822	1094903	85	0.0068327
NC_035109.1	1064822	1120302	90	-nan
NC_035109.1	1064822	1120323	90	-nan
NC_035109.1	1064822	1120331	90	-nan
NC_035109.1	1064822	1120334	90	0.000255363
NC_035109.1	1064822	1120341	90	-nan
NC_035109.1	1064822	1120344	90	0.000693963
NC_035109.1	1064822	1120503	90	-nan
NC_035109.1	1064822	1120522	88	0.000267308
NC_035109.1	1064822	1120529	90	-nan
NC_035109.1	1064822	1120539	90	-nan
NC_035109.1	1064822	1136719	84	-nan
NC_035109.1	1064822	1146741	90	0.000255363
NC_035109.1	1064827	1092839	90	-nan
NC_035109.1	1064827	1092866	91	-nan
NC_035109.1	1064827	1092887	91	-nan
NC_035109.1	1064827	1093067	91	-nan
NC_035109.1	1064827	1093079	91	-nan
NC_035109.1	1064827	1093082	91	-nan
NC_035109.1	1064827	1093085	91	-nan
NC_035109.1	1064827	1093097	91	-nan
NC_035109.1	1064827	1094632	88	-nan
NC_035109.1	1064827	1094645	88	-nan
NC_035109.1	1064827	1094665	88	-nan
NC_035109.1	1064827	1094666	88	-nan
NC_035109.1	1064827	1094673	88	-nan
NC_035109.1	1064827	1094681	88	-nan
NC_035109.1	1064827	1094684	88	-nan
NC_035109.1	1064827	1094697	88	-nan
NC_035109.1	1064827	1094849	87	-nan
NC_035109.1	1064827	1094852	87	-nan
NC_035109.1	1064827	1094856	87	-nan
NC_035109.1	1064827	1094870	87	-nan
NC_035109.1	1064827	1094872	87	-nan
NC_035109.1	1064827	1094894	87	-nan
NC_035109.1	1064827	1094903	86	-nan
NC_035109.1	1064827	1120302	91	-nan
NC_035109.1	1064827	1120323	91	-nan
NC_035109.1	1064827	1120331	91	-nan
NC_035109.1	1064827	1120334	91	-nan
NC_035109.1	1064827	1120341	91	-nan
NC_035109.1	1064827	1120344	91	-nan
NC_035109.1	1064827	1120503	91	-nan
NC_035109.1	1064827	1120522	89	-nan
NC_035109.1	1064827	1120529	91	-nan
NC_035109.1	1064827	1120539	91	-nan
NC_035109.1	1064827	1136719	85	-nan
NC_035109.1	1064827	1146741	91	-nan
NC_035109.1	1064832	1092839	90	-nan
NC_035109.1	1064832	1092866	91	-nan
NC_035109.1	1064832	1092887	91	-nan
NC_035109.1	1064832	1093067	91	-nan
NC_035109.1	1064832	1093079	91	-nan
NC_035109.1	1064832	1093082	91	-nan
NC_035109.1	1064832	1093085	91	-nan
NC_035109.1	1064832	1093097	91	-nan
NC_035109.1	1064832	1094632	88	-nan
NC_035109.1	1064832	1094645	88	-nan
NC_035109.1	1064832	1094665	88	-nan
NC_035109.1	1064832	1094666	88	-nan
NC_035109.1	1064832	1094673	88	-nan
[truncated: 998,000+ more rows]
