# Supplementary material for: Global, asynchronous partial sweeps at multiple insecticide resistance genes in Aedes mosquitoes
Source: Nat Commun. 2024 Jul 24;15:6251. doi: 10.1038/s41467-024-49792-y (PMC11269687; doi:10.1038/s41467-024-49792-y)
Supplement: Supplementary file 7 — Source Data [file 41467_2024_49792_MOESM7_ESM.zip › SourceData_Fig5c_LD-chr3-wildtypes.txt]

CHR	POS1	POS2	N_INDV	R^2
NC_035109.1	25325	41176	112	-nan
NC_035109.1	25325	41190	112	-nan
NC_035109.1	25325	41205	111	-nan
NC_035109.1	25325	41345	112	-nan
NC_035109.1	25325	41346	111	-nan
NC_035109.1	25325	41360	111	-nan
NC_035109.1	25325	41362	111	-nan
NC_035109.1	25325	41374	112	-nan
NC_035109.1	25325	41378	110	-nan
NC_035109.1	25325	41385	111	-nan
NC_035109.1	25325	41387	111	-nan
NC_035109.1	25325	41396	112	-nan
NC_035109.1	25325	51934	96	-nan
NC_035109.1	25325	51935	96	-nan
NC_035109.1	25325	51960	96	-nan
NC_035109.1	25325	51965	96	-nan
NC_035109.1	25325	52134	95	-nan
NC_035109.1	25325	52138	96	-nan
NC_035109.1	25325	54840	100	-nan
NC_035109.1	25325	59954	106	-nan
NC_035109.1	25325	59968	106	-nan
NC_035109.1	25325	60068	106	-nan
NC_035109.1	25325	60093	106	-nan
NC_035109.1	25325	60104	106	-nan
NC_035109.1	25325	60109	106	-nan
NC_035109.1	25325	60127	106	-nan
NC_035109.1	25325	73214	111	-nan
NC_035109.1	25325	84714	107	-nan
NC_035109.1	25342	41176	112	0.000299192
NC_035109.1	25342	41190	112	-nan
NC_035109.1	25342	41205	111	0.00532114
NC_035109.1	25342	41345	112	0.000299192
NC_035109.1	25342	41346	111	-nan
NC_035109.1	25342	41360	111	0.00532114
NC_035109.1	25342	41362	111	0.00532114
NC_035109.1	25342	41374	112	0.000299192
NC_035109.1	25342	41378	110	0.00542781
NC_035109.1	25342	41385	111	0.01228
NC_035109.1	25342	41387	111	0.0127574
NC_035109.1	25342	41396	112	0.000914046
NC_035109.1	25342	51934	96	-nan
NC_035109.1	25342	51935	96	-nan
NC_035109.1	25342	51960	96	0.00396204
NC_035109.1	25342	51965	96	-nan
NC_035109.1	25342	52134	95	0.490343
NC_035109.1	25342	52138	96	0.00396204
NC_035109.1	25342	54840	100	0.00142945
NC_035109.1	25342	59954	106	-nan
NC_035109.1	25342	59968	106	-nan
NC_035109.1	25342	60068	106	0.00102397
NC_035109.1	25342	60093	106	0.000334821
NC_035109.1	25342	60104	106	-nan
NC_035109.1	25342	60109	106	-nan
NC_035109.1	25342	60127	106	-nan
NC_035109.1	25342	73214	111	0.00257618
NC_035109.1	25342	84714	107	0.00939078
NC_035109.1	25375	41176	112	0.000247954
NC_035109.1	25375	41190	112	-nan
NC_035109.1	25375	41205	111	0.00440965
NC_035109.1	25375	41345	112	0.000247954
NC_035109.1	25375	41346	111	-nan
NC_035109.1	25375	41360	111	0.00440965
NC_035109.1	25375	41362	111	0.00440965
NC_035109.1	25375	41374	112	0.000247954
NC_035109.1	25375	41378	110	0.00449781
NC_035109.1	25375	41385	111	0.120425
NC_035109.1	25375	41387	111	0.118854
NC_035109.1	25375	41396	112	0.0992154
NC_035109.1	25375	51934	96	-nan
NC_035109.1	25375	51935	96	-nan
NC_035109.1	25375	51960	96	-nan
NC_035109.1	25375	51965	96	-nan
NC_035109.1	25375	52134	95	-nan
NC_035109.1	25375	52138	96	-nan
NC_035109.1	25375	54840	100	-nan
NC_035109.1	25375	59954	106	-nan
NC_035109.1	25375	59968	106	-nan
NC_035109.1	25375	60068	106	0.000848336
NC_035109.1	25375	60093	106	0.000277393
NC_035109.1	25375	60104	106	-nan
NC_035109.1	25375	60109	106	-nan
NC_035109.1	25375	60127	106	-nan
NC_035109.1	25375	73214	111	0.0780808
NC_035109.1	25375	84714	107	0.00778051
NC_035109.1	25378	41176	112	-nan
NC_035109.1	25378	41190	112	-nan
NC_035109.1	25378	41205	111	-nan
NC_035109.1	25378	41345	112	-nan
NC_035109.1	25378	41346	111	-nan
NC_035109.1	25378	41360	111	-nan
NC_035109.1	25378	41362	111	-nan
NC_035109.1	25378	41374	112	-nan
NC_035109.1	25378	41378	110	-nan
NC_035109.1	25378	41385	111	-nan
NC_035109.1	25378	41387	111	-nan
NC_035109.1	25378	41396	112	-nan
NC_035109.1	25378	51934	96	-nan
NC_035109.1	25378	51935	96	-nan
NC_035109.1	25378	51960	96	-nan
NC_035109.1	25378	51965	96	-nan
NC_035109.1	25378	52134	95	-nan
NC_035109.1	25378	52138	96	-nan
NC_035109.1	25378	54840	100	-nan
NC_035109.1	25378	59954	106	-nan
NC_035109.1	25378	59968	106	-nan
NC_035109.1	25378	60068	106	-nan
NC_035109.1	25378	60093	106	-nan
NC_035109.1	25378	60104	106	-nan
NC_035109.1	25378	60109	106	-nan
NC_035109.1	25378	60127	106	-nan
NC_035109.1	25378	73214	111	-nan
NC_035109.1	25378	84714	107	-nan
NC_035109.1	25393	41176	112	8.11622e-05
NC_035109.1	25393	41190	112	-nan
NC_035109.1	25393	41205	111	0.00144316
NC_035109.1	25393	41345	112	8.11622e-05
NC_035109.1	25393	41346	111	-nan
NC_035109.1	25393	41360	111	0.00144316
NC_035109.1	25393	41362	111	0.00144316
NC_035109.1	25393	41374	112	8.11622e-05
NC_035109.1	25393	41378	110	0.00147176
NC_035109.1	25393	41385	111	0.0394117
NC_035109.1	25393	41387	111	0.0388978
NC_035109.1	25393	41396	112	0.000247954
NC_035109.1	25393	51934	96	-nan
NC_035109.1	25393	51935	96	-nan
NC_035109.1	25393	51960	96	-nan
NC_035109.1	25393	51965	96	-nan
NC_035109.1	25393	52134	95	-nan
NC_035109.1	25393	52138	96	-nan
NC_035109.1	25393	54840	100	-nan
NC_035109.1	25393	59954	106	-nan
NC_035109.1	25393	59968	106	-nan
NC_035109.1	25393	60068	106	0.326984
NC_035109.1	25393	60093	106	9.07029e-05
NC_035109.1	25393	60104	106	-nan
NC_035109.1	25393	60109	106	-nan
NC_035109.1	25393	60127	106	-nan
NC_035109.1	25393	73214	111	0.0426123
NC_035109.1	25393	84714	107	0.00254457
NC_035109.1	25561	41176	104	0.00151025
NC_035109.1	25561	41190	104	-nan
NC_035109.1	25561	41205	103	0.027247
NC_035109.1	25561	41345	104	0.00151025
NC_035109.1	25561	41346	103	-nan
NC_035109.1	25561	41360	103	0.027247
NC_035109.1	25561	41362	103	0.027247
NC_035109.1	25561	41374	104	0.00151025
NC_035109.1	25561	41378	102	0.0255923
NC_035109.1	25561	41385	103	0.0639237
NC_035109.1	25561	41387	103	0.0664846
NC_035109.1	25561	41396	104	0.00462046
NC_035109.1	25561	51934	88	-nan
NC_035109.1	25561	51935	88	-nan
NC_035109.1	25561	51960	88	0.0277784
NC_035109.1	25561	51965	88	-nan
NC_035109.1	25561	52134	87	0.00827831
NC_035109.1	25561	52138	88	0.0277784
NC_035109.1	25561	54840	92	0.00980341
NC_035109.1	25561	59954	98	-nan
NC_035109.1	25561	59968	98	-nan
NC_035109.1	25561	60068	98	0.00526316
NC_035109.1	25561	60093	98	0.00171821
NC_035109.1	25561	60104	98	-nan
NC_035109.1	25561	60109	98	-nan
NC_035109.1	25561	60127	98	-nan
NC_035109.1	25561	73214	103	0.104126
NC_035109.1	25561	84714	99	0.00151375
NC_035109.1	25566	41176	103	9.61169e-05
NC_035109.1	25566	41190	103	-nan
NC_035109.1	25566	41205	102	0.0258087
NC_035109.1	25566	41345	103	9.61169e-05
NC_035109.1	25566	41346	102	-nan
NC_035109.1	25566	41360	102	0.0258087
NC_035109.1	25566	41362	102	0.0258087
NC_035109.1	25566	41374	103	9.61169e-05
NC_035109.1	25566	41378	101	0.0257235
NC_035109.1	25566	41385	102	0.00441204
NC_035109.1	25566	41387	102	0.00424328
NC_035109.1	25566	41396	103	0.000294118
NC_035109.1	25566	51934	87	-nan
NC_035109.1	25566	51935	87	-nan
NC_035109.1	25566	51960	87	0.00172986
NC_035109.1	25566	51965	87	-nan
NC_035109.1	25566	52134	86	0.000513992
NC_035109.1	25566	52138	87	0.00172986
NC_035109.1	25566	54840	91	0.000613915
NC_035109.1	25566	59954	97	-nan
NC_035109.1	25566	59968	97	-nan
NC_035109.1	25566	60068	97	0.000332447
NC_035109.1	25566	60093	97	0.000108507
NC_035109.1	25566	60104	97	-nan
NC_035109.1	25566	60109	97	-nan
NC_035109.1	25566	60127	97	-nan
NC_035109.1	25566	73214	102	0.00666139
NC_035109.1	25566	84714	98	0.002739
NC_035109.1	25575	41176	104	1
NC_035109.1	25575	41190	104	-nan
NC_035109.1	25575	41205	103	0.00169817
NC_035109.1	25575	41345	104	9.42596e-05
NC_035109.1	25575	41346	103	-nan
NC_035109.1	25575	41360	103	0.00169817
NC_035109.1	25575	41362	103	0.00169817
NC_035109.1	25575	41374	104	9.42596e-05
NC_035109.1	25575	41378	102	0.00173474
NC_035109.1	25575	41385	103	0.00447647
NC_035109.1	25575	41387	103	0.00430774
NC_035109.1	25575	41396	104	0.000288378
NC_035109.1	25575	51934	88	-nan
NC_035109.1	25575	51935	88	-nan
NC_035109.1	25575	51960	88	-nan
NC_035109.1	25575	51965	88	-nan
NC_035109.1	25575	52134	87	-nan
NC_035109.1	25575	52138	88	-nan
NC_035109.1	25575	54840	92	-nan
NC_035109.1	25575	59954	98	-nan
NC_035109.1	25575	59968	98	-nan
NC_035109.1	25575	60068	98	0.000325556
NC_035109.1	25575	60093	98	0.000106281
NC_035109.1	25575	60104	98	-nan
NC_035109.1	25575	60109	98	-nan
NC_035109.1	25575	60127	98	-nan
NC_035109.1	25575	73214	103	0.00648965
NC_035109.1	25575	84714	99	0.00267648
NC_035109.1	41176	51934	96	-nan
NC_035109.1	41176	51935	96	-nan
NC_035109.1	41176	51960	96	-nan
NC_035109.1	41176	51965	96	-nan
NC_035109.1	41176	52134	95	-nan
NC_035109.1	41176	52138	96	-nan
NC_035109.1	41176	54840	100	-nan
NC_035109.1	41176	59954	106	-nan
NC_035109.1	41176	59968	106	-nan
NC_035109.1	41176	60068	106	0.000277393
NC_035109.1	41176	60093	106	9.07029e-05
NC_035109.1	41176	60104	106	-nan
NC_035109.1	41176	60109	106	-nan
NC_035109.1	41176	60127	106	-nan
NC_035109.1	41176	73214	111	0.0053297
NC_035109.1	41176	84714	107	0.00254457
NC_035109.1	41190	51934	96	-nan
NC_035109.1	41190	51935	96	-nan
NC_035109.1	41190	51960	96	-nan
NC_035109.1	41190	51965	96	-nan
NC_035109.1	41190	52134	95	-nan
NC_035109.1	41190	52138	96	-nan
NC_035109.1	41190	54840	100	-nan
NC_035109.1	41190	59954	106	-nan
NC_035109.1	41190	59968	106	-nan
NC_035109.1	41190	60068	106	-nan
NC_035109.1	41190	60093	106	-nan
NC_035109.1	41190	60104	106	-nan
NC_035109.1	41190	60109	106	-nan
NC_035109.1	41190	60127	106	-nan
NC_035109.1	41190	73214	111	-nan
NC_035109.1	41190	84714	107	-nan
NC_035109.1	41205	51934	95	-nan
NC_035109.1	41205	51935	95	-nan
NC_035109.1	41205	51960	95	0.585855
NC_035109.1	41205	51965	95	-nan
NC_035109.1	41205	52134	94	0.00768575
NC_035109.1	41205	52138	95	0.585855
NC_035109.1	41205	54840	99	0.00917603
NC_035109.1	41205	59954	105	-nan
NC_035109.1	41205	59968	105	-nan
NC_035109.1	41205	60068	105	0.00498102
NC_035109.1	41205	60093	105	0.00162841
NC_035109.1	41205	60104	105	-nan
NC_035109.1	41205	60109	105	-nan
NC_035109.1	41205	60127	105	-nan
NC_035109.1	41205	73214	110	0.00334338
NC_035109.1	41205	84714	107	0.140938
NC_035109.1	41345	51934	96	-nan
NC_035109.1	41345	51935	96	-nan
NC_035109.1	41345	51960	96	-nan
NC_035109.1	41345	51965	96	-nan
NC_035109.1	41345	52134	95	-nan
NC_035109.1	41345	52138	96	-nan
NC_035109.1	41345	54840	100	-nan
NC_035109.1	41345	59954	106	-nan
NC_035109.1	41345	59968	106	-nan
NC_035109.1	41345	60068	106	0.000277393
NC_035109.1	41345	60093	106	9.07029e-05
NC_035109.1	41345	60104	106	-nan
NC_035109.1	41345	60109	106	-nan
NC_035109.1	41345	60127	106	-nan
NC_035109.1	41345	73214	111	0.00445039
NC_035109.1	41345	84714	107	0.00254457
NC_035109.1	41346	51934	95	-nan
NC_035109.1	41346	51935	95	-nan
NC_035109.1	41346	51960	95	-nan
NC_035109.1	41346	51965	95	-nan
NC_035109.1	41346	52134	94	-nan
NC_035109.1	41346	52138	95	-nan
NC_035109.1	41346	54840	99	-nan
NC_035109.1	41346	59954	105	-nan
NC_035109.1	41346	59968	105	-nan
NC_035109.1	41346	60068	105	-nan
NC_035109.1	41346	60093	105	-nan
NC_035109.1	41346	60104	105	-nan
NC_035109.1	41346	60109	105	-nan
NC_035109.1	41346	60127	105	-nan
NC_035109.1	41346	73214	110	-nan
NC_035109.1	41346	84714	106	-nan
NC_035109.1	41360	51934	95	-nan
NC_035109.1	41360	51935	95	-nan
NC_035109.1	41360	51960	95	0.585855
NC_035109.1	41360	51965	95	-nan
NC_035109.1	41360	52134	94	0.00768575
NC_035109.1	41360	52138	95	0.585855
NC_035109.1	41360	54840	99	0.00917603
NC_035109.1	41360	59954	105	-nan
NC_035109.1	41360	59968	105	-nan
NC_035109.1	41360	60068	105	0.00498102
NC_035109.1	41360	60093	105	0.00162841
NC_035109.1	41360	60104	105	-nan
NC_035109.1	41360	60109	105	-nan
NC_035109.1	41360	60127	105	-nan
NC_035109.1	41360	73214	110	0.00334338
NC_035109.1	41360	84714	107	0.140938
NC_035109.1	41362	51934	95	-nan
NC_035109.1	41362	51935	95	-nan
NC_035109.1	41362	51960	95	0.585855
NC_035109.1	41362	51965	95	-nan
NC_035109.1	41362	52134	94	0.00768575
NC_035109.1	41362	52138	95	0.585855
NC_035109.1	41362	54840	99	0.00917603
NC_035109.1	41362	59954	105	-nan
NC_035109.1	41362	59968	105	-nan
NC_035109.1	41362	60068	105	0.00498102
NC_035109.1	41362	60093	105	0.00162841
NC_035109.1	41362	60104	105	-nan
NC_035109.1	41362	60109	105	-nan
NC_035109.1	41362	60127	105	-nan
NC_035109.1	41362	73214	110	0.00334338
NC_035109.1	41362	84714	107	0.140938
NC_035109.1	41374	51934	96	-nan
NC_035109.1	41374	51935	96	-nan
NC_035109.1	41374	51960	96	-nan
NC_035109.1	41374	51965	96	-nan
NC_035109.1	41374	52134	95	-nan
NC_035109.1	41374	52138	96	-nan
NC_035109.1	41374	54840	100	-nan
NC_035109.1	41374	59954	106	-nan
NC_035109.1	41374	59968	106	-nan
NC_035109.1	41374	60068	106	0.000277393
NC_035109.1	41374	60093	106	9.07029e-05
NC_035109.1	41374	60104	106	-nan
NC_035109.1	41374	60109	106	-nan
NC_035109.1	41374	60127	106	-nan
NC_035109.1	41374	73214	111	0.00445039
NC_035109.1	41374	84714	107	0.00254457
NC_035109.1	41378	51934	94	-nan
NC_035109.1	41378	51935	94	-nan
NC_035109.1	41378	51960	94	0.585322
NC_035109.1	41378	51965	94	-nan
NC_035109.1	41378	52134	93	0.00787163
NC_035109.1	41378	52138	94	0.585322
NC_035109.1	41378	54840	98	0.00938647
NC_035109.1	41378	59954	104	-nan
NC_035109.1	41378	59968	104	-nan
NC_035109.1	41378	60068	104	0.00508699
NC_035109.1	41378	60093	104	0.00166274
NC_035109.1	41378	60104	104	-nan
NC_035109.1	41378	60109	104	-nan
NC_035109.1	41378	60127	104	-nan
NC_035109.1	41378	73214	109	0.00370477
NC_035109.1	41378	84714	106	0.147614
NC_035109.1	41385	51934	95	-nan
NC_035109.1	41385	51935	95	-nan
NC_035109.1	41385	51960	95	0.540081
NC_035109.1	41385	51965	95	-nan
NC_035109.1	41385	52134	94	0.00883286
NC_035109.1	41385	52138	95	0.540081
NC_035109.1	41385	54840	99	0.287937
NC_035109.1	41385	59954	105	-nan
NC_035109.1	41385	59968	105	-nan
NC_035109.1	41385	60068	105	0.146319
NC_035109.1	41385	60093	105	0.0478351
NC_035109.1	41385	60104	105	-nan
NC_035109.1	41385	60109	105	-nan
NC_035109.1	41385	60127	105	-nan
NC_035109.1	41385	73214	110	0.0878482
NC_035109.1	41385	84714	107	0.0121093
NC_035109.1	41387	51934	95	-nan
NC_035109.1	41387	51935	95	-nan
NC_035109.1	41387	51960	95	0.519393
NC_035109.1	41387	51965	95	-nan
NC_035109.1	41387	52134	94	0.000880589
NC_035109.1	41387	52138	95	0.519393
NC_035109.1	41387	54840	99	0.325844
NC_035109.1	41387	59954	105	-nan
NC_035109.1	41387	59968	105	-nan
NC_035109.1	41387	60068	105	0.144109
NC_035109.1	41387	60093	105	0.0471126
NC_035109.1	41387	60104	105	-nan
NC_035109.1	41387	60109	105	-nan
NC_035109.1	41387	60127	105	-nan
NC_035109.1	41387	73214	110	0.0822581
NC_035109.1	41387	84714	107	0.0106805
NC_035109.1	41396	51934	96	-nan
NC_035109.1	41396	51935	96	-nan
NC_035109.1	41396	51960	96	-nan
NC_035109.1	41396	51965	96	-nan
NC_035109.1	41396	52134	95	-nan
NC_035109.1	41396	52138	96	-nan
NC_035109.1	41396	54840	100	0.459858
NC_035109.1	41396	59954	106	-nan
NC_035109.1	41396	59968	106	-nan
NC_035109.1	41396	60068	106	0.000277393
NC_035109.1	41396	60093	106	9.07029e-05
NC_035109.1	41396	60104	106	-nan
NC_035109.1	41396	60109	106	-nan
NC_035109.1	41396	60127	106	-nan
NC_035109.1	41396	73214	111	0.0135984
NC_035109.1	41396	84714	107	0.00778051
NC_035109.1	51934	54840	97	-nan
NC_035109.1	51934	59954	94	-nan
NC_035109.1	51934	59968	94	-nan
NC_035109.1	51934	60068	94	-nan
NC_035109.1	51934	60093	94	-nan
NC_035109.1	51934	60104	94	-nan
NC_035109.1	51934	60109	94	-nan
NC_035109.1	51934	60127	94	-nan
NC_035109.1	51934	73214	96	-nan
NC_035109.1	51934	84714	93	-nan
NC_035109.1	51935	54840	97	-nan
NC_035109.1	51935	59954	94	-nan
NC_035109.1	51935	59968	94	-nan
NC_035109.1	51935	60068	94	-nan
NC_035109.1	51935	60093	94	-nan
NC_035109.1	51935	60104	94	-nan
NC_035109.1	51935	60109	94	-nan
NC_035109.1	51935	60127	94	-nan
NC_035109.1	51935	73214	96	-nan
NC_035109.1	51935	84714	93	-nan
NC_035109.1	51960	54840	97	0.00136891
NC_035109.1	51960	59954	94	-nan
NC_035109.1	51960	59968	94	-nan
NC_035109.1	51960	60068	94	-nan
NC_035109.1	51960	60093	94	-nan
NC_035109.1	51960	60104	94	-nan
NC_035109.1	51960	60109	94	-nan
NC_035109.1	51960	60127	94	-nan
NC_035109.1	51960	73214	96	0.0118158
NC_035109.1	51960	84714	93	0.258281
NC_035109.1	51965	54840	97	-nan
NC_035109.1	51965	59954	94	-nan
NC_035109.1	51965	59968	94	-nan
NC_035109.1	51965	60068	94	-nan
NC_035109.1	51965	60093	94	-nan
NC_035109.1	51965	60104	94	-nan
NC_035109.1	51965	60109	94	-nan
NC_035109.1	51965	60127	94	-nan
NC_035109.1	51965	73214	96	-nan
NC_035109.1	51965	84714	93	-nan
NC_035109.1	52134	54840	96	0.394122
NC_035109.1	52134	59954	93	-nan
NC_035109.1	52134	59968	93	-nan
NC_035109.1	52134	60068	93	-nan
NC_035109.1	52134	60093	93	-nan
NC_035109.1	52134	60104	93	-nan
NC_035109.1	52134	60109	93	-nan
NC_035109.1	52134	60127	93	-nan
NC_035109.1	52134	73214	95	0.0178526
NC_035109.1	52134	84714	92	0.0133628
NC_035109.1	52138	54840	97	0.00136891
NC_035109.1	52138	59954	94	-nan
NC_035109.1	52138	59968	94	-nan
NC_035109.1	52138	60068	94	-nan
NC_035109.1	52138	60093	94	-nan
NC_035109.1	52138	60104	94	-nan
NC_035109.1	52138	60109	94	-nan
NC_035109.1	52138	60127	94	-nan
NC_035109.1	52138	73214	96	0.0118158
NC_035109.1	52138	84714	93	0.258281
NC_035109.1	54840	59954	96	-nan
NC_035109.1	54840	59968	96	-nan
NC_035109.1	54840	60068	96	-nan
NC_035109.1	54840	60093	96	0.43873
NC_035109.1	54840	60104	96	-nan
NC_035109.1	54840	60109	96	-nan
NC_035109.1	54840	60127	96	-nan
NC_035109.1	54840	73214	100	0.0260903
NC_035109.1	54840	84714	96	0.0126778
NC_035109.1	59954	73214	107	-nan
NC_035109.1	59954	84714	102	-nan
NC_035109.1	59968	73214	107	-nan
NC_035109.1	59968	84714	102	-nan
NC_035109.1	60068	73214	107	0.0754025
NC_035109.1	60068	84714	102	0.00777575
NC_035109.1	60093	73214	107	0.00418766
NC_035109.1	60093	84714	102	-nan
NC_035109.1	60104	73214	107	-nan
NC_035109.1	60104	84714	102	-nan
NC_035109.1	60109	73214	107	-nan
NC_035109.1	60109	84714	102	-nan
NC_035109.1	60127	73214	107	-nan
NC_035109.1	60127	84714	102	-nan
NC_035109.1	73214	84714	107	0.0496412
NC_035109.1	347931	355497	108	-nan
NC_035109.1	347931	356365	110	0.0342938
NC_035109.1	347931	356378	113	-nan
NC_035109.1	347931	356397	113	-nan
NC_035109.1	347931	356408	113	0.000890102
NC_035109.1	347931	356524	112	-nan
NC_035109.1	347931	356527	113	0.156279
NC_035109.1	347931	356543	112	0.00193689
NC_035109.1	347931	356562	111	0.003138
NC_035109.1	347931	356573	113	0.00100083
NC_035109.1	347931	356585	113	-nan
NC_035109.1	347931	356586	113	0.189005
NC_035109.1	347931	356591	111	0.000771605
NC_035109.1	347931	373176	96	-nan
NC_035109.1	347931	381066	113	-nan
NC_035109.1	347931	393845	92	0.000493827
NC_035109.1	347931	423418	109	0.000800997
NC_035109.1	347935	355497	108	-nan
NC_035109.1	347935	356365	110	-nan
NC_035109.1	347935	356378	113	-nan
NC_035109.1	347935	356397	113	-nan
NC_035109.1	347935	356408	113	-nan
NC_035109.1	347935	356524	112	-nan
NC_035109.1	347935	356527	113	-nan
NC_035109.1	347935	356543	112	-nan
NC_035109.1	347935	356562	111	-nan
NC_035109.1	347935	356573	113	-nan
NC_035109.1	347935	356585	113	-nan
NC_035109.1	347935	356586	113	-nan
NC_035109.1	347935	356591	111	-nan
NC_035109.1	347935	373176	96	-nan
NC_035109.1	347935	381066	113	-nan
NC_035109.1	347935	393845	92	-nan
NC_035109.1	347935	423418	109	-nan
NC_035109.1	347938	355497	108	-nan
NC_035109.1	347938	356365	110	0.0112215
NC_035109.1	347938	356378	113	-nan
NC_035109.1	347938	356397	113	-nan
NC_035109.1	347938	356408	113	0.000291402
NC_035109.1	347938	356524	112	-nan
NC_035109.1	347938	356527	113	0.000160875
NC_035109.1	347938	356543	112	0.000633996
NC_035109.1	347938	356562	111	0.00102698
NC_035109.1	347938	356573	113	0.000327654
NC_035109.1	347938	356585	113	-nan
NC_035109.1	347938	356586	113	0.0618766
NC_035109.1	347938	356591	111	0.000252525
NC_035109.1	347938	373176	96	-nan
NC_035109.1	347938	381066	113	-nan
NC_035109.1	347938	393845	92	0.0002442
NC_035109.1	347938	423418	109	0.000262055
NC_035109.1	347956	355497	108	-nan
NC_035109.1	347956	356365	110	0.000325114
NC_035109.1	347956	356378	113	-nan
NC_035109.1	347956	356397	113	-nan
NC_035109.1	347956	356408	113	0.000588055
NC_035109.1	347956	356524	112	-nan
NC_035109.1	347956	356527	113	0.000324649
NC_035109.1	347956	356543	112	0.00127952
NC_035109.1	347956	356562	111	0.00207281
NC_035109.1	347956	356573	113	0.000661212
NC_035109.1	347956	356585	113	-nan
NC_035109.1	347956	356586	113	0.00270592
NC_035109.1	347956	356591	111	0.000509684
NC_035109.1	347956	373176	96	-nan
NC_035109.1	347956	381066	113	-nan
NC_035109.1	347956	393845	92	0.0002442
NC_035109.1	347956	423418	109	0.000529007
NC_035109.1	347958	355497	108	-nan
NC_035109.1	347958	356365	110	0.0993159
NC_035109.1	347958	356378	113	-nan
NC_035109.1	347958	356397	113	-nan
NC_035109.1	347958	356408	113	0.00408317
NC_035109.1	347958	356524	112	-nan
NC_035109.1	347958	356527	113	0.0022542
NC_035109.1	347958	356543	112	0.465783
NC_035109.1	347958	356562	111	0.313789
NC_035109.1	347958	356573	113	0.00459113
NC_035109.1	347958	356585	113	-nan
NC_035109.1	347958	356586	113	0.0187886
NC_035109.1	347958	356591	111	0.00354584
NC_035109.1	347958	373176	96	-nan
NC_035109.1	347958	381066	113	-nan
NC_035109.1	347958	393845	92	0.0032177
NC_035109.1	347958	423418	109	0.00368767
NC_035109.1	347976	355497	108	-nan
NC_035109.1	347976	356365	110	0.000325114
NC_035109.1	347976	356378	113	-nan
NC_035109.1	347976	356397	113	-nan
NC_035109.1	347976	356408	113	0.000291402
NC_035109.1	347976	356524	112	-nan
NC_035109.1	347976	356527	113	0.000160875
NC_035109.1	347976	356543	112	0.000633996
NC_035109.1	347976	356562	111	0.0583617
NC_035109.1	347976	356573	113	0.000327654
NC_035109.1	347976	356585	113	-nan
NC_035109.1	347976	356586	113	0.00134088
NC_035109.1	347976	356591	111	0.327273
NC_035109.1	347976	373176	96	-nan
NC_035109.1	347976	381066	113	-nan
NC_035109.1	347976	393845	92	0.0002442
NC_035109.1	347976	423418	109	0.000262055
NC_035109.1	347978	355497	108	-nan
NC_035109.1	347978	356365	110	-nan
NC_035109.1	347978	356378	113	-nan
NC_035109.1	347978	356397	113	-nan
NC_035109.1	347978	356408	113	-nan
NC_035109.1	347978	356524	112	-nan
NC_035109.1	347978	356527	113	-nan
NC_035109.1	347978	356543	112	-nan
NC_035109.1	347978	356562	111	-nan
NC_035109.1	347978	356573	113	-nan
NC_035109.1	347978	356585	113	-nan
NC_035109.1	347978	356586	113	-nan
NC_035109.1	347978	356591	111	-nan
NC_035109.1	347978	373176	96	-nan
NC_035109.1	347978	381066	113	-nan
NC_035109.1	347978	393845	92	-nan
NC_035109.1	347978	423418	109	-nan
NC_035109.1	347987	355497	108	-nan
NC_035109.1	347987	356365	110	0.174493
NC_035109.1	347987	356378	113	-nan
NC_035109.1	347987	356397	113	-nan
NC_035109.1	347987	356408	113	0.226181
NC_035109.1	347987	356524	112	-nan
NC_035109.1	347987	356527	113	0.124868
NC_035109.1	347987	356543	112	0.0106773
NC_035109.1	347987	356562	111	0.0173179
NC_035109.1	347987	356573	113	0.254318
NC_035109.1	347987	356585	113	-nan
NC_035109.1	347987	356586	113	1
NC_035109.1	347987	356591	111	0.00425831
NC_035109.1	347987	373176	96	-nan
NC_035109.1	347987	381066	113	-nan
NC_035109.1	347987	393845	92	0.177251
NC_035109.1	347987	423418	109	0.204533
NC_035109.1	347992	355497	108	-nan
NC_035109.1	347992	356365	110	0.0576565
NC_035109.1	347992	356378	113	-nan
NC_035109.1	347992	356397	113	-nan
NC_035109.1	347992	356408	113	0.0641851
NC_035109.1	347992	356524	112	-nan
NC_035109.1	347992	356527	113	0.272844
NC_035109.1	347992	356543	112	0.00469157
NC_035109.1	347992	356562	111	0.00760361
NC_035109.1	347992	356573	113	0.0024234
NC_035109.1	347992	356585	113	-nan
NC_035109.1	347992	356586	113	0.385723
NC_035109.1	347992	356591	111	0.00186966
NC_035109.1	347992	373176	96	-nan
NC_035109.1	347992	381066	113	-nan
NC_035109.1	347992	393845	92	0.318519
NC_035109.1	347992	423418	109	0.0341067
NC_035109.1	348090	355497	108	-nan
NC_035109.1	348090	356365	110	0.170765
NC_035109.1	348090	356378	113	-nan
NC_035109.1	348090	356397	113	-nan
NC_035109.1	348090	356408	113	0.240599
NC_035109.1	348090	356524	112	-nan
NC_035109.1	348090	356527	113	0.132828
NC_035109.1	348090	356543	112	0.0104812
NC_035109.1	348090	356562	111	0.0169994
NC_035109.1	348090	356573	113	0.27053
NC_035109.1	348090	356585	113	-nan
NC_035109.1	348090	356586	113	0.980243
NC_035109.1	348090	356591	111	0.00418
NC_035109.1	348090	373176	96	-nan
NC_035109.1	348090	381066	113	-nan
NC_035109.1	348090	393845	92	0.193052
NC_035109.1	348090	423418	109	0.218542
NC_035109.1	348096	355497	108	-nan
NC_035109.1	348096	356365	110	0.0112215
NC_035109.1	348096	356378	113	-nan
NC_035109.1	348096	356397	113	-nan
NC_035109.1	348096	356408	113	0.000291402
NC_035109.1	348096	356524	112	-nan
NC_035109.1	348096	356527	113	0.000160875
NC_035109.1	348096	356543	112	0.000633996
NC_035109.1	348096	356562	111	0.00102698
NC_035109.1	348096	356573	113	0.000327654
NC_035109.1	348096	356585	113	-nan
NC_035109.1	348096	356586	113	0.0618766
NC_035109.1	348096	356591	111	0.000252525
NC_035109.1	348096	373176	96	-nan
NC_035109.1	348096	381066	113	-nan
NC_035109.1	348096	393845	92	0.0002442
NC_035109.1	348096	423418	109	0.000262055
NC_035109.1	348103	355497	108	-nan
NC_035109.1	348103	356365	110	0.0112215
NC_035109.1	348103	356378	113	-nan
NC_035109.1	348103	356397	113	-nan
NC_035109.1	348103	356408	113	0.000291402
NC_035109.1	348103	356524	112	-nan
NC_035109.1	348103	356527	113	0.000160875
NC_035109.1	348103	356543	112	0.000633996
NC_035109.1	348103	356562	111	0.00102698
NC_035109.1	348103	356573	113	0.000327654
NC_035109.1	348103	356585	113	-nan
NC_035109.1	348103	356586	113	0.0618766
NC_035109.1	348103	356591	111	0.000252525
NC_035109.1	348103	373176	96	-nan
NC_035109.1	348103	381066	113	-nan
NC_035109.1	348103	393845	92	0.0002442
NC_035109.1	348103	423418	109	0.000262055
NC_035109.1	348111	355497	108	-nan
NC_035109.1	348111	356365	110	-nan
NC_035109.1	348111	356378	113	-nan
NC_035109.1	348111	356397	113	-nan
NC_035109.1	348111	356408	113	-nan
NC_035109.1	348111	356524	112	-nan
NC_035109.1	348111	356527	113	-nan
NC_035109.1	348111	356543	112	-nan
NC_035109.1	348111	356562	111	-nan
NC_035109.1	348111	356573	113	-nan
NC_035109.1	348111	356585	113	-nan
NC_035109.1	348111	356586	113	-nan
NC_035109.1	348111	356591	111	-nan
NC_035109.1	348111	373176	96	-nan
NC_035109.1	348111	381066	113	-nan
NC_035109.1	348111	393845	92	-nan
NC_035109.1	348111	423418	109	-nan
NC_035109.1	348119	355497	106	-nan
NC_035109.1	348119	356365	108	0.246978
NC_035109.1	348119	356378	111	-nan
NC_035109.1	348119	356397	111	-nan
NC_035109.1	348119	356408	111	0.164483
NC_035109.1	348119	356524	110	-nan
NC_035109.1	348119	356527	111	0.0907826
NC_035109.1	348119	356543	110	0.0198491
NC_035109.1	348119	356562	109	0.0322681
NC_035109.1	348119	356573	111	0.184959
NC_035109.1	348119	356585	111	-nan
NC_035109.1	348119	356586	111	0.726382
NC_035109.1	348119	356591	109	0.00827224
NC_035109.1	348119	373176	94	-nan
NC_035109.1	348119	381066	111	-nan
NC_035109.1	348119	393845	90	0.121533
NC_035109.1	348119	423418	107	0.148276
NC_035109.1	348131	355497	108	-nan
NC_035109.1	348131	356365	110	0.000325114
NC_035109.1	348131	356378	113	-nan
NC_035109.1	348131	356397	113	-nan
NC_035109.1	348131	356408	113	0.000291402
NC_035109.1	348131	356524	112	-nan
NC_035109.1	348131	356527	113	0.000160875
NC_035109.1	348131	356543	112	0.000633996
NC_035109.1	348131	356562	111	0.00102698
NC_035109.1	348131	356573	113	0.000327654
NC_035109.1	348131	356585	113	-nan
NC_035109.1	348131	356586	113	0.00134088
NC_035109.1	348131	356591	111	0.000252525
NC_035109.1	348131	373176	96	-nan
NC_035109.1	348131	381066	113	-nan
NC_035109.1	348131	393845	92	0.0002442
NC_035109.1	348131	423418	109	0.000262055
NC_035109.1	348138	355497	108	-nan
NC_035109.1	348138	356365	110	-nan
NC_035109.1	348138	356378	113	-nan
NC_035109.1	348138	356397	113	-nan
NC_035109.1	348138	356408	113	-nan
NC_035109.1	348138	356524	112	-nan
NC_035109.1	348138	356527	113	-nan
NC_035109.1	348138	356543	112	-nan
NC_035109.1	348138	356562	111	-nan
NC_035109.1	348138	356573	113	-nan
NC_035109.1	348138	356585	113	-nan
NC_035109.1	348138	356586	113	-nan
NC_035109.1	348138	356591	111	-nan
NC_035109.1	348138	373176	96	-nan
NC_035109.1	348138	381066	113	-nan
NC_035109.1	348138	393845	92	-nan
NC_035109.1	348138	423418	109	-nan
NC_035109.1	348153	355497	108	-nan
NC_035109.1	348153	356365	110	0.0112215
NC_035109.1	348153	356378	113	-nan
NC_035109.1	348153	356397	113	-nan
NC_035109.1	348153	356408	113	0.000291402
NC_035109.1	348153	356524	112	-nan
NC_035109.1	348153	356527	113	0.000160875
NC_035109.1	348153	356543	112	0.000633996
NC_035109.1	348153	356562	111	0.00102698
NC_035109.1	348153	356573	113	0.000327654
NC_035109.1	348153	356585	113	-nan
NC_035109.1	348153	356586	113	0.0618766
NC_035109.1	348153	356591	111	0.000252525
NC_035109.1	348153	373176	96	-nan
NC_035109.1	348153	381066	113	-nan
NC_035109.1	348153	393845	92	0.0002442
NC_035109.1	348153	423418	109	0.000262055
NC_035109.1	355497	356365	106	-nan
NC_035109.1	355497	356378	108	-nan
NC_035109.1	355497	356397	108	-nan
NC_035109.1	355497	356408	108	-nan
NC_035109.1	355497	356524	107	-nan
NC_035109.1	355497	356527	108	-nan
NC_035109.1	355497	356543	107	-nan
NC_035109.1	355497	356562	106	-nan
NC_035109.1	355497	356573	108	-nan
NC_035109.1	355497	356585	108	-nan
NC_035109.1	355497	356586	108	-nan
NC_035109.1	355497	356591	106	-nan
NC_035109.1	355497	373176	92	-nan
NC_035109.1	355497	381066	108	-nan
NC_035109.1	355497	393845	87	-nan
NC_035109.1	355497	423418	104	-nan
NC_035109.1	355497	450654	108	-nan
NC_035109.1	356365	373176	94	-nan
NC_035109.1	356365	381066	110	-nan
NC_035109.1	356365	393845	91	0.0251702
NC_035109.1	356365	423418	106	0.0361401
NC_035109.1	356365	450654	110	0.0201622
NC_035109.1	356365	455984	88	0.0266706
NC_035109.1	356365	456150	88	-nan
NC_035109.1	356365	456185	87	0.0158038
NC_035109.1	356365	456189	88	0.000229602
NC_035109.1	356365	456193	88	0.0266706
NC_035109.1	356378	373176	96	-nan
NC_035109.1	356378	381066	113	-nan
NC_035109.1	356378	393845	92	-nan
NC_035109.1	356378	423418	109	-nan
NC_035109.1	356378	450654	112	-nan
NC_035109.1	356378	455984	91	-nan
NC_035109.1	356378	456150	91	-nan
NC_035109.1	356378	456185	90	-nan
NC_035109.1	356378	456189	91	-nan
NC_035109.1	356378	456193	91	-nan
NC_035109.1	356397	373176	96	-nan
NC_035109.1	356397	381066	113	-nan
NC_035109.1	356397	393845	92	-nan
NC_035109.1	356397	423418	109	-nan
NC_035109.1	356397	450654	112	-nan
NC_035109.1	356397	455984	91	-nan
NC_035109.1	356397	456150	91	-nan
NC_035109.1	356397	456185	90	-nan
NC_035109.1	356397	456189	91	-nan
NC_035109.1	356397	456193	91	-nan
NC_035109.1	356408	373176	96	-nan
NC_035109.1	356408	381066	113	-nan
NC_035109.1	356408	393845	92	0.321061
NC_035109.1	356408	423418	109	0.755233
NC_035109.1	356408	450654	112	0.000296739
NC_035109.1	356408	455984	91	-nan
NC_035109.1	356408	456150	91	-nan
NC_035109.1	356408	456185	90	-nan
NC_035109.1	356408	456189	91	-nan
NC_035109.1	356408	456193	91	-nan
NC_035109.1	356524	373176	96	-nan
NC_035109.1	356524	381066	112	-nan
NC_035109.1	356524	393845	91	-nan
NC_035109.1	356524	423418	108	-nan
NC_035109.1	356524	450654	111	-nan
NC_035109.1	356524	455984	91	-nan
NC_035109.1	356524	456150	91	-nan
NC_035109.1	356524	456185	90	-nan
NC_035109.1	356524	456189	91	-nan
NC_035109.1	356524	456193	91	-nan
NC_035109.1	356527	373176	96	-nan
NC_035109.1	356527	381066	113	-nan
NC_035109.1	356527	393845	92	0.0002442
NC_035109.1	356527	423418	109	0.000529007
NC_035109.1	356527	450654	112	0.0001638
NC_035109.1	356527	455984	91	-nan
NC_035109.1	356527	456150	91	-nan
NC_035109.1	356527	456185	90	-nan
NC_035109.1	356527	456189	91	-nan
NC_035109.1	356527	456193	91	-nan
NC_035109.1	356543	373176	95	-nan
NC_035109.1	356543	381066	112	-nan
NC_035109.1	356543	393845	91	0.0017
NC_035109.1	356543	423418	108	0.00209059
NC_035109.1	356543	450654	111	0.000645933
NC_035109.1	356543	455984	90	0.00100122
NC_035109.1	356543	456150	90	-nan
NC_035109.1	356543	456185	89	0.00681272
NC_035109.1	356543	456189	90	0.00100122
NC_035109.1	356543	456193	90	0.00100122
NC_035109.1	356562	373176	94	-nan
NC_035109.1	356562	381066	111	-nan
NC_035109.1	356562	393845	90	0.00231911
NC_035109.1	356562	423418	107	0.00339485
NC_035109.1	356562	450654	110	0.0010469
NC_035109.1	356562	455984	89	0.00164705
NC_035109.1	356562	456150	89	-nan
NC_035109.1	356562	456185	88	0.0112254
NC_035109.1	356562	456189	89	0.00164705
NC_035109.1	356562	456193	89	0.00164705
NC_035109.1	356573	373176	96	-nan
NC_035109.1	356573	381066	113	-nan
NC_035109.1	356573	393845	92	0.000493827
NC_035109.1	356573	423418	109	0.431955
NC_035109.1	356573	450654	112	0.000333667
NC_035109.1	356573	455984	91	-nan
NC_035109.1	356573	456150	91	-nan
NC_035109.1	356573	456185	90	-nan
NC_035109.1	356573	456189	91	-nan
NC_035109.1	356573	456193	91	-nan
NC_035109.1	356585	373176	96	-nan
NC_035109.1	356585	381066	113	-nan
NC_035109.1	356585	393845	92	-nan
NC_035109.1	356585	423418	109	-nan
NC_035109.1	356585	450654	112	-nan
NC_035109.1	356585	455984	91	-nan
NC_035109.1	356585	456150	91	-nan
NC_035109.1	356585	456185	90	-nan
NC_035109.1	356585	456189	91	-nan
NC_035109.1	356585	456193	91	-nan
NC_035109.1	356586	373176	96	-nan
NC_035109.1	356586	381066	113	-nan
NC_035109.1	356586	393845	92	0.177251
NC_035109.1	356586	423418	109	0.204533
NC_035109.1	356586	450654	112	0.00136687
NC_035109.1	356586	455984	91	0.000224215
NC_035109.1	356586	456150	91	-nan
NC_035109.1	356586	456185	90	0.001523
NC_035109.1	356586	456189	91	0.000224215
NC_035109.1	356586	456193	91	0.000224215
NC_035109.1	356591	373176	94	-nan
NC_035109.1	356591	381066	111	-nan
NC_035109.1	356591	393845	91	0.000504987
NC_035109.1	356591	423418	107	0.000832101
NC_035109.1	356591	450654	110	0.000257224
NC_035109.1	356591	455984	89	0.000396406
NC_035109.1	356591	456150	89	-nan
NC_035109.1	356591	456185	88	0.00269833
NC_035109.1	356591	456189	89	0.000396406
NC_035109.1	356591	456193	89	0.000396406
NC_035109.1	373176	381066	96	-nan
NC_035109.1	373176	393845	80	-nan
NC_035109.1	373176	423418	94	-nan
NC_035109.1	373176	450654	96	-nan
NC_035109.1	373176	455984	88	-nan
NC_035109.1	373176	456150	88	-nan
NC_035109.1	373176	456185	87	-nan
NC_035109.1	373176	456189	88	-nan
NC_035109.1	373176	456193	88	-nan
NC_035109.1	373176	462638	89	-nan
NC_035109.1	381066	393845	92	-nan
NC_035109.1	381066	423418	109	-nan
NC_035109.1	381066	450654	112	-nan
NC_035109.1	381066	455984	91	-nan
NC_035109.1	381066	456150	91	-nan
NC_035109.1	381066	456185	90	-nan
NC_035109.1	381066	456189	91	-nan
NC_035109.1	381066	456193	91	-nan
NC_035109.1	381066	462638	96	-nan
NC_035109.1	381066	474062	105	-nan
NC_035109.1	393845	423418	91	0.15375
NC_035109.1	393845	450654	91	0.000249688
NC_035109.1	393845	455984	78	-nan
NC_035109.1	393845	456150	78	-nan
NC_035109.1	393845	456185	77	-nan
NC_035109.1	393845	456189	78	-nan
NC_035109.1	393845	456193	78	-nan
NC_035109.1	393845	462638	82	-nan
NC_035109.1	393845	474062	86	-nan
NC_035109.1	393845	487669	92	-nan
NC_035109.1	393845	492815	84	-nan
NC_035109.1	423418	450654	108	0.000267023
NC_035109.1	423418	455984	90	-nan
NC_035109.1	423418	456150	90	-nan
NC_035109.1	423418	456185	89	-nan
NC_035109.1	423418	456189	90	-nan
NC_035109.1	423418	456193	90	-nan
NC_035109.1	423418	462638	93	-nan
NC_035109.1	423418	474062	102	-nan
NC_035109.1	423418	487669	109	0.000262055
NC_035109.1	423418	492815	97	-nan
NC_035109.1	450654	455984	90	0.000126247
NC_035109.1	450654	456150	90	-nan
NC_035109.1	450654	456185	89	0.000858281
NC_035109.1	450654	456189	90	0.000126247
NC_035109.1	450654	456193	90	0.000126247
NC_035109.1	450654	462638	95	0.000113173
NC_035109.1	450654	474062	105	-nan
NC_035109.1	450654	487669	112	8.11622e-05
NC_035109.1	450654	492815	99	-nan
NC_035109.1	450654	526222	90	0.00882825
NC_035109.1	450654	526235	95	-nan
NC_035109.1	450654	526240	94	0.000661081
NC_035109.1	450654	526249	95	-nan
NC_035109.1	450654	526383	95	-nan
NC_035109.1	450654	526387	92	0.000469452
NC_035109.1	450654	526400	95	-nan
NC_035109.1	455984	462638	85	-nan
NC_035109.1	455984	474062	88	-nan
NC_035109.1	455984	487669	91	0.000123457
NC_035109.1	455984	492815	84	-nan
NC_035109.1	455984	526222	84	0.0261884
NC_035109.1	455984	526235	87	-nan
NC_035109.1	455984	526240	86	0.000795132
NC_035109.1	455984	526249	87	-nan
NC_035109.1	455984	526383	87	-nan
NC_035109.1	455984	526387	84	0.000693421
NC_035109.1	455984	526400	87	-nan
NC_035109.1	456150	462638	85	-nan
NC_035109.1	456150	474062	88	-nan
NC_035109.1	456150	487669	91	-nan
NC_035109.1	456150	492815	84	-nan
NC_035109.1	456150	526222	84	-nan
NC_035109.1	456150	526235	87	-nan
NC_035109.1	456150	526240	86	-nan
NC_035109.1	456150	526249	87	-nan
NC_035109.1	456150	526383	87	-nan
NC_035109.1	456150	526387	84	-nan
NC_035109.1	456150	526400	87	-nan
NC_035109.1	456185	462638	84	-nan
NC_035109.1	456185	474062	87	-nan
NC_035109.1	456185	487669	90	0.000838504
NC_035109.1	456185	492815	83	-nan
NC_035109.1	456185	526222	83	0.0490441
NC_035109.1	456185	526235	86	-nan
NC_035109.1	456185	526240	85	0.000249401
NC_035109.1	456185	526249	86	-nan
NC_035109.1	456185	526383	86	-nan
NC_035109.1	456185	526387	84	0.774331
NC_035109.1	456185	526400	86	-nan
NC_035109.1	456189	462638	85	-nan
NC_035109.1	456189	474062	88	-nan
NC_035109.1	456189	487669	91	0.000123457
NC_035109.1	456189	492815	84	-nan
NC_035109.1	456189	526222	84	0.000968504
NC_035109.1	456189	526235	87	-nan
NC_035109.1	456189	526240	86	0.000795132
NC_035109.1	456189	526249	87	-nan
NC_035109.1	456189	526383	87	-nan
NC_035109.1	456189	526387	84	0.000693421
NC_035109.1	456189	526400	87	-nan
NC_035109.1	456193	462638	85	-nan
NC_035109.1	456193	474062	88	-nan
NC_035109.1	456193	487669	91	0.000123457
NC_035109.1	456193	492815	84	-nan
NC_035109.1	456193	526222	84	0.00991748
NC_035109.1	456193	526235	87	-nan
NC_035109.1	456193	526240	86	-nan
NC_035109.1	456193	526249	87	-nan
NC_035109.1	456193	526383	87	-nan
NC_035109.1	456193	526387	84	0.000693421
NC_035109.1	456193	526400	87	-nan
NC_035109.1	462638	474062	92	-nan
NC_035109.1	462638	487669	96	0.000110803
NC_035109.1	462638	492815	91	-nan
NC_035109.1	462638	526222	86	-nan
NC_035109.1	462638	526235	89	-nan
NC_035109.1	462638	526240	88	-nan
NC_035109.1	462638	526249	89	-nan
NC_035109.1	462638	526383	89	-nan
NC_035109.1	462638	526387	87	-nan
NC_035109.1	462638	526400	89	-nan
NC_035109.1	474062	487669	105	-nan
NC_035109.1	474062	492815	95	-nan
NC_035109.1	474062	526222	90	-nan
NC_035109.1	474062	526235	94	-nan
NC_035109.1	474062	526240	93	-nan
NC_035109.1	474062	526249	94	-nan
NC_035109.1	474062	526383	94	-nan
NC_035109.1	474062	526387	91	-nan
NC_035109.1	474062	526400	94	-nan
NC_035109.1	487669	492815	100	-nan
NC_035109.1	487669	526222	91	0.00856031
NC_035109.1	487669	526235	96	-nan
NC_035109.1	487669	526240	95	0.000646745
NC_035109.1	487669	526249	96	-nan
NC_035109.1	487669	526383	96	-nan
NC_035109.1	487669	526387	93	0.000561916
NC_035109.1	487669	526400	96	-nan
NC_035109.1	492815	526222	84	-nan
NC_035109.1	492815	526235	89	-nan
NC_035109.1	492815	526240	88	-nan
NC_035109.1	492815	526249	89	-nan
NC_035109.1	492815	526383	89	-nan
NC_035109.1	492815	526387	87	-nan
NC_035109.1	492815	526400	89	-nan
NC_035109.1	646397	672046	97	-nan
NC_035109.1	646397	672237	95	-nan
NC_035109.1	646397	672244	97	-nan
NC_035109.1	646397	672272	95	-nan
NC_035109.1	672046	750694	94	-nan
NC_035109.1	672237	750694	92	-nan
NC_035109.1	672244	750694	94	-nan
NC_035109.1	672272	750694	92	-nan
NC_035109.1	973062	1024927	102	-nan
NC_035109.1	973062	1037846	100	-nan
NC_035109.1	973062	1037859	100	-nan
NC_035109.1	973062	1037862	96	-nan
NC_035109.1	973062	1037863	100	-nan
NC_035109.1	973062	1037871	98	-nan
NC_035109.1	973062	1037881	99	-nan
NC_035109.1	973062	1037907	100	-nan
NC_035109.1	973062	1038004	99	-nan
NC_035109.1	973062	1038059	99	-nan
NC_035109.1	973062	1064822	102	-nan
NC_035109.1	973062	1064827	102	-nan
NC_035109.1	973062	1064832	102	-nan
NC_035109.1	973062	1064860	102	-nan
NC_035109.1	973062	1064875	102	-nan
NC_035109.1	973062	1064989	99	-nan
NC_035109.1	973062	1064999	99	-nan
NC_035109.1	973062	1065002	98	-nan
NC_035109.1	973062	1065005	99	-nan
NC_035109.1	973062	1065011	99	-nan
NC_035109.1	973062	1065019	99	-nan
NC_035109.1	973062	1065020	99	-nan
NC_035109.1	973062	1065029	98	-nan
NC_035109.1	973062	1065031	99	-nan
NC_035109.1	973062	1065035	99	-nan
NC_035109.1	973062	1065037	98	-nan
NC_035109.1	973062	1065038	99	-nan
NC_035109.1	973062	1065040	98	-nan
NC_035109.1	973063	1024927	102	0.00030003
NC_035109.1	973063	1037846	100	0.000312402
NC_035109.1	973063	1037859	100	-nan
NC_035109.1	973063	1037862	96	0.483871
NC_035109.1	973063	1037863	100	-nan
NC_035109.1	973063	1037871	98	-nan
NC_035109.1	973063	1037881	99	0.000318878
NC_035109.1	973063	1037907	100	-nan
NC_035109.1	973063	1038004	99	0.000318878
NC_035109.1	973063	1038059	99	0.326531
NC_035109.1	973063	1064822	102	-nan
NC_035109.1	973063	1064827	102	-nan
NC_035109.1	973063	1064832	102	-nan
NC_035109.1	973063	1064860	102	0.155152
NC_035109.1	973063	1064875	102	0.155152
NC_035109.1	973063	1064989	99	-nan
NC_035109.1	973063	1064999	99	0.000318878
NC_035109.1	973063	1065002	98	-nan
NC_035109.1	973063	1065005	99	0.0691612
NC_035109.1	973063	1065011	99	-nan
NC_035109.1	973063	1065019	99	-nan
NC_035109.1	973063	1065020	99	-nan
NC_035109.1	973063	1065029	98	-nan
NC_035109.1	973063	1065031	99	-nan
NC_035109.1	973063	1065035	99	0.000318878
NC_035109.1	973063	1065037	98	0.000325556
NC_035109.1	973063	1065038	99	-nan
NC_035109.1	973063	1065040	98	1
NC_035109.1	973073	1024927	102	-nan
NC_035109.1	973073	1037846	100	-nan
NC_035109.1	973073	1037859	100	-nan
NC_035109.1	973073	1037862	96	-nan
NC_035109.1	973073	1037863	100	-nan
NC_035109.1	973073	1037871	98	-nan
NC_035109.1	973073	1037881	99	-nan
NC_035109.1	973073	1037907	100	-nan
NC_035109.1	973073	1038004	99	-nan
NC_035109.1	973073	1038059	99	-nan
NC_035109.1	973073	1064822	102	-nan
NC_035109.1	973073	1064827	102	-nan
NC_035109.1	973073	1064832	102	-nan
NC_035109.1	973073	1064860	102	-nan
NC_035109.1	973073	1064875	102	-nan
NC_035109.1	973073	1064989	99	-nan
NC_035109.1	973073	1064999	99	-nan
NC_035109.1	973073	1065002	98	-nan
NC_035109.1	973073	1065005	99	-nan
NC_035109.1	973073	1065011	99	-nan
NC_035109.1	973073	1065019	99	-nan
NC_035109.1	973073	1065020	99	-nan
NC_035109.1	973073	1065029	98	-nan
NC_035109.1	973073	1065031	99	-nan
NC_035109.1	973073	1065035	99	-nan
NC_035109.1	973073	1065037	98	-nan
NC_035109.1	973073	1065038	99	-nan
NC_035109.1	973073	1065040	98	-nan
NC_035109.1	973095	1024927	102	-nan
NC_035109.1	973095	1037846	100	-nan
NC_035109.1	973095	1037859	100	-nan
NC_035109.1	973095	1037862	96	-nan
NC_035109.1	973095	1037863	100	-nan
NC_035109.1	973095	1037871	98	-nan
NC_035109.1	973095	1037881	99	-nan
NC_035109.1	973095	1037907	100	-nan
NC_035109.1	973095	1038004	99	-nan
NC_035109.1	973095	1038059	99	-nan
NC_035109.1	973095	1064822	102	-nan
NC_035109.1	973095	1064827	102	-nan
NC_035109.1	973095	1064832	102	-nan
NC_035109.1	973095	1064860	102	-nan
NC_035109.1	973095	1064875	102	-nan
NC_035109.1	973095	1064989	99	-nan
NC_035109.1	973095	1064999	99	-nan
NC_035109.1	973095	1065002	98	-nan
NC_035109.1	973095	1065005	99	-nan
NC_035109.1	973095	1065011	99	-nan
NC_035109.1	973095	1065019	99	-nan
NC_035109.1	973095	1065020	99	-nan
NC_035109.1	973095	1065029	98	-nan
NC_035109.1	973095	1065031	99	-nan
NC_035109.1	973095	1065035	99	-nan
NC_035109.1	973095	1065037	98	-nan
NC_035109.1	973095	1065038	99	-nan
NC_035109.1	973095	1065040	98	-nan
NC_035109.1	973098	1024927	102	0.00081512
NC_035109.1	973098	1037846	100	0.000849618
NC_035109.1	973098	1037859	100	-nan
NC_035109.1	973098	1037862	96	0.170926
NC_035109.1	973098	1037863	100	-nan
NC_035109.1	973098	1037871	98	-nan
NC_035109.1	973098	1037881	99	0.0272109
NC_035109.1	973098	1037907	100	-nan
NC_035109.1	973098	1038004	99	0.000867694
NC_035109.1	973098	1038059	99	0.129148
NC_035109.1	973098	1064822	102	-nan
NC_035109.1	973098	1064827	102	-nan
NC_035109.1	973098	1064832	102	-nan
NC_035109.1	973098	1064860	102	0.261405
NC_035109.1	973098	1064875	102	0.261405
NC_035109.1	973098	1064989	99	-nan
NC_035109.1	973098	1064999	99	0.000867694
NC_035109.1	973098	1065002	98	-nan
NC_035109.1	973098	1065005	99	0.398505
NC_035109.1	973098	1065011	99	-nan
NC_035109.1	973098	1065019	99	-nan
NC_035109.1	973098	1065020	99	-nan
NC_035109.1	973098	1065029	98	-nan
NC_035109.1	973098	1065031	99	-nan
NC_035109.1	973098	1065035	99	0.000867694
NC_035109.1	973098	1065037	98	0.000886354
NC_035109.1	973098	1065038	99	-nan
NC_035109.1	973098	1065040	98	0.305869
NC_035109.1	973104	1024927	102	-nan
NC_035109.1	973104	1037846	100	-nan
NC_035109.1	973104	1037859	100	-nan
NC_035109.1	973104	1037862	96	-nan
NC_035109.1	973104	1037863	100	-nan
NC_035109.1	973104	1037871	98	-nan
NC_035109.1	973104	1037881	99	-nan
NC_035109.1	973104	1037907	100	-nan
NC_035109.1	973104	1038004	99	-nan
NC_035109.1	973104	1038059	99	-nan
NC_035109.1	973104	1064822	102	-nan
NC_035109.1	973104	1064827	102	-nan
NC_035109.1	973104	1064832	102	-nan
NC_035109.1	973104	1064860	102	-nan
NC_035109.1	973104	1064875	102	-nan
NC_035109.1	973104	1064989	99	-nan
NC_035109.1	973104	1064999	99	-nan
NC_035109.1	973104	1065002	98	-nan
NC_035109.1	973104	1065005	99	-nan
NC_035109.1	973104	1065011	99	-nan
NC_035109.1	973104	1065019	99	-nan
NC_035109.1	973104	1065020	99	-nan
NC_035109.1	973104	1065029	98	-nan
NC_035109.1	973104	1065031	99	-nan
NC_035109.1	973104	1065035	99	-nan
NC_035109.1	973104	1065037	98	-nan
NC_035109.1	973104	1065038	99	-nan
NC_035109.1	973104	1065040	98	-nan
NC_035109.1	973106	1024927	100	0.0029713
NC_035109.1	973106	1037846	97	0.00301576
NC_035109.1	973106	1037859	97	-nan
NC_035109.1	973106	1037862	93	0.00109954
NC_035109.1	973106	1037863	97	-nan
NC_035109.1	973106	1037871	95	-nan
NC_035109.1	973106	1037881	96	0.00308856
NC_035109.1	973106	1037907	97	-nan
NC_035109.1	973106	1038004	96	0.0215271
NC_035109.1	973106	1038059	96	0.00296986
NC_035109.1	973106	1064822	99	-nan
NC_035109.1	973106	1064827	99	-nan
NC_035109.1	973106	1064832	99	-nan
NC_035109.1	973106	1064860	99	0.00614465
NC_035109.1	973106	1064875	99	0.00614465
NC_035109.1	973106	1064989	97	-nan
NC_035109.1	973106	1064999	97	0.00318792
NC_035109.1	973106	1065002	96	-nan
NC_035109.1	973106	1065005	97	0.013163
NC_035109.1	973106	1065011	97	-nan
NC_035109.1	973106	1065019	97	-nan
NC_035109.1	973106	1065020	97	-nan
NC_035109.1	973106	1065029	96	-nan
NC_035109.1	973106	1065031	97	-nan
NC_035109.1	973106	1065035	97	0.00318792
NC_035109.1	973106	1065037	96	0.00326545
NC_035109.1	973106	1065038	97	-nan
NC_035109.1	973106	1065040	96	0.00660038
NC_035109.1	973118	1024927	102	9.80296e-05
NC_035109.1	973118	1037846	100	1
NC_035109.1	973118	1037859	100	-nan
NC_035109.1	973118	1037862	96	0.000701754
NC_035109.1	973118	1037863	100	-nan
NC_035109.1	973118	1037871	98	-nan
NC_035109.1	973118	1037881	99	0.000104123
NC_035109.1	973118	1037907	100	-nan
NC_035109.1	973118	1038004	99	0.000104123
NC_035109.1	973118	1038059	99	0.000104123
NC_035109.1	973118	1064822	102	-nan
NC_035109.1	973118	1064827	102	-nan
NC_035109.1	973118	1064832	102	-nan
NC_035109.1	973118	1064860	102	0.00019802
NC_035109.1	973118	1064875	102	0.00019802
NC_035109.1	973118	1064989	99	-nan
NC_035109.1	973118	1064999	99	0.000104123
NC_035109.1	973118	1065002	98	-nan
NC_035109.1	973118	1065005	99	0.000429646
NC_035109.1	973118	1065011	99	-nan
NC_035109.1	973118	1065019	99	-nan
NC_035109.1	973118	1065020	99	-nan
NC_035109.1	973118	1065029	98	-nan
NC_035109.1	973118	1065031	99	-nan
NC_035109.1	973118	1065035	99	1
NC_035109.1	973118	1065037	98	0.000106281
NC_035109.1	973118	1065038	99	-nan
NC_035109.1	973118	1065040	98	0.000214777
NC_035109.1	973274	1024927	95	-nan
NC_035109.1	973274	1037846	93	-nan
NC_035109.1	973274	1037859	93	-nan
NC_035109.1	973274	1037862	89	-nan
NC_035109.1	973274	1037863	93	-nan
NC_035109.1	973274	1037871	91	-nan
NC_035109.1	973274	1037881	92	-nan
NC_035109.1	973274	1037907	93	-nan
NC_035109.1	973274	1038004	92	-nan
NC_035109.1	973274	1038059	92	-nan
NC_035109.1	973274	1064822	95	-nan
NC_035109.1	973274	1064827	95	-nan
NC_035109.1	973274	1064832	95	-nan
NC_035109.1	973274	1064860	95	-nan
NC_035109.1	973274	1064875	95	-nan
NC_035109.1	973274	1064989	92	-nan
NC_035109.1	973274	1064999	92	-nan
NC_035109.1	973274	1065002	91	-nan
NC_035109.1	973274	1065005	92	-nan
NC_035109.1	973274	1065011	92	-nan
NC_035109.1	973274	1065019	92	-nan
NC_035109.1	973274	1065020	92	-nan
NC_035109.1	973274	1065029	91	-nan
NC_035109.1	973274	1065031	92	-nan
NC_035109.1	973274	1065035	92	-nan
NC_035109.1	973274	1065037	91	-nan
NC_035109.1	973274	1065038	92	-nan
NC_035109.1	973274	1065040	92	-nan
NC_035109.1	973283	1024927	95	0.000113173
NC_035109.1	973283	1037846	93	0.000118147
NC_035109.1	973283	1037859	93	-nan
NC_035109.1	973283	1037862	89	0.000396406
NC_035109.1	973283	1037863	93	-nan
NC_035109.1	973283	1037871	91	-nan
NC_035109.1	973283	1037881	92	1
NC_035109.1	973283	1037907	93	-nan
NC_035109.1	973283	1038004	92	0.000120758
NC_035109.1	973283	1038059	92	-nan
NC_035109.1	973283	1064822	95	-nan
NC_035109.1	973283	1064827	95	-nan
NC_035109.1	973283	1064832	95	-nan
NC_035109.1	973283	1064860	95	-nan
NC_035109.1	973283	1064875	95	-nan
NC_035109.1	973283	1064989	92	-nan
NC_035109.1	973283	1064999	92	0.000120758
NC_035109.1	973283	1065002	91	-nan
NC_035109.1	973283	1065005	92	1
NC_035109.1	973283	1065011	92	-nan
NC_035109.1	973283	1065019	92	-nan
NC_035109.1	973283	1065020	92	-nan
NC_035109.1	973283	1065029	91	-nan
NC_035109.1	973283	1065031	92	-nan
NC_035109.1	973283	1065035	92	0.000120758
NC_035109.1	973283	1065037	91	0.000123457
NC_035109.1	973283	1065038	92	-nan
NC_035109.1	973283	1065040	92	-nan
NC_035109.1	973291	1024927	95	0.000113173
NC_035109.1	973291	1037846	93	1
NC_035109.1	973291	1037859	93	-nan
NC_035109.1	973291	1037862	89	0.000396406
NC_035109.1	973291	1037863	93	-nan
NC_035109.1	973291	1037871	91	-nan
NC_035109.1	973291	1037881	92	0.000120758
NC_035109.1	973291	1037907	93	-nan
NC_035109.1	973291	1038004	92	0.000120758
NC_035109.1	973291	1038059	92	-nan
NC_035109.1	973291	1064822	95	-nan
NC_035109.1	973291	1064827	95	-nan
NC_035109.1	973291	1064832	95	-nan
NC_035109.1	973291	1064860	95	-nan
NC_035109.1	973291	1064875	95	-nan
NC_035109.1	973291	1064989	92	-nan
NC_035109.1	973291	1064999	92	0.000120758
NC_035109.1	973291	1065002	91	-nan
NC_035109.1	973291	1065005	92	0.000120758
NC_035109.1	973291	1065011	92	-nan
NC_035109.1	973291	1065019	92	-nan
NC_035109.1	973291	1065020	92	-nan
NC_035109.1	973291	1065029	91	-nan
NC_035109.1	973291	1065031	92	-nan
NC_035109.1	973291	1065035	92	1
NC_035109.1	973291	1065037	91	0.000123457
NC_035109.1	973291	1065038	92	-nan
NC_035109.1	973291	1065040	92	-nan
NC_035109.1	1024927	1037846	106	9.07029e-05
NC_035109.1	1024927	1037859	106	9.07029e-05
NC_035109.1	1024927	1037862	102	0.000745556
NC_035109.1	1024927	1037863	106	-nan
NC_035109.1	1024927	1037871	103	-nan
NC_035109.1	1024927	1037881	105	-nan
NC_035109.1	1024927	1037907	106	-nan
NC_035109.1	1024927	1038004	105	9.24556e-05
NC_035109.1	1024927	1038059	105	9.24556e-05
NC_035109.1	1024927	1064822	109	-nan
NC_035109.1	1024927	1064827	109	8.57339e-05
NC_035109.1	1024927	1064832	109	-nan
NC_035109.1	1024927	1064860	109	0.00017307
NC_035109.1	1024927	1064875	109	0.00017307
NC_035109.1	1024927	1064989	106	9.07029e-05
NC_035109.1	1024927	1064999	106	1
NC_035109.1	1024927	1065002	105	-nan
NC_035109.1	1024927	1065005	106	0.000373483
NC_035109.1	1024927	1065011	106	9.07029e-05
NC_035109.1	1024927	1065019	106	9.07029e-05
NC_035109.1	1024927	1065020	106	0.00018315
NC_035109.1	1024927	1065029	105	9.24556e-05
NC_035109.1	1024927	1065031	106	-nan
NC_035109.1	1024927	1065035	106	9.07029e-05
NC_035109.1	1024927	1065037	105	9.24556e-05
NC_035109.1	1024927	1065038	106	-nan
NC_035109.1	1024927	1065040	105	0.000186706
NC_035109.1	1024927	1092839	108	8.73439e-05
NC_035109.1	1024927	1092866	108	8.73439e-05
NC_035109.1	1024927	1092887	109	0.000352734
NC_035109.1	1024927	1093067	109	0.00017307
NC_035109.1	1024927	1093079	109	0.192593
NC_035109.1	1024927	1093082	109	-nan
NC_035109.1	1024927	1093085	109	8.57339e-05
NC_035109.1	1024927	1093097	109	8.57339e-05
NC_035109.1	1024927	1094632	106	0.000515654
NC_035109.1	1024927	1094645	107	-nan
NC_035109.1	1024927	1094665	107	-nan
NC_035109.1	1024927	1094666	107	0.000272134
NC_035109.1	1024927	1094673	104	0.00110957
NC_035109.1	1024927	1094681	107	0.192453
NC_035109.1	1024927	1094684	107	-nan
NC_035109.1	1024927	1094697	107	8.89996e-05
NC_035109.1	1024927	1094849	107	8.89996e-05
NC_035109.1	1024927	1094852	107	8.89996e-05
NC_035109.1	1024927	1094856	107	-nan
NC_035109.1	1024927	1094870	105	0.00118957
NC_035109.1	1024927	1094872	107	-nan
NC_035109.1	1024927	1094894	107	0.000272134
NC_035109.1	1024927	1094903	102	0.00698552
NC_035109.1	1024927	1120302	110	-nan
NC_035109.1	1024927	1120323	110	0.000169895
NC_035109.1	1024927	1120331	110	-nan
NC_035109.1	1024927	1120334	110	0.000257224
NC_035109.1	1024927	1120341	110	0.000169895
NC_035109.1	1024927	1120344	110	8.4168e-05
NC_035109.1	1024927	1120503	110	8.4168e-05
NC_035109.1	1024927	1120522	110	1
NC_035109.1	1024927	1120529	110	-nan
NC_035109.1	1024927	1120539	110	0.0003462
NC_035109.1	1037846	1064822	107	-nan
NC_035109.1	1037846	1064827	107	8.89996e-05
NC_035109.1	1037846	1064832	107	-nan
NC_035109.1	1037846	1064860	107	0.000179695
NC_035109.1	1037846	1064875	107	0.000179695
NC_035109.1	1037846	1064989	104	9.42596e-05
NC_035109.1	1037846	1064999	104	9.42596e-05
NC_035109.1	1037846	1065002	103	-nan
NC_035109.1	1037846	1065005	104	0.00038835
NC_035109.1	1037846	1065011	104	9.42596e-05
NC_035109.1	1037846	1065019	104	9.42596e-05
NC_035109.1	1037846	1065020	104	0.000190367
NC_035109.1	1037846	1065029	103	9.61169e-05
NC_035109.1	1037846	1065031	104	-nan
NC_035109.1	1037846	1065035	104	1
NC_035109.1	1037846	1065037	103	9.61169e-05
NC_035109.1	1037846	1065038	104	-nan
NC_035109.1	1037846	1065040	103	0.000194137
NC_035109.1	1037846	1092839	105	9.24556e-05
NC_035109.1	1037846	1092866	105	9.24556e-05
NC_035109.1	1037846	1092887	106	0.000373483
NC_035109.1	1037846	1093067	106	0.00018315
NC_035109.1	1037846	1093079	106	0.000471476
NC_035109.1	1037846	1093082	106	-nan
NC_035109.1	1037846	1093085	106	1
NC_035109.1	1037846	1093097	106	9.07029e-05
NC_035109.1	1037846	1094632	104	0.000536334
NC_035109.1	1037846	1094645	105	-nan
NC_035109.1	1037846	1094665	105	-nan
NC_035109.1	1037846	1094666	105	0.000282805
NC_035109.1	1037846	1094673	103	0.00113258
NC_035109.1	1037846	1094681	105	0.000480769
NC_035109.1	1037846	1094684	105	-nan
NC_035109.1	1037846	1094697	105	9.24556e-05
NC_035109.1	1037846	1094849	105	9.24556e-05
NC_035109.1	1037846	1094852	105	9.24556e-05
NC_035109.1	1037846	1094856	105	-nan
NC_035109.1	1037846	1094870	104	0.00121412
NC_035109.1	1037846	1094872	105	-nan
NC_035109.1	1037846	1094894	105	0.000282805
NC_035109.1	1037846	1094903	100	0.00682806
NC_035109.1	1037846	1120302	107	-nan
NC_035109.1	1037846	1120323	107	0.000179695
NC_035109.1	1037846	1120331	107	-nan
NC_035109.1	1037846	1120334	107	0.000272134
NC_035109.1	1037846	1120341	107	0.000179695
NC_035109.1	1037846	1120344	107	8.89996e-05
NC_035109.1	1037846	1120503	107	8.89996e-05
NC_035109.1	1037846	1120522	107	8.89996e-05
NC_035109.1	1037846	1120529	107	-nan
NC_035109.1	1037846	1120539	107	0.000366367
NC_035109.1	1037846	1136719	94	0.00011562
NC_035109.1	1037859	1064822	107	-nan
NC_035109.1	1037859	1064827	107	8.89996e-05
NC_035109.1	1037859	1064832	107	-nan
NC_035109.1	1037859	1064860	107	0.000179695
NC_035109.1	1037859	1064875	107	0.000179695
NC_035109.1	1037859	1064989	104	1
NC_035109.1	1037859	1064999	104	9.42596e-05
NC_035109.1	1037859	1065002	103	-nan
NC_035109.1	1037859	1065005	104	0.00038835
NC_035109.1	1037859	1065011	104	1
NC_035109.1	1037859	1065019	104	1
NC_035109.1	1037859	1065020	104	0.000190367
NC_035109.1	1037859	1065029	103	9.61169e-05
NC_035109.1	1037859	1065031	104	-nan
NC_035109.1	1037859	1065035	104	9.42596e-05
NC_035109.1	1037859	1065037	103	9.61169e-05
NC_035109.1	1037859	1065038	104	-nan
NC_035109.1	1037859	1065040	103	0.000194137
NC_035109.1	1037859	1092839	105	9.24556e-05
NC_035109.1	1037859	1092866	105	9.24556e-05
NC_035109.1	1037859	1092887	106	0.000373483
NC_035109.1	1037859	1093067	106	0.00018315
NC_035109.1	1037859	1093079	106	0.000471476
NC_035109.1	1037859	1093082	106	-nan
NC_035109.1	1037859	1093085	106	9.07029e-05
NC_035109.1	1037859	1093097	106	9.07029e-05
NC_035109.1	1037859	1094632	104	0.000536334
NC_035109.1	1037859	1094645	105	-nan
NC_035109.1	1037859	1094665	105	-nan
NC_035109.1	1037859	1094666	105	0.000282805
NC_035109.1	1037859	1094673	103	0.00113258
NC_035109.1	1037859	1094681	105	0.000480769
NC_035109.1	1037859	1094684	105	-nan
NC_035109.1	1037859	1094697	105	9.24556e-05
NC_035109.1	1037859	1094849	105	1
NC_035109.1	1037859	1094852	105	9.24556e-05
NC_035109.1	1037859	1094856	105	-nan
NC_035109.1	1037859	1094870	104	0.00121412
NC_035109.1	1037859	1094872	105	-nan
NC_035109.1	1037859	1094894	105	0.000282805
NC_035109.1	1037859	1094903	100	0.00457085
NC_035109.1	1037859	1120302	107	-nan
NC_035109.1	1037859	1120323	107	0.000179695
NC_035109.1	1037859	1120331	107	-nan
NC_035109.1	1037859	1120334	107	0.000272134
NC_035109.1	1037859	1120341	107	0.000179695
NC_035109.1	1037859	1120344	107	8.89996e-05
NC_035109.1	1037859	1120503	107	1
NC_035109.1	1037859	1120522	107	8.89996e-05
NC_035109.1	1037859	1120529	107	-nan
NC_035109.1	1037859	1120539	107	0.000366367
NC_035109.1	1037859	1136719	94	0.00011562
NC_035109.1	1037862	1064822	103	-nan
NC_035109.1	1037862	1064827	103	0.280646
NC_035109.1	1037862	1064832	103	-nan
NC_035109.1	1037862	1064860	103	0.0254128
NC_035109.1	1037862	1064875	103	0.0254128
NC_035109.1	1037862	1064989	100	0.000777001
NC_035109.1	1037862	1064999	100	0.000777001
NC_035109.1	1037862	1065002	99	-nan
NC_035109.1	1037862	1065005	100	0.00721154
NC_035109.1	1037862	1065011	100	0.000777001
NC_035109.1	1037862	1065019	100	0.000777001
NC_035109.1	1037862	1065020	100	0.566719
NC_035109.1	1037862	1065029	99	0.280446
NC_035109.1	1037862	1065031	100	-nan
NC_035109.1	1037862	1065035	100	0.000777001
NC_035109.1	1037862	1065037	99	0.000793474
NC_035109.1	1037862	1065038	100	-nan
NC_035109.1	1037862	1065040	99	0.138483
NC_035109.1	1037862	1092839	101	0.000761035
NC_035109.1	1037862	1092866	101	0.280548
NC_035109.1	1037862	1092887	102	0.00738413
NC_035109.1	1037862	1093067	102	0.00150602
NC_035109.1	1037862	1093079	102	0.135919
NC_035109.1	1037862	1093082	102	-nan
NC_035109.1	1037862	1093085	102	0.000745556
NC_035109.1	1037862	1093097	102	0.280598
NC_035109.1	1037862	1094632	100	0.00442918
NC_035109.1	1037862	1094645	101	-nan
NC_035109.1	1037862	1094665	101	-nan
NC_035109.1	1037862	1094666	101	0.0023297
NC_035109.1	1037862	1094673	99	0.00938995
NC_035109.1	1037862	1094681	101	0.0366312
NC_035109.1	1037862	1094684	101	-nan
NC_035109.1	1037862	1094697	101	0.280548
NC_035109.1	1037862	1094849	101	0.000761035
NC_035109.1	1037862	1094852	101	0.000761035
NC_035109.1	1037862	1094856	101	-nan
NC_035109.1	1037862	1094870	100	0.0100546
NC_035109.1	1037862	1094872	101	-nan
NC_035109.1	1037862	1094894	101	0.192922
NC_035109.1	1037862	1094903	96	0.070037
NC_035109.1	1037862	1120302	103	-nan
NC_035109.1	1037862	1120323	103	0.0254128
NC_035109.1	1037862	1120331	103	-nan
NC_035109.1	1037862	1120334	103	0.193346
NC_035109.1	1037862	1120341	103	0.56685
NC_035109.1	1037862	1120344	103	0.000730546
NC_035109.1	1037862	1120503	103	0.000730546
NC_035109.1	1037862	1120522	103	0.000730546
NC_035109.1	1037862	1120529	103	-nan
NC_035109.1	1037862	1120539	103	0.0074685
NC_035109.1	1037862	1136719	90	0.000835732
NC_035109.1	1037863	1064822	107	-nan
NC_035109.1	1037863	1064827	107	-nan
NC_035109.1	1037863	1064832	107	-nan
NC_035109.1	1037863	1064860	107	-nan
NC_035109.1	1037863	1064875	107	-nan
NC_035109.1	1037863	1064989	104	-nan
NC_035109.1	1037863	1064999	104	-nan
NC_035109.1	1037863	1065002	103	-nan
NC_035109.1	1037863	1065005	104	-nan
NC_035109.1	1037863	1065011	104	-nan
NC_035109.1	1037863	1065019	104	-nan
NC_035109.1	1037863	1065020	104	-nan
NC_035109.1	1037863	1065029	103	-nan
NC_035109.1	1037863	1065031	104	-nan
NC_035109.1	1037863	1065035	104	-nan
NC_035109.1	1037863	1065037	103	-nan
NC_035109.1	1037863	1065038	104	-nan
NC_035109.1	1037863	1065040	103	-nan
NC_035109.1	1037863	1092839	105	-nan
NC_035109.1	1037863	1092866	105	-nan
NC_035109.1	1037863	1092887	106	-nan
NC_035109.1	1037863	1093067	106	-nan
NC_035109.1	1037863	1093079	106	-nan
NC_035109.1	1037863	1093082	106	-nan
NC_035109.1	1037863	1093085	106	-nan
NC_035109.1	1037863	1093097	106	-nan
NC_035109.1	1037863	1094632	104	-nan
NC_035109.1	1037863	1094645	105	-nan
NC_035109.1	1037863	1094665	105	-nan
NC_035109.1	1037863	1094666	105	-nan
NC_035109.1	1037863	1094673	103	-nan
NC_035109.1	1037863	1094681	105	-nan
NC_035109.1	1037863	1094684	105	-nan
NC_035109.1	1037863	1094697	105	-nan
NC_035109.1	1037863	1094849	105	-nan
NC_035109.1	1037863	1094852	105	-nan
NC_035109.1	1037863	1094856	105	-nan
NC_035109.1	1037863	1094870	104	-nan
NC_035109.1	1037863	1094872	105	-nan
NC_035109.1	1037863	1094894	105	-nan
NC_035109.1	1037863	1094903	100	-nan
NC_035109.1	1037863	1120302	107	-nan
NC_035109.1	1037863	1120323	107	-nan
NC_035109.1	1037863	1120331	107	-nan
NC_035109.1	1037863	1120334	107	-nan
NC_035109.1	1037863	1120341	107	-nan
NC_035109.1	1037863	1120344	107	-nan
NC_035109.1	1037863	1120503	107	-nan
NC_035109.1	1037863	1120522	107	-nan
NC_035109.1	1037863	1120529	107	-nan
NC_035109.1	1037863	1120539	107	-nan
NC_035109.1	1037863	1136719	94	-nan
NC_035109.1	1037871	1064822	104	-nan
NC_035109.1	1037871	1064827	104	-nan
NC_035109.1	1037871	1064832	104	-nan
NC_035109.1	1037871	1064860	104	-nan
NC_035109.1	1037871	1064875	104	-nan
NC_035109.1	1037871	1064989	101	-nan
NC_035109.1	1037871	1064999	101	-nan
NC_035109.1	1037871	1065002	100	-nan
NC_035109.1	1037871	1065005	101	-nan
NC_035109.1	1037871	1065011	101	-nan
NC_035109.1	1037871	1065019	101	-nan
NC_035109.1	1037871	1065020	101	-nan
NC_035109.1	1037871	1065029	100	-nan
NC_035109.1	1037871	1065031	101	-nan
NC_035109.1	1037871	1065035	101	-nan
NC_035109.1	1037871	1065037	100	-nan
NC_035109.1	1037871	1065038	101	-nan
NC_035109.1	1037871	1065040	100	-nan
NC_035109.1	1037871	1092839	102	-nan
NC_035109.1	1037871	1092866	102	-nan
NC_035109.1	1037871	1092887	103	-nan
NC_035109.1	1037871	1093067	103	-nan
NC_035109.1	1037871	1093079	103	-nan
NC_035109.1	1037871	1093082	103	-nan
NC_035109.1	1037871	1093085	103	-nan
NC_035109.1	1037871	1093097	103	-nan
NC_035109.1	1037871	1094632	102	-nan
NC_035109.1	1037871	1094645	103	-nan
NC_035109.1	1037871	1094665	103	-nan
NC_035109.1	1037871	1094666	103	-nan
NC_035109.1	1037871	1094673	101	-nan
NC_035109.1	1037871	1094681	103	-nan
NC_035109.1	1037871	1094684	103	-nan
NC_035109.1	1037871	1094697	103	-nan
NC_035109.1	1037871	1094849	103	-nan
NC_035109.1	1037871	1094852	103	-nan
NC_035109.1	1037871	1094856	103	-nan
NC_035109.1	1037871	1094870	102	-nan
NC_035109.1	1037871	1094872	103	-nan
NC_035109.1	1037871	1094894	103	-nan
NC_035109.1	1037871	1094903	98	-nan
NC_035109.1	1037871	1120302	104	-nan
NC_035109.1	1037871	1120323	104	-nan
NC_035109.1	1037871	1120331	104	-nan
NC_035109.1	1037871	1120334	104	-nan
NC_035109.1	1037871	1120341	104	-nan
NC_035109.1	1037871	1120344	104	-nan
NC_035109.1	1037871	1120503	104	-nan
NC_035109.1	1037871	1120522	104	-nan
NC_035109.1	1037871	1120529	104	-nan
NC_035109.1	1037871	1120539	104	-nan
NC_035109.1	1037871	1136719	92	-nan
NC_035109.1	1037881	1064822	106	-nan
NC_035109.1	1037881	1064827	106	9.07029e-05
NC_035109.1	1037881	1064832	106	-nan
NC_035109.1	1037881	1064860	106	0.00018315
NC_035109.1	1037881	1064875	106	0.00018315
NC_035109.1	1037881	1064989	103	9.61169e-05
NC_035109.1	1037881	1064999	103	-nan
NC_035109.1	1037881	1065002	102	-nan
NC_035109.1	1037881	1065005	103	0.242647
NC_035109.1	1037881	1065011	103	9.61169e-05
NC_035109.1	1037881	1065019	103	9.61169e-05
NC_035109.1	1037881	1065020	103	0.000194137
NC_035109.1	1037881	1065029	102	9.80296e-05
NC_035109.1	1037881	1065031	103	-nan
NC_035109.1	1037881	1065035	103	9.61169e-05
NC_035109.1	1037881	1065037	102	9.80296e-05
NC_035109.1	1037881	1065038	103	-nan
NC_035109.1	1037881	1065040	102	0.00019802
NC_035109.1	1037881	1092839	104	9.42596e-05
NC_035109.1	1037881	1092866	104	9.42596e-05
NC_035109.1	1037881	1092887	105	0.242788
NC_035109.1	1037881	1093067	105	0.000186706
NC_035109.1	1037881	1093079	105	0.000380807
NC_035109.1	1037881	1093082	105	-nan
NC_035109.1	1037881	1093085	105	9.24556e-05
NC_035109.1	1037881	1093097	105	9.24556e-05
NC_035109.1	1037881	1094632	103	0.000547144
NC_035109.1	1037881	1094645	104	-nan
NC_035109.1	1037881	1094665	104	-nan
NC_035109.1	1037881	1094666	104	0.000288378
NC_035109.1	1037881	1094673	102	0.00115632
NC_035109.1	1037881	1094681	104	0.00038835
NC_035109.1	1037881	1094684	104	-nan
NC_035109.1	1037881	1094697	104	9.42596e-05
NC_035109.1	1037881	1094849	104	9.42596e-05
NC_035109.1	1037881	1094852	104	1
NC_035109.1	1037881	1094856	104	-nan
NC_035109.1	1037881	1094870	103	0.00123943
NC_035109.1	1037881	1094872	104	-nan
NC_035109.1	1037881	1094894	104	0.000288378
NC_035109.1	1037881	1094903	99	0.00701531
NC_035109.1	1037881	1120302	106	-nan
NC_035109.1	1037881	1120323	106	0.00018315
NC_035109.1	1037881	1120331	106	-nan
NC_035109.1	1037881	1120334	106	0.000277393
NC_035109.1	1037881	1120341	106	0.00018315
NC_035109.1	1037881	1120344	106	9.07029e-05
NC_035109.1	1037881	1120503	106	9.07029e-05
NC_035109.1	1037881	1120522	106	-nan
NC_035109.1	1037881	1120529	106	-nan
NC_035109.1	1037881	1120539	106	0.242857
NC_035109.1	1037881	1136719	93	0.000118147
NC_035109.1	1037907	1064822	107	-nan
NC_035109.1	1037907	1064827	107	-nan
NC_035109.1	1037907	1064832	107	-nan
NC_035109.1	1037907	1064860	107	-nan
NC_035109.1	1037907	1064875	107	-nan
NC_035109.1	1037907	1064989	104	-nan
NC_035109.1	1037907	1064999	104	-nan
NC_035109.1	1037907	1065002	103	-nan
NC_035109.1	1037907	1065005	104	-nan
NC_035109.1	1037907	1065011	104	-nan
NC_035109.1	1037907	1065019	104	-nan
NC_035109.1	1037907	1065020	104	-nan
NC_035109.1	1037907	1065029	103	-nan
NC_035109.1	1037907	1065031	104	-nan
NC_035109.1	1037907	1065035	104	-nan
NC_035109.1	1037907	1065037	103	-nan
NC_035109.1	1037907	1065038	104	-nan
NC_035109.1	1037907	1065040	103	-nan
NC_035109.1	1037907	1092839	105	-nan
NC_035109.1	1037907	1092866	105	-nan
NC_035109.1	1037907	1092887	106	-nan
NC_035109.1	1037907	1093067	106	-nan
NC_035109.1	1037907	1093079	106	-nan
NC_035109.1	1037907	1093082	106	-nan
NC_035109.1	1037907	1093085	106	-nan
NC_035109.1	1037907	1093097	106	-nan
NC_035109.1	1037907	1094632	104	-nan
NC_035109.1	1037907	1094645	105	-nan
NC_035109.1	1037907	1094665	105	-nan
NC_035109.1	1037907	1094666	105	-nan
NC_035109.1	1037907	1094673	103	-nan
NC_035109.1	1037907	1094681	105	-nan
NC_035109.1	1037907	1094684	105	-nan
NC_035109.1	1037907	1094697	105	-nan
NC_035109.1	1037907	1094849	105	-nan
NC_035109.1	1037907	1094852	105	-nan
NC_035109.1	1037907	1094856	105	-nan
NC_035109.1	1037907	1094870	104	-nan
NC_035109.1	1037907	1094872	105	-nan
NC_035109.1	1037907	1094894	105	-nan
NC_035109.1	1037907	1094903	100	-nan
NC_035109.1	1037907	1120302	107	-nan
NC_035109.1	1037907	1120323	107	-nan
NC_035109.1	1037907	1120331	107	-nan
NC_035109.1	1037907	1120334	107	-nan
NC_035109.1	1037907	1120341	107	-nan
NC_035109.1	1037907	1120344	107	-nan
NC_035109.1	1037907	1120503	107	-nan
NC_035109.1	1037907	1120522	107	-nan
NC_035109.1	1037907	1120529	107	-nan
NC_035109.1	1037907	1120539	107	-nan
NC_035109.1	1037907	1136719	94	-nan
NC_035109.1	1038004	1064822	106	-nan
NC_035109.1	1038004	1064827	106	9.07029e-05
NC_035109.1	1038004	1064832	106	-nan
NC_035109.1	1038004	1064860	106	0.00018315
NC_035109.1	1038004	1064875	106	0.00018315
NC_035109.1	1038004	1064989	103	9.61169e-05
NC_035109.1	1038004	1064999	103	9.61169e-05
NC_035109.1	1038004	1065002	102	-nan
NC_035109.1	1038004	1065005	103	0.000396118
NC_035109.1	1038004	1065011	103	9.61169e-05
NC_035109.1	1038004	1065019	103	9.61169e-05
NC_035109.1	1038004	1065020	103	0.000194137
NC_035109.1	1038004	1065029	102	9.80296e-05
NC_035109.1	1038004	1065031	103	-nan
NC_035109.1	1038004	1065035	103	9.61169e-05
NC_035109.1	1038004	1065037	102	9.80296e-05
NC_035109.1	1038004	1065038	103	-nan
NC_035109.1	1038004	1065040	102	0.00019802
NC_035109.1	1038004	1092839	104	9.42596e-05
NC_035109.1	1038004	1092866	104	9.42596e-05
NC_035109.1	1038004	1092887	105	0.000380807
NC_035109.1	1038004	1093067	105	0.000186706
NC_035109.1	1038004	1093079	105	0.000480769
NC_035109.1	1038004	1093082	105	-nan
NC_035109.1	1038004	1093085	105	9.24556e-05
NC_035109.1	1038004	1093097	105	9.24556e-05
NC_035109.1	1038004	1094632	103	0.000547144
NC_035109.1	1038004	1094645	104	-nan
NC_035109.1	1038004	1094665	104	-nan
NC_035109.1	1038004	1094666	104	0.000288378
NC_035109.1	1038004	1094673	102	0.159644
NC_035109.1	1038004	1094681	104	0.00049034
NC_035109.1	1038004	1094684	104	-nan
NC_035109.1	1038004	1094697	104	9.42596e-05
NC_035109.1	1038004	1094849	104	9.42596e-05
NC_035109.1	1038004	1094852	104	9.42596e-05
NC_035109.1	1038004	1094856	104	-nan
NC_035109.1	1038004	1094870	103	0.153196
NC_035109.1	1038004	1094872	104	-nan
NC_035109.1	1038004	1094894	104	0.000288378
NC_035109.1	1038004	1094903	99	0.0541649
NC_035109.1	1038004	1120302	106	-nan
NC_035109.1	1038004	1120323	106	0.00018315
NC_035109.1	1038004	1120331	106	-nan
NC_035109.1	1038004	1120334	106	0.000277393
NC_035109.1	1038004	1120341	106	0.00018315
NC_035109.1	1038004	1120344	106	9.07029e-05
NC_035109.1	1038004	1120503	106	9.07029e-05
NC_035109.1	1038004	1120522	106	9.07029e-05
NC_035109.1	1038004	1120529	106	-nan
NC_035109.1	1038004	1120539	106	0.000373483
NC_035109.1	1038004	1136719	93	0.000118147
NC_035109.1	1038059	1064822	106	-nan
NC_035109.1	1038059	1064827	106	9.07029e-05
NC_035109.1	1038059	1064832	106	-nan
NC_035109.1	1038059	1064860	106	0.00018315
NC_035109.1	1038059	1064875	106	0.00018315
NC_035109.1	1038059	1064989	103	9.61169e-05
NC_035109.1	1038059	1064999	103	9.61169e-05
NC_035109.1	1038059	1065002	102	-nan
NC_035109.1	1038059	1065005	103	0.000396118
NC_035109.1	1038059	1065011	103	9.61169e-05
NC_035109.1	1038059	1065019	103	9.61169e-05
NC_035109.1	1038059	1065020	103	0.000194137
NC_035109.1	1038059	1065029	102	9.80296e-05
NC_035109.1	1038059	1065031	103	-nan
NC_035109.1	1038059	1065035	103	9.61169e-05
NC_035109.1	1038059	1065037	102	9.80296e-05
NC_035109.1	1038059	1065038	103	-nan
NC_035109.1	1038059	1065040	102	-nan
NC_035109.1	1038059	1092839	104	9.42596e-05
NC_035109.1	1038059	1092866	104	9.42596e-05
NC_035109.1	1038059	1092887	105	0.000380807
NC_035109.1	1038059	1093067	105	0.000186706
NC_035109.1	1038059	1093079	105	0.192308
NC_035109.1	1038059	1093082	105	-nan
NC_035109.1	1038059	1093085	105	9.24556e-05
NC_035109.1	1038059	1093097	105	9.24556e-05
NC_035109.1	1038059	1094632	103	0.000547144
NC_035109.1	1038059	1094645	104	-nan
NC_035109.1	1038059	1094665	104	-nan
NC_035109.1	1038059	1094666	104	0.000288378
NC_035109.1	1038059	1094673	102	0.00115632
NC_035109.1	1038059	1094681	104	0.192233
NC_035109.1	1038059	1094684	104	-nan
NC_035109.1	1038059	1094697	104	9.42596e-05
NC_035109.1	1038059	1094849	104	9.42596e-05
NC_035109.1	1038059	1094852	104	9.42596e-05
NC_035109.1	1038059	1094856	104	-nan
NC_035109.1	1038059	1094870	103	0.00123943
NC_035109.1	1038059	1094872	104	-nan
NC_035109.1	1038059	1094894	104	0.326861
NC_035109.1	1038059	1094903	99	0.0541649
NC_035109.1	1038059	1120302	106	-nan
NC_035109.1	1038059	1120323	106	0.00018315
NC_035109.1	1038059	1120331	106	-nan
NC_035109.1	1038059	1120334	106	0.326984
NC_035109.1	1038059	1120341	106	0.00018315
NC_035109.1	1038059	1120344	106	9.07029e-05
NC_035109.1	1038059	1120503	106	9.07029e-05
NC_035109.1	1038059	1120522	106	9.07029e-05
NC_035109.1	1038059	1120529	106	-nan
NC_035109.1	1038059	1120539	106	0.000373483
NC_035109.1	1038059	1136719	93	0.000118147
NC_035109.1	1064822	1092839	108	-nan
NC_035109.1	1064822	1092866	108	-nan
NC_035109.1	1064822	1092887	109	-nan
NC_035109.1	1064822	1093067	109	-nan
NC_035109.1	1064822	1093079	109	-nan
NC_035109.1	1064822	1093082	109	-nan
NC_035109.1	1064822	1093085	109	-nan
NC_035109.1	1064822	1093097	109	-nan
NC_035109.1	1064822	1094632	106	-nan
NC_035109.1	1064822	1094645	107	-nan
NC_035109.1	1064822	1094665	107	-nan
NC_035109.1	1064822	1094666	107	-nan
NC_035109.1	1064822	1094673	105	-nan
NC_035109.1	1064822	1094681	107	-nan
NC_035109.1	1064822	1094684	107	-nan
NC_035109.1	1064822	1094697	107	-nan
NC_035109.1	1064822	1094849	107	-nan
NC_035109.1	1064822	1094852	107	-nan
NC_035109.1	1064822	1094856	107	-nan
NC_035109.1	1064822	1094870	106	-nan
NC_035109.1	1064822	1094872	107	-nan
NC_035109.1	1064822	1094894	107	-nan
NC_035109.1	1064822	1094903	102	-nan
NC_035109.1	1064822	1120302	110	-nan
NC_035109.1	1064822	1120323	110	-nan
NC_035109.1	1064822	1120331	110	-nan
NC_035109.1	1064822	1120334	110	-nan
NC_035109.1	1064822	1120341	110	-nan
NC_035109.1	1064822	1120344	110	-nan
NC_035109.1	1064822	1120503	110	-nan
NC_035109.1	1064822	1120522	110	-nan
NC_035109.1	1064822	1120529	110	-nan
NC_035109.1	1064822	1120539	110	-nan
NC_035109.1	1064822	1136719	95	-nan
NC_035109.1	1064822	1146741	111	-nan
NC_035109.1	1064827	1092839	108	8.73439e-05
NC_035109.1	1064827	1092866	108	8.73439e-05
NC_035109.1	1064827	1092887	109	0.000352734
NC_035109.1	1064827	1093067	109	0.00017307
NC_035109.1	1064827	1093079	109	0.000445157
NC_035109.1	1064827	1093082	109	-nan
NC_035109.1	1064827	1093085	109	8.57339e-05
NC_035109.1	1064827	1093097	109	8.57339e-05
NC_035109.1	1064827	1094632	106	0.000515654
NC_035109.1	1064827	1094645	107	-nan
NC_035109.1	1064827	1094665	107	-nan
NC_035109.1	1064827	1094666	107	0.000272134
NC_035109.1	1064827	1094673	105	0.000989819
NC_035109.1	1064827	1094681	107	0.000462449
NC_035109.1	1064827	1094684	107	-nan
NC_035109.1	1064827	1094697	107	1
NC_035109.1	1064827	1094849	107	8.89996e-05
NC_035109.1	1064827	1094852	107	8.89996e-05
NC_035109.1	1064827	1094856	107	-nan
NC_035109.1	1064827	1094870	106	0.00107089
NC_035109.1	1064827	1094872	107	-nan
NC_035109.1	1064827	1094894	107	0.000272134
NC_035109.1	1064827	1094903	102	0.0078814
NC_035109.1	1064827	1120302	110	-nan
NC_035109.1	1064827	1120323	110	0.000169895
NC_035109.1	1064827	1120331	110	-nan
NC_035109.1	1064827	1120334	110	0.000257224
NC_035109.1	1064827	1120341	110	0.495413
NC_035109.1	1064827	1120344	110	8.4168e-05
NC_035109.1	1064827	1120503	110	8.4168e-05
NC_035109.1	1064827	1120522	110	8.4168e-05
NC_035109.1	1064827	1120529	110	-nan
NC_035109.1	1064827	1120539	110	0.0003462
NC_035109.1	1064827	1136719	95	0.000113173
NC_035109.1	1064827	1146741	111	8.26446e-05
NC_035109.1	1064832	1092839	108	-nan
NC_035109.1	1064832	1092866	108	-nan
NC_035109.1	1064832	1092887	109	-nan
NC_035109.1	1064832	1093067	109	-nan
NC_035109.1	1064832	1093079	109	-nan
NC_035109.1	1064832	1093082	109	-nan
NC_035109.1	1064832	1093085	109	-nan
NC_035109.1	1064832	1093097	109	-nan
NC_035109.1	1064832	1094632	106	-nan
NC_035109.1	1064832	1094645	107	-nan
NC_035109.1	1064832	1094665	107	-nan
NC_035109.1	1064832	1094666	107	-nan
NC_035109.1	1064832	1094673	105	-nan
[truncated: 998,000+ more rows]
