# Supplementary material for: Global, asynchronous partial sweeps at multiple insecticide resistance genes in Aedes mosquitoes
Source: Nat Commun. 2024 Jul 24;15:6251. doi: 10.1038/s41467-024-49792-y (PMC11269687; doi:10.1038/s41467-024-49792-y)
Supplement: Supplementary file 7 — Source Data [file 41467_2024_49792_MOESM7_ESM.zip › SourceData_Fig7c_LD-chr2-GST-Americas-wildtypes.txt]

CHR	POS1	POS2	N_INDV	R^2
NC_035108.1	27329	28028	62	-nan
NC_035108.1	27329	28064	61	-nan
NC_035108.1	27329	28065	61	-nan
NC_035108.1	27329	28074	61	-nan
NC_035108.1	27329	28086	61	-nan
NC_035108.1	27329	28088	61	-nan
NC_035108.1	27329	28092	61	-nan
NC_035108.1	27329	28100	61	-nan
NC_035108.1	27329	28219	62	-nan
NC_035108.1	27329	28233	62	-nan
NC_035108.1	27329	28236	62	-nan
NC_035108.1	27329	28240	62	-nan
NC_035108.1	27329	28250	62	-nan
NC_035108.1	27329	28258	61	-nan
NC_035108.1	27329	28264	61	-nan
NC_035108.1	27329	28267	61	-nan
NC_035108.1	27329	28279	59	-nan
NC_035108.1	27329	28281	61	-nan
NC_035108.1	27329	117526	60	-nan
NC_035108.1	28028	117526	60	-nan
NC_035108.1	28064	117526	60	0.000896091
NC_035108.1	28065	117526	59	0.793665
NC_035108.1	28074	117526	59	0.442748
NC_035108.1	28086	117526	60	-nan
NC_035108.1	28088	117526	60	-nan
NC_035108.1	28092	117526	60	-nan
NC_035108.1	28100	117526	60	-nan
NC_035108.1	28219	117526	60	-nan
NC_035108.1	28233	117526	60	-nan
NC_035108.1	28236	117526	60	-nan
NC_035108.1	28240	117526	60	-nan
NC_035108.1	28250	117526	60	0.215431
NC_035108.1	28258	117526	59	-nan
NC_035108.1	28264	117526	59	-nan
NC_035108.1	28267	117526	59	-nan
NC_035108.1	28279	117526	58	0.10823
NC_035108.1	28281	117526	59	-nan
NC_035108.1	117526	194212	53	-nan
NC_035108.1	117526	195060	60	-nan
NC_035108.1	194212	195060	55	-nan
NC_035108.1	194212	217805	55	-nan
NC_035108.1	194212	278615	55	-nan
NC_035108.1	194212	278644	55	-nan
NC_035108.1	194212	280089	55	-nan
NC_035108.1	194212	280306	55	-nan
NC_035108.1	194212	280309	55	-nan
NC_035108.1	194212	280323	55	-nan
NC_035108.1	194212	280324	55	-nan
NC_035108.1	194212	280326	55	-nan
NC_035108.1	195060	217805	62	-nan
NC_035108.1	195060	278615	62	-nan
NC_035108.1	195060	278644	62	-nan
NC_035108.1	195060	280089	62	-nan
NC_035108.1	195060	280306	62	-nan
NC_035108.1	195060	280309	62	-nan
NC_035108.1	195060	280323	62	-nan
NC_035108.1	195060	280324	62	-nan
NC_035108.1	195060	280326	62	-nan
NC_035108.1	217805	278615	62	-nan
NC_035108.1	217805	278644	62	-nan
NC_035108.1	217805	280089	62	-nan
NC_035108.1	217805	280306	62	-nan
NC_035108.1	217805	280309	62	-nan
NC_035108.1	217805	280323	62	-nan
NC_035108.1	217805	280324	62	-nan
NC_035108.1	217805	280326	62	-nan
NC_035108.1	217805	312093	62	-nan
NC_035108.1	278615	280089	62	-nan
NC_035108.1	278615	280306	62	-nan
NC_035108.1	278615	280309	62	-nan
NC_035108.1	278615	280323	62	-nan
NC_035108.1	278615	280324	62	-nan
NC_035108.1	278615	280326	62	-nan
NC_035108.1	278615	312093	62	-nan
NC_035108.1	278615	339706	62	-nan
NC_035108.1	278615	369055	62	-nan
NC_035108.1	278644	280089	62	-nan
NC_035108.1	278644	280306	62	-nan
NC_035108.1	278644	280309	62	-nan
NC_035108.1	278644	280323	62	-nan
NC_035108.1	278644	280324	62	-nan
NC_035108.1	278644	280326	62	-nan
NC_035108.1	278644	312093	62	-nan
NC_035108.1	278644	339706	62	-nan
NC_035108.1	278644	369055	62	-nan
NC_035108.1	280089	312093	62	-nan
NC_035108.1	280089	339706	62	-nan
NC_035108.1	280089	369055	62	-nan
NC_035108.1	280306	312093	62	-nan
NC_035108.1	280306	339706	62	-nan
NC_035108.1	280306	369055	62	-nan
NC_035108.1	280309	312093	62	-nan
NC_035108.1	280309	339706	62	-nan
NC_035108.1	280309	369055	62	-nan
NC_035108.1	280323	312093	62	-nan
NC_035108.1	280323	339706	62	-nan
NC_035108.1	280323	369055	62	-nan
NC_035108.1	280324	312093	62	-nan
NC_035108.1	280324	339706	62	-nan
NC_035108.1	280324	369055	62	-nan
NC_035108.1	280326	312093	62	-nan
NC_035108.1	280326	339706	62	-nan
NC_035108.1	280326	369055	62	-nan
NC_035108.1	312093	339706	62	1
NC_035108.1	312093	369055	62	0.00383693
NC_035108.1	312093	398357	62	-nan
NC_035108.1	312093	398375	62	-nan
NC_035108.1	312093	398383	62	-nan
NC_035108.1	312093	398391	62	-nan
NC_035108.1	312093	398396	62	-nan
NC_035108.1	312093	398552	62	-nan
NC_035108.1	312093	398565	62	-nan
NC_035108.1	312093	398595	62	-nan
NC_035108.1	312093	398599	62	-nan
NC_035108.1	312093	398603	61	0.0282719
NC_035108.1	312093	398612	62	0.00740254
NC_035108.1	312093	398624	62	0.0132711
NC_035108.1	312093	410646	62	1
NC_035108.1	312093	410664	62	-nan
NC_035108.1	312093	410688	62	-nan
NC_035108.1	312093	410795	62	-nan
NC_035108.1	312093	410797	62	0.000546448
NC_035108.1	312093	410808	62	-nan
NC_035108.1	312093	410817	62	1
NC_035108.1	312093	410853	62	-nan
NC_035108.1	339706	369055	62	0.00383693
NC_035108.1	339706	398357	62	-nan
NC_035108.1	339706	398375	62	-nan
NC_035108.1	339706	398383	62	-nan
NC_035108.1	339706	398391	62	-nan
NC_035108.1	339706	398396	62	-nan
NC_035108.1	339706	398552	62	-nan
NC_035108.1	339706	398565	62	-nan
NC_035108.1	339706	398595	62	-nan
NC_035108.1	339706	398599	62	-nan
NC_035108.1	339706	398603	61	0.0282719
NC_035108.1	339706	398612	62	0.00740254
NC_035108.1	339706	398624	62	0.0132711
NC_035108.1	339706	410646	62	1
NC_035108.1	339706	410664	62	-nan
NC_035108.1	339706	410688	62	-nan
NC_035108.1	339706	410795	62	-nan
NC_035108.1	339706	410797	62	0.000546448
NC_035108.1	339706	410808	62	-nan
NC_035108.1	339706	410817	62	1
NC_035108.1	339706	410853	62	-nan
NC_035108.1	339706	419107	62	0.0904331
NC_035108.1	339706	433939	61	-nan
NC_035108.1	339706	437057	62	-nan
NC_035108.1	339706	437060	62	-nan
NC_035108.1	339706	437078	62	-nan
NC_035108.1	339706	437090	60	0.0156039
NC_035108.1	339706	437100	62	-nan
NC_035108.1	339706	437102	62	-nan
NC_035108.1	339706	437105	62	-nan
NC_035108.1	339706	437106	62	-nan
NC_035108.1	339706	437116	61	-nan
NC_035108.1	339706	438235	54	-nan
NC_035108.1	339706	438251	54	0.0649867
NC_035108.1	339706	438262	54	-nan
NC_035108.1	339706	438267	54	-nan
NC_035108.1	339706	438277	54	0.0649867
NC_035108.1	339706	438282	54	-nan
NC_035108.1	339706	438420	54	-nan
NC_035108.1	339706	438441	54	-nan
NC_035108.1	339706	438456	54	0.0649867
NC_035108.1	339706	438462	54	-nan
NC_035108.1	339706	438468	54	-nan
NC_035108.1	339706	438472	54	0.0649867
NC_035108.1	339706	438475	54	0.0649867
NC_035108.1	339706	438486	54	0.0649867
NC_035108.1	369055	398357	62	-nan
NC_035108.1	369055	398375	62	-nan
NC_035108.1	369055	398383	62	-nan
NC_035108.1	369055	398391	62	-nan
NC_035108.1	369055	398396	62	-nan
NC_035108.1	369055	398552	62	-nan
NC_035108.1	369055	398565	62	-nan
NC_035108.1	369055	398595	62	-nan
NC_035108.1	369055	398599	62	-nan
NC_035108.1	369055	398603	61	0.0471453
NC_035108.1	369055	398612	62	0.629274
NC_035108.1	369055	398624	62	0.0458283
NC_035108.1	369055	410646	62	0.00383693
NC_035108.1	369055	410664	62	-nan
NC_035108.1	369055	410688	62	-nan
NC_035108.1	369055	410795	62	-nan
NC_035108.1	369055	410797	62	0.00188701
NC_035108.1	369055	410808	62	-nan
NC_035108.1	369055	410817	62	0.00383693
NC_035108.1	369055	410853	62	-nan
NC_035108.1	369055	419107	62	0.0219811
NC_035108.1	369055	433939	61	-nan
NC_035108.1	369055	437057	62	-nan
NC_035108.1	369055	437060	62	-nan
NC_035108.1	369055	437078	62	-nan
NC_035108.1	369055	437090	60	0.0807137
NC_035108.1	369055	437100	62	-nan
NC_035108.1	369055	437102	62	-nan
NC_035108.1	369055	437105	62	-nan
NC_035108.1	369055	437106	62	-nan
NC_035108.1	369055	437116	61	-nan
NC_035108.1	369055	438235	54	-nan
NC_035108.1	369055	438251	54	0.0172414
NC_035108.1	369055	438262	54	-nan
NC_035108.1	369055	438267	54	-nan
NC_035108.1	369055	438277	54	0.0172414
NC_035108.1	369055	438282	54	-nan
NC_035108.1	369055	438420	54	-nan
NC_035108.1	369055	438441	54	-nan
NC_035108.1	369055	438456	54	0.0172414
NC_035108.1	369055	438462	54	-nan
NC_035108.1	369055	438468	54	-nan
NC_035108.1	369055	438472	54	0.0172414
NC_035108.1	369055	438475	54	0.0172414
NC_035108.1	369055	438486	54	0.0172414
NC_035108.1	398357	410646	62	-nan
NC_035108.1	398357	410664	62	-nan
NC_035108.1	398357	410688	62	-nan
NC_035108.1	398357	410795	62	-nan
NC_035108.1	398357	410797	62	-nan
NC_035108.1	398357	410808	62	-nan
NC_035108.1	398357	410817	62	-nan
NC_035108.1	398357	410853	62	-nan
NC_035108.1	398357	419107	62	-nan
NC_035108.1	398357	433939	61	-nan
NC_035108.1	398357	437057	62	-nan
NC_035108.1	398357	437060	62	-nan
NC_035108.1	398357	437078	62	-nan
NC_035108.1	398357	437090	60	-nan
NC_035108.1	398357	437100	62	-nan
NC_035108.1	398357	437102	62	-nan
NC_035108.1	398357	437105	62	-nan
NC_035108.1	398357	437106	62	-nan
NC_035108.1	398357	437116	61	-nan
NC_035108.1	398357	438235	54	-nan
NC_035108.1	398357	438251	54	-nan
NC_035108.1	398357	438262	54	-nan
NC_035108.1	398357	438267	54	-nan
NC_035108.1	398357	438277	54	-nan
NC_035108.1	398357	438282	54	-nan
NC_035108.1	398357	438420	54	-nan
NC_035108.1	398357	438441	54	-nan
NC_035108.1	398357	438456	54	-nan
NC_035108.1	398357	438462	54	-nan
NC_035108.1	398357	438468	54	-nan
NC_035108.1	398357	438472	54	-nan
NC_035108.1	398357	438475	54	-nan
NC_035108.1	398357	438486	54	-nan
NC_035108.1	398357	493827	62	-nan
NC_035108.1	398357	493842	62	-nan
NC_035108.1	398357	493848	61	-nan
NC_035108.1	398357	493854	62	-nan
NC_035108.1	398357	494052	62	-nan
NC_035108.1	398357	494063	61	-nan
NC_035108.1	398357	494083	62	-nan
NC_035108.1	398357	494084	62	-nan
NC_035108.1	398357	494092	62	-nan
NC_035108.1	398357	494096	62	-nan
NC_035108.1	398357	494309	62	-nan
NC_035108.1	398357	494317	62	-nan
NC_035108.1	398357	494340	62	-nan
NC_035108.1	398357	494341	62	-nan
NC_035108.1	398357	494346	62	-nan
NC_035108.1	398357	494365	62	-nan
NC_035108.1	398357	494512	62	-nan
NC_035108.1	398357	494518	62	-nan
NC_035108.1	398357	494525	62	-nan
NC_035108.1	398357	494528	62	-nan
NC_035108.1	398357	494531	62	-nan
NC_035108.1	398357	494542	61	-nan
NC_035108.1	398357	494544	62	-nan
NC_035108.1	398357	494545	62	-nan
NC_035108.1	398357	494546	62	-nan
NC_035108.1	398357	494550	62	-nan
NC_035108.1	398357	494565	62	-nan
NC_035108.1	398357	494567	62	-nan
NC_035108.1	398375	410646	62	-nan
NC_035108.1	398375	410664	62	-nan
NC_035108.1	398375	410688	62	-nan
NC_035108.1	398375	410795	62	-nan
NC_035108.1	398375	410797	62	-nan
NC_035108.1	398375	410808	62	-nan
NC_035108.1	398375	410817	62	-nan
NC_035108.1	398375	410853	62	-nan
NC_035108.1	398375	419107	62	-nan
NC_035108.1	398375	433939	61	-nan
NC_035108.1	398375	437057	62	-nan
NC_035108.1	398375	437060	62	-nan
NC_035108.1	398375	437078	62	-nan
NC_035108.1	398375	437090	60	-nan
NC_035108.1	398375	437100	62	-nan
NC_035108.1	398375	437102	62	-nan
NC_035108.1	398375	437105	62	-nan
NC_035108.1	398375	437106	62	-nan
NC_035108.1	398375	437116	61	-nan
NC_035108.1	398375	438235	54	-nan
NC_035108.1	398375	438251	54	-nan
NC_035108.1	398375	438262	54	-nan
NC_035108.1	398375	438267	54	-nan
NC_035108.1	398375	438277	54	-nan
NC_035108.1	398375	438282	54	-nan
NC_035108.1	398375	438420	54	-nan
NC_035108.1	398375	438441	54	-nan
NC_035108.1	398375	438456	54	-nan
NC_035108.1	398375	438462	54	-nan
NC_035108.1	398375	438468	54	-nan
NC_035108.1	398375	438472	54	-nan
NC_035108.1	398375	438475	54	-nan
NC_035108.1	398375	438486	54	-nan
NC_035108.1	398375	493827	62	-nan
NC_035108.1	398375	493842	62	-nan
NC_035108.1	398375	493848	61	-nan
NC_035108.1	398375	493854	62	-nan
NC_035108.1	398375	494052	62	-nan
NC_035108.1	398375	494063	61	-nan
NC_035108.1	398375	494083	62	-nan
NC_035108.1	398375	494084	62	-nan
NC_035108.1	398375	494092	62	-nan
NC_035108.1	398375	494096	62	-nan
NC_035108.1	398375	494309	62	-nan
NC_035108.1	398375	494317	62	-nan
NC_035108.1	398375	494340	62	-nan
NC_035108.1	398375	494341	62	-nan
NC_035108.1	398375	494346	62	-nan
NC_035108.1	398375	494365	62	-nan
NC_035108.1	398375	494512	62	-nan
NC_035108.1	398375	494518	62	-nan
NC_035108.1	398375	494525	62	-nan
NC_035108.1	398375	494528	62	-nan
NC_035108.1	398375	494531	62	-nan
NC_035108.1	398375	494542	61	-nan
NC_035108.1	398375	494544	62	-nan
NC_035108.1	398375	494545	62	-nan
NC_035108.1	398375	494546	62	-nan
NC_035108.1	398375	494550	62	-nan
NC_035108.1	398375	494565	62	-nan
NC_035108.1	398375	494567	62	-nan
NC_035108.1	398383	410646	62	-nan
NC_035108.1	398383	410664	62	-nan
NC_035108.1	398383	410688	62	-nan
NC_035108.1	398383	410795	62	-nan
NC_035108.1	398383	410797	62	-nan
NC_035108.1	398383	410808	62	-nan
NC_035108.1	398383	410817	62	-nan
NC_035108.1	398383	410853	62	-nan
NC_035108.1	398383	419107	62	-nan
NC_035108.1	398383	433939	61	-nan
NC_035108.1	398383	437057	62	-nan
NC_035108.1	398383	437060	62	-nan
NC_035108.1	398383	437078	62	-nan
NC_035108.1	398383	437090	60	-nan
NC_035108.1	398383	437100	62	-nan
NC_035108.1	398383	437102	62	-nan
NC_035108.1	398383	437105	62	-nan
NC_035108.1	398383	437106	62	-nan
NC_035108.1	398383	437116	61	-nan
NC_035108.1	398383	438235	54	-nan
NC_035108.1	398383	438251	54	-nan
NC_035108.1	398383	438262	54	-nan
NC_035108.1	398383	438267	54	-nan
NC_035108.1	398383	438277	54	-nan
NC_035108.1	398383	438282	54	-nan
NC_035108.1	398383	438420	54	-nan
NC_035108.1	398383	438441	54	-nan
NC_035108.1	398383	438456	54	-nan
NC_035108.1	398383	438462	54	-nan
NC_035108.1	398383	438468	54	-nan
NC_035108.1	398383	438472	54	-nan
NC_035108.1	398383	438475	54	-nan
NC_035108.1	398383	438486	54	-nan
NC_035108.1	398383	493827	62	-nan
NC_035108.1	398383	493842	62	-nan
NC_035108.1	398383	493848	61	-nan
NC_035108.1	398383	493854	62	-nan
NC_035108.1	398383	494052	62	-nan
NC_035108.1	398383	494063	61	-nan
NC_035108.1	398383	494083	62	-nan
NC_035108.1	398383	494084	62	-nan
NC_035108.1	398383	494092	62	-nan
NC_035108.1	398383	494096	62	-nan
NC_035108.1	398383	494309	62	-nan
NC_035108.1	398383	494317	62	-nan
NC_035108.1	398383	494340	62	-nan
NC_035108.1	398383	494341	62	-nan
NC_035108.1	398383	494346	62	-nan
NC_035108.1	398383	494365	62	-nan
NC_035108.1	398383	494512	62	-nan
NC_035108.1	398383	494518	62	-nan
NC_035108.1	398383	494525	62	-nan
NC_035108.1	398383	494528	62	-nan
NC_035108.1	398383	494531	62	-nan
NC_035108.1	398383	494542	61	-nan
NC_035108.1	398383	494544	62	-nan
NC_035108.1	398383	494545	62	-nan
NC_035108.1	398383	494546	62	-nan
NC_035108.1	398383	494550	62	-nan
NC_035108.1	398383	494565	62	-nan
NC_035108.1	398383	494567	62	-nan
NC_035108.1	398391	410646	62	-nan
NC_035108.1	398391	410664	62	-nan
NC_035108.1	398391	410688	62	-nan
NC_035108.1	398391	410795	62	-nan
NC_035108.1	398391	410797	62	-nan
NC_035108.1	398391	410808	62	-nan
NC_035108.1	398391	410817	62	-nan
NC_035108.1	398391	410853	62	-nan
NC_035108.1	398391	419107	62	-nan
NC_035108.1	398391	433939	61	-nan
NC_035108.1	398391	437057	62	-nan
NC_035108.1	398391	437060	62	-nan
NC_035108.1	398391	437078	62	-nan
NC_035108.1	398391	437090	60	-nan
NC_035108.1	398391	437100	62	-nan
NC_035108.1	398391	437102	62	-nan
NC_035108.1	398391	437105	62	-nan
NC_035108.1	398391	437106	62	-nan
NC_035108.1	398391	437116	61	-nan
NC_035108.1	398391	438235	54	-nan
NC_035108.1	398391	438251	54	-nan
NC_035108.1	398391	438262	54	-nan
NC_035108.1	398391	438267	54	-nan
NC_035108.1	398391	438277	54	-nan
NC_035108.1	398391	438282	54	-nan
NC_035108.1	398391	438420	54	-nan
NC_035108.1	398391	438441	54	-nan
NC_035108.1	398391	438456	54	-nan
NC_035108.1	398391	438462	54	-nan
NC_035108.1	398391	438468	54	-nan
NC_035108.1	398391	438472	54	-nan
NC_035108.1	398391	438475	54	-nan
NC_035108.1	398391	438486	54	-nan
NC_035108.1	398391	493827	62	-nan
NC_035108.1	398391	493842	62	-nan
NC_035108.1	398391	493848	61	-nan
NC_035108.1	398391	493854	62	-nan
NC_035108.1	398391	494052	62	-nan
NC_035108.1	398391	494063	61	-nan
NC_035108.1	398391	494083	62	-nan
NC_035108.1	398391	494084	62	-nan
NC_035108.1	398391	494092	62	-nan
NC_035108.1	398391	494096	62	-nan
NC_035108.1	398391	494309	62	-nan
NC_035108.1	398391	494317	62	-nan
NC_035108.1	398391	494340	62	-nan
NC_035108.1	398391	494341	62	-nan
NC_035108.1	398391	494346	62	-nan
NC_035108.1	398391	494365	62	-nan
NC_035108.1	398391	494512	62	-nan
NC_035108.1	398391	494518	62	-nan
NC_035108.1	398391	494525	62	-nan
NC_035108.1	398391	494528	62	-nan
NC_035108.1	398391	494531	62	-nan
NC_035108.1	398391	494542	61	-nan
NC_035108.1	398391	494544	62	-nan
NC_035108.1	398391	494545	62	-nan
NC_035108.1	398391	494546	62	-nan
NC_035108.1	398391	494550	62	-nan
NC_035108.1	398391	494565	62	-nan
NC_035108.1	398391	494567	62	-nan
NC_035108.1	398396	410646	62	-nan
NC_035108.1	398396	410664	62	-nan
NC_035108.1	398396	410688	62	-nan
NC_035108.1	398396	410795	62	-nan
NC_035108.1	398396	410797	62	-nan
NC_035108.1	398396	410808	62	-nan
NC_035108.1	398396	410817	62	-nan
NC_035108.1	398396	410853	62	-nan
NC_035108.1	398396	419107	62	-nan
NC_035108.1	398396	433939	61	-nan
NC_035108.1	398396	437057	62	-nan
NC_035108.1	398396	437060	62	-nan
NC_035108.1	398396	437078	62	-nan
NC_035108.1	398396	437090	60	-nan
NC_035108.1	398396	437100	62	-nan
NC_035108.1	398396	437102	62	-nan
NC_035108.1	398396	437105	62	-nan
NC_035108.1	398396	437106	62	-nan
NC_035108.1	398396	437116	61	-nan
NC_035108.1	398396	438235	54	-nan
NC_035108.1	398396	438251	54	-nan
NC_035108.1	398396	438262	54	-nan
NC_035108.1	398396	438267	54	-nan
NC_035108.1	398396	438277	54	-nan
NC_035108.1	398396	438282	54	-nan
NC_035108.1	398396	438420	54	-nan
NC_035108.1	398396	438441	54	-nan
NC_035108.1	398396	438456	54	-nan
NC_035108.1	398396	438462	54	-nan
NC_035108.1	398396	438468	54	-nan
NC_035108.1	398396	438472	54	-nan
NC_035108.1	398396	438475	54	-nan
NC_035108.1	398396	438486	54	-nan
NC_035108.1	398396	493827	62	-nan
NC_035108.1	398396	493842	62	-nan
NC_035108.1	398396	493848	61	-nan
NC_035108.1	398396	493854	62	-nan
NC_035108.1	398396	494052	62	-nan
NC_035108.1	398396	494063	61	-nan
NC_035108.1	398396	494083	62	-nan
NC_035108.1	398396	494084	62	-nan
NC_035108.1	398396	494092	62	-nan
NC_035108.1	398396	494096	62	-nan
NC_035108.1	398396	494309	62	-nan
NC_035108.1	398396	494317	62	-nan
NC_035108.1	398396	494340	62	-nan
NC_035108.1	398396	494341	62	-nan
NC_035108.1	398396	494346	62	-nan
NC_035108.1	398396	494365	62	-nan
NC_035108.1	398396	494512	62	-nan
NC_035108.1	398396	494518	62	-nan
NC_035108.1	398396	494525	62	-nan
NC_035108.1	398396	494528	62	-nan
NC_035108.1	398396	494531	62	-nan
NC_035108.1	398396	494542	61	-nan
NC_035108.1	398396	494544	62	-nan
NC_035108.1	398396	494545	62	-nan
NC_035108.1	398396	494546	62	-nan
NC_035108.1	398396	494550	62	-nan
NC_035108.1	398396	494565	62	-nan
NC_035108.1	398396	494567	62	-nan
NC_035108.1	398552	410646	62	-nan
NC_035108.1	398552	410664	62	-nan
NC_035108.1	398552	410688	62	-nan
NC_035108.1	398552	410795	62	-nan
NC_035108.1	398552	410797	62	-nan
NC_035108.1	398552	410808	62	-nan
NC_035108.1	398552	410817	62	-nan
NC_035108.1	398552	410853	62	-nan
NC_035108.1	398552	419107	62	-nan
NC_035108.1	398552	433939	61	-nan
NC_035108.1	398552	437057	62	-nan
NC_035108.1	398552	437060	62	-nan
NC_035108.1	398552	437078	62	-nan
NC_035108.1	398552	437090	60	-nan
NC_035108.1	398552	437100	62	-nan
NC_035108.1	398552	437102	62	-nan
NC_035108.1	398552	437105	62	-nan
NC_035108.1	398552	437106	62	-nan
NC_035108.1	398552	437116	61	-nan
NC_035108.1	398552	438235	54	-nan
NC_035108.1	398552	438251	54	-nan
NC_035108.1	398552	438262	54	-nan
NC_035108.1	398552	438267	54	-nan
NC_035108.1	398552	438277	54	-nan
NC_035108.1	398552	438282	54	-nan
NC_035108.1	398552	438420	54	-nan
NC_035108.1	398552	438441	54	-nan
NC_035108.1	398552	438456	54	-nan
NC_035108.1	398552	438462	54	-nan
NC_035108.1	398552	438468	54	-nan
NC_035108.1	398552	438472	54	-nan
NC_035108.1	398552	438475	54	-nan
NC_035108.1	398552	438486	54	-nan
NC_035108.1	398552	493827	62	-nan
NC_035108.1	398552	493842	62	-nan
NC_035108.1	398552	493848	61	-nan
NC_035108.1	398552	493854	62	-nan
NC_035108.1	398552	494052	62	-nan
NC_035108.1	398552	494063	61	-nan
NC_035108.1	398552	494083	62	-nan
NC_035108.1	398552	494084	62	-nan
NC_035108.1	398552	494092	62	-nan
NC_035108.1	398552	494096	62	-nan
NC_035108.1	398552	494309	62	-nan
NC_035108.1	398552	494317	62	-nan
NC_035108.1	398552	494340	62	-nan
NC_035108.1	398552	494341	62	-nan
NC_035108.1	398552	494346	62	-nan
NC_035108.1	398552	494365	62	-nan
NC_035108.1	398552	494512	62	-nan
NC_035108.1	398552	494518	62	-nan
NC_035108.1	398552	494525	62	-nan
NC_035108.1	398552	494528	62	-nan
NC_035108.1	398552	494531	62	-nan
NC_035108.1	398552	494542	61	-nan
NC_035108.1	398552	494544	62	-nan
NC_035108.1	398552	494545	62	-nan
NC_035108.1	398552	494546	62	-nan
NC_035108.1	398552	494550	62	-nan
NC_035108.1	398552	494565	62	-nan
NC_035108.1	398552	494567	62	-nan
NC_035108.1	398565	410646	62	-nan
NC_035108.1	398565	410664	62	-nan
NC_035108.1	398565	410688	62	-nan
NC_035108.1	398565	410795	62	-nan
NC_035108.1	398565	410797	62	-nan
NC_035108.1	398565	410808	62	-nan
NC_035108.1	398565	410817	62	-nan
NC_035108.1	398565	410853	62	-nan
NC_035108.1	398565	419107	62	-nan
NC_035108.1	398565	433939	61	-nan
NC_035108.1	398565	437057	62	-nan
NC_035108.1	398565	437060	62	-nan
NC_035108.1	398565	437078	62	-nan
NC_035108.1	398565	437090	60	-nan
NC_035108.1	398565	437100	62	-nan
NC_035108.1	398565	437102	62	-nan
NC_035108.1	398565	437105	62	-nan
NC_035108.1	398565	437106	62	-nan
NC_035108.1	398565	437116	61	-nan
NC_035108.1	398565	438235	54	-nan
NC_035108.1	398565	438251	54	-nan
NC_035108.1	398565	438262	54	-nan
NC_035108.1	398565	438267	54	-nan
NC_035108.1	398565	438277	54	-nan
NC_035108.1	398565	438282	54	-nan
NC_035108.1	398565	438420	54	-nan
NC_035108.1	398565	438441	54	-nan
NC_035108.1	398565	438456	54	-nan
NC_035108.1	398565	438462	54	-nan
NC_035108.1	398565	438468	54	-nan
NC_035108.1	398565	438472	54	-nan
NC_035108.1	398565	438475	54	-nan
NC_035108.1	398565	438486	54	-nan
NC_035108.1	398565	493827	62	-nan
NC_035108.1	398565	493842	62	-nan
NC_035108.1	398565	493848	61	-nan
NC_035108.1	398565	493854	62	-nan
NC_035108.1	398565	494052	62	-nan
NC_035108.1	398565	494063	61	-nan
NC_035108.1	398565	494083	62	-nan
NC_035108.1	398565	494084	62	-nan
NC_035108.1	398565	494092	62	-nan
NC_035108.1	398565	494096	62	-nan
NC_035108.1	398565	494309	62	-nan
NC_035108.1	398565	494317	62	-nan
NC_035108.1	398565	494340	62	-nan
NC_035108.1	398565	494341	62	-nan
NC_035108.1	398565	494346	62	-nan
NC_035108.1	398565	494365	62	-nan
NC_035108.1	398565	494512	62	-nan
NC_035108.1	398565	494518	62	-nan
NC_035108.1	398565	494525	62	-nan
NC_035108.1	398565	494528	62	-nan
NC_035108.1	398565	494531	62	-nan
NC_035108.1	398565	494542	61	-nan
NC_035108.1	398565	494544	62	-nan
NC_035108.1	398565	494545	62	-nan
NC_035108.1	398565	494546	62	-nan
NC_035108.1	398565	494550	62	-nan
NC_035108.1	398565	494565	62	-nan
NC_035108.1	398565	494567	62	-nan
NC_035108.1	398595	410646	62	-nan
NC_035108.1	398595	410664	62	-nan
NC_035108.1	398595	410688	62	-nan
NC_035108.1	398595	410795	62	-nan
NC_035108.1	398595	410797	62	-nan
NC_035108.1	398595	410808	62	-nan
NC_035108.1	398595	410817	62	-nan
NC_035108.1	398595	410853	62	-nan
NC_035108.1	398595	419107	62	-nan
NC_035108.1	398595	433939	61	-nan
NC_035108.1	398595	437057	62	-nan
NC_035108.1	398595	437060	62	-nan
NC_035108.1	398595	437078	62	-nan
NC_035108.1	398595	437090	60	-nan
NC_035108.1	398595	437100	62	-nan
NC_035108.1	398595	437102	62	-nan
NC_035108.1	398595	437105	62	-nan
NC_035108.1	398595	437106	62	-nan
NC_035108.1	398595	437116	61	-nan
NC_035108.1	398595	438235	54	-nan
NC_035108.1	398595	438251	54	-nan
NC_035108.1	398595	438262	54	-nan
NC_035108.1	398595	438267	54	-nan
NC_035108.1	398595	438277	54	-nan
NC_035108.1	398595	438282	54	-nan
NC_035108.1	398595	438420	54	-nan
NC_035108.1	398595	438441	54	-nan
NC_035108.1	398595	438456	54	-nan
NC_035108.1	398595	438462	54	-nan
NC_035108.1	398595	438468	54	-nan
NC_035108.1	398595	438472	54	-nan
NC_035108.1	398595	438475	54	-nan
NC_035108.1	398595	438486	54	-nan
NC_035108.1	398595	493827	62	-nan
NC_035108.1	398595	493842	62	-nan
NC_035108.1	398595	493848	61	-nan
NC_035108.1	398595	493854	62	-nan
NC_035108.1	398595	494052	62	-nan
NC_035108.1	398595	494063	61	-nan
NC_035108.1	398595	494083	62	-nan
NC_035108.1	398595	494084	62	-nan
NC_035108.1	398595	494092	62	-nan
NC_035108.1	398595	494096	62	-nan
NC_035108.1	398595	494309	62	-nan
NC_035108.1	398595	494317	62	-nan
NC_035108.1	398595	494340	62	-nan
NC_035108.1	398595	494341	62	-nan
NC_035108.1	398595	494346	62	-nan
NC_035108.1	398595	494365	62	-nan
NC_035108.1	398595	494512	62	-nan
NC_035108.1	398595	494518	62	-nan
NC_035108.1	398595	494525	62	-nan
NC_035108.1	398595	494528	62	-nan
NC_035108.1	398595	494531	62	-nan
NC_035108.1	398595	494542	61	-nan
NC_035108.1	398595	494544	62	-nan
NC_035108.1	398595	494545	62	-nan
NC_035108.1	398595	494546	62	-nan
NC_035108.1	398595	494550	62	-nan
NC_035108.1	398595	494565	62	-nan
NC_035108.1	398595	494567	62	-nan
NC_035108.1	398599	410646	62	-nan
NC_035108.1	398599	410664	62	-nan
NC_035108.1	398599	410688	62	-nan
NC_035108.1	398599	410795	62	-nan
NC_035108.1	398599	410797	62	-nan
NC_035108.1	398599	410808	62	-nan
NC_035108.1	398599	410817	62	-nan
NC_035108.1	398599	410853	62	-nan
NC_035108.1	398599	419107	62	-nan
NC_035108.1	398599	433939	61	-nan
NC_035108.1	398599	437057	62	-nan
NC_035108.1	398599	437060	62	-nan
NC_035108.1	398599	437078	62	-nan
NC_035108.1	398599	437090	60	-nan
NC_035108.1	398599	437100	62	-nan
NC_035108.1	398599	437102	62	-nan
NC_035108.1	398599	437105	62	-nan
NC_035108.1	398599	437106	62	-nan
NC_035108.1	398599	437116	61	-nan
NC_035108.1	398599	438235	54	-nan
NC_035108.1	398599	438251	54	-nan
NC_035108.1	398599	438262	54	-nan
NC_035108.1	398599	438267	54	-nan
NC_035108.1	398599	438277	54	-nan
NC_035108.1	398599	438282	54	-nan
NC_035108.1	398599	438420	54	-nan
NC_035108.1	398599	438441	54	-nan
NC_035108.1	398599	438456	54	-nan
NC_035108.1	398599	438462	54	-nan
NC_035108.1	398599	438468	54	-nan
NC_035108.1	398599	438472	54	-nan
NC_035108.1	398599	438475	54	-nan
NC_035108.1	398599	438486	54	-nan
NC_035108.1	398599	493827	62	-nan
NC_035108.1	398599	493842	62	-nan
NC_035108.1	398599	493848	61	-nan
NC_035108.1	398599	493854	62	-nan
NC_035108.1	398599	494052	62	-nan
NC_035108.1	398599	494063	61	-nan
NC_035108.1	398599	494083	62	-nan
NC_035108.1	398599	494084	62	-nan
NC_035108.1	398599	494092	62	-nan
NC_035108.1	398599	494096	62	-nan
NC_035108.1	398599	494309	62	-nan
NC_035108.1	398599	494317	62	-nan
NC_035108.1	398599	494340	62	-nan
NC_035108.1	398599	494341	62	-nan
NC_035108.1	398599	494346	62	-nan
NC_035108.1	398599	494365	62	-nan
NC_035108.1	398599	494512	62	-nan
NC_035108.1	398599	494518	62	-nan
NC_035108.1	398599	494525	62	-nan
NC_035108.1	398599	494528	62	-nan
NC_035108.1	398599	494531	62	-nan
NC_035108.1	398599	494542	61	-nan
NC_035108.1	398599	494544	62	-nan
NC_035108.1	398599	494545	62	-nan
NC_035108.1	398599	494546	62	-nan
NC_035108.1	398599	494550	62	-nan
NC_035108.1	398599	494565	62	-nan
NC_035108.1	398599	494567	62	-nan
NC_035108.1	398603	410646	61	0.0282719
NC_035108.1	398603	410664	61	-nan
NC_035108.1	398603	410688	61	-nan
NC_035108.1	398603	410795	61	-nan
NC_035108.1	398603	410797	61	0.00175728
NC_035108.1	398603	410808	61	-nan
NC_035108.1	398603	410817	61	0.0282719
NC_035108.1	398603	410853	61	-nan
NC_035108.1	398603	419107	61	0.00446452
NC_035108.1	398603	433939	60	-nan
NC_035108.1	398603	437057	61	-nan
NC_035108.1	398603	437060	61	-nan
NC_035108.1	398603	437078	61	-nan
NC_035108.1	398603	437090	59	0.49151
NC_035108.1	398603	437100	61	-nan
NC_035108.1	398603	437102	61	-nan
NC_035108.1	398603	437105	61	-nan
NC_035108.1	398603	437106	61	-nan
NC_035108.1	398603	437116	60	-nan
NC_035108.1	398603	438235	53	-nan
NC_035108.1	398603	438251	53	0.0159651
NC_035108.1	398603	438262	53	-nan
NC_035108.1	398603	438267	53	-nan
NC_035108.1	398603	438277	53	0.0159651
NC_035108.1	398603	438282	53	-nan
NC_035108.1	398603	438420	53	-nan
NC_035108.1	398603	438441	53	-nan
NC_035108.1	398603	438456	53	0.0159651
NC_035108.1	398603	438462	53	-nan
NC_035108.1	398603	438468	53	-nan
NC_035108.1	398603	438472	53	0.0159651
NC_035108.1	398603	438475	53	0.0159651
NC_035108.1	398603	438486	53	0.0159651
NC_035108.1	398603	493827	61	-nan
NC_035108.1	398603	493842	61	-nan
NC_035108.1	398603	493848	60	0.294526
NC_035108.1	398603	493854	61	0.00175728
NC_035108.1	398603	494052	61	-nan
NC_035108.1	398603	494063	60	0.289292
NC_035108.1	398603	494083	61	0.0282719
NC_035108.1	398603	494084	61	0.0282719
NC_035108.1	398603	494092	61	0.00175728
NC_035108.1	398603	494096	61	-nan
NC_035108.1	398603	494309	61	0.0282252
NC_035108.1	398603	494317	61	0.0282719
NC_035108.1	398603	494340	61	-nan
NC_035108.1	398603	494341	61	-nan
NC_035108.1	398603	494346	61	0.0711453
NC_035108.1	398603	494365	61	-nan
NC_035108.1	398603	494512	61	0.00175728
NC_035108.1	398603	494518	61	-nan
NC_035108.1	398603	494525	61	-nan
NC_035108.1	398603	494528	61	-nan
NC_035108.1	398603	494531	61	-nan
NC_035108.1	398603	494542	60	0.058257
NC_035108.1	398603	494544	61	0.0282719
NC_035108.1	398603	494545	61	0.0282719
NC_035108.1	398603	494546	61	-nan
NC_035108.1	398603	494550	61	0.0282719
NC_035108.1	398603	494565	61	0.0282719
NC_035108.1	398603	494567	61	-nan
NC_035108.1	398612	410646	62	0.00740254
NC_035108.1	398612	410664	62	-nan
NC_035108.1	398612	410688	62	-nan
NC_035108.1	398612	410795	62	-nan
NC_035108.1	398612	410797	62	0.0517223
NC_035108.1	398612	410808	62	-nan
NC_035108.1	398612	410817	62	0.00740254
NC_035108.1	398612	410853	62	-nan
NC_035108.1	398612	419107	62	0.0169996
NC_035108.1	398612	433939	61	-nan
NC_035108.1	398612	437057	62	-nan
NC_035108.1	398612	437060	62	-nan
NC_035108.1	398612	437078	62	-nan
NC_035108.1	398612	437090	60	0.0416105
NC_035108.1	398612	437100	62	-nan
NC_035108.1	398612	437102	62	-nan
NC_035108.1	398612	437105	62	-nan
NC_035108.1	398612	437106	62	-nan
NC_035108.1	398612	437116	61	-nan
NC_035108.1	398612	438235	54	-nan
NC_035108.1	398612	438251	54	0.00116644
NC_035108.1	398612	438262	54	-nan
NC_035108.1	398612	438267	54	-nan
NC_035108.1	398612	438277	54	0.00116644
NC_035108.1	398612	438282	54	-nan
NC_035108.1	398612	438420	54	-nan
NC_035108.1	398612	438441	54	-nan
NC_035108.1	398612	438456	54	0.00116644
NC_035108.1	398612	438462	54	-nan
NC_035108.1	398612	438468	54	-nan
NC_035108.1	398612	438472	54	0.00116644
NC_035108.1	398612	438475	54	0.00116644
NC_035108.1	398612	438486	54	0.00116644
NC_035108.1	398612	493827	62	-nan
NC_035108.1	398612	493842	62	-nan
NC_035108.1	398612	493848	61	0.00253472
NC_035108.1	398612	493854	62	0.00364059
NC_035108.1	398612	494052	62	-nan
NC_035108.1	398612	494063	61	0.00101877
NC_035108.1	398612	494083	62	0.00740254
NC_035108.1	398612	494084	62	0.00740254
NC_035108.1	398612	494092	62	0.00364059
NC_035108.1	398612	494096	62	-nan
NC_035108.1	398612	494309	62	0.0153156
NC_035108.1	398612	494317	62	0.00740254
NC_035108.1	398612	494340	62	-nan
NC_035108.1	398612	494341	62	-nan
NC_035108.1	398612	494346	62	0.0068119
NC_035108.1	398612	494365	62	-nan
NC_035108.1	398612	494512	62	0.0517223
NC_035108.1	398612	494518	62	-nan
NC_035108.1	398612	494525	62	-nan
NC_035108.1	398612	494528	62	-nan
NC_035108.1	398612	494531	62	-nan
NC_035108.1	398612	494542	61	0.00371041
NC_035108.1	398612	494544	62	0.00740254
NC_035108.1	398612	494545	62	0.00740254
NC_035108.1	398612	494546	62	-nan
NC_035108.1	398612	494550	62	0.00740254
NC_035108.1	398612	494565	62	0.00740254
NC_035108.1	398612	494567	62	-nan
NC_035108.1	398624	410646	62	0.0132711
NC_035108.1	398624	410664	62	-nan
NC_035108.1	398624	410688	62	-nan
NC_035108.1	398624	410795	62	-nan
NC_035108.1	398624	410797	62	0.00652678
NC_035108.1	398624	410808	62	-nan
NC_035108.1	398624	410817	62	0.0132711
NC_035108.1	398624	410853	62	-nan
NC_035108.1	398624	419107	62	0.000142341
NC_035108.1	398624	433939	61	-nan
NC_035108.1	398624	437057	62	-nan
NC_035108.1	398624	437060	62	-nan
NC_035108.1	398624	437078	62	-nan
NC_035108.1	398624	437090	60	0.314778
NC_035108.1	398624	437100	62	-nan
NC_035108.1	398624	437102	62	-nan
NC_035108.1	398624	437105	62	-nan
NC_035108.1	398624	437106	62	-nan
NC_035108.1	398624	437116	61	-nan
NC_035108.1	398624	438235	54	-nan
NC_035108.1	398624	438251	54	0.0228694
NC_035108.1	398624	438262	54	-nan
NC_035108.1	398624	438267	54	-nan
NC_035108.1	398624	438277	54	0.0228694
NC_035108.1	398624	438282	54	-nan
NC_035108.1	398624	438420	54	-nan
NC_035108.1	398624	438441	54	-nan
NC_035108.1	398624	438456	54	0.0228694
NC_035108.1	398624	438462	54	-nan
NC_035108.1	398624	438468	54	-nan
NC_035108.1	398624	438472	54	0.0228694
NC_035108.1	398624	438475	54	0.0228694
NC_035108.1	398624	438486	54	0.0228694
NC_035108.1	398624	493827	62	-nan
NC_035108.1	398624	493842	62	-nan
NC_035108.1	398624	493848	61	0.238015
NC_035108.1	398624	493854	62	0.00573643
NC_035108.1	398624	494052	62	-nan
NC_035108.1	398624	494063	61	0.243644
NC_035108.1	398624	494083	62	0.0132711
NC_035108.1	398624	494084	62	0.0132711
NC_035108.1	398624	494092	62	0.00573643
NC_035108.1	398624	494096	62	-nan
NC_035108.1	398624	494309	62	0.0555116
NC_035108.1	398624	494317	62	0.0132711
NC_035108.1	398624	494340	62	-nan
NC_035108.1	398624	494341	62	-nan
NC_035108.1	398624	494346	62	0.0446338
NC_035108.1	398624	494365	62	-nan
NC_035108.1	398624	494512	62	0.00652678
NC_035108.1	398624	494518	62	-nan
NC_035108.1	398624	494525	62	-nan
NC_035108.1	398624	494528	62	-nan
NC_035108.1	398624	494531	62	-nan
NC_035108.1	398624	494542	61	0.0390246
NC_035108.1	398624	494544	62	0.0132711
NC_035108.1	398624	494545	62	0.0132711
NC_035108.1	398624	494546	62	-nan
NC_035108.1	398624	494550	62	0.0132711
NC_035108.1	398624	494565	62	0.0132711
NC_035108.1	398624	494567	62	-nan
NC_035108.1	410646	419107	62	0.0904331
NC_035108.1	410646	433939	61	-nan
NC_035108.1	410646	437057	62	-nan
NC_035108.1	410646	437060	62	-nan
NC_035108.1	410646	437078	62	-nan
NC_035108.1	410646	437090	60	0.0156039
NC_035108.1	410646	437100	62	-nan
NC_035108.1	410646	437102	62	-nan
NC_035108.1	410646	437105	62	-nan
NC_035108.1	410646	437106	62	-nan
NC_035108.1	410646	437116	61	-nan
NC_035108.1	410646	438235	54	-nan
NC_035108.1	410646	438251	54	0.0649867
NC_035108.1	410646	438262	54	-nan
NC_035108.1	410646	438267	54	-nan
NC_035108.1	410646	438277	54	0.0649867
NC_035108.1	410646	438282	54	-nan
NC_035108.1	410646	438420	54	-nan
NC_035108.1	410646	438441	54	-nan
NC_035108.1	410646	438456	54	0.0649867
NC_035108.1	410646	438462	54	-nan
NC_035108.1	410646	438468	54	-nan
NC_035108.1	410646	438472	54	0.0649867
NC_035108.1	410646	438475	54	0.0649867
NC_035108.1	410646	438486	54	0.0649867
NC_035108.1	410646	493827	62	-nan
NC_035108.1	410646	493842	62	-nan
NC_035108.1	410646	493848	61	0.00335111
NC_035108.1	410646	493854	62	0.000546448
NC_035108.1	410646	494052	62	-nan
NC_035108.1	410646	494063	61	0.00279293
NC_035108.1	410646	494083	62	1
NC_035108.1	410646	494084	62	1
NC_035108.1	410646	494092	62	0.000546448
NC_035108.1	410646	494096	62	-nan
NC_035108.1	410646	494309	62	0.00229885
NC_035108.1	410646	494317	62	1
NC_035108.1	410646	494340	62	-nan
NC_035108.1	410646	494341	62	-nan
NC_035108.1	410646	494346	62	0.00373692
NC_035108.1	410646	494365	62	-nan
NC_035108.1	410646	494512	62	0.000546448
NC_035108.1	410646	494518	62	-nan
NC_035108.1	410646	494525	62	-nan
NC_035108.1	410646	494528	62	-nan
NC_035108.1	410646	494531	62	-nan
NC_035108.1	410646	494542	61	0.00324774
NC_035108.1	410646	494544	62	1
NC_035108.1	410646	494545	62	1
NC_035108.1	410646	494546	62	-nan
NC_035108.1	410646	494550	62	1
NC_035108.1	410646	494565	62	1
NC_035108.1	410646	494567	62	-nan
NC_035108.1	410664	419107	62	-nan
NC_035108.1	410664	433939	61	-nan
NC_035108.1	410664	437057	62	-nan
NC_035108.1	410664	437060	62	-nan
NC_035108.1	410664	437078	62	-nan
NC_035108.1	410664	437090	60	-nan
NC_035108.1	410664	437100	62	-nan
NC_035108.1	410664	437102	62	-nan
NC_035108.1	410664	437105	62	-nan
NC_035108.1	410664	437106	62	-nan
NC_035108.1	410664	437116	61	-nan
NC_035108.1	410664	438235	54	-nan
NC_035108.1	410664	438251	54	-nan
NC_035108.1	410664	438262	54	-nan
NC_035108.1	410664	438267	54	-nan
NC_035108.1	410664	438277	54	-nan
NC_035108.1	410664	438282	54	-nan
NC_035108.1	410664	438420	54	-nan
NC_035108.1	410664	438441	54	-nan
NC_035108.1	410664	438456	54	-nan
NC_035108.1	410664	438462	54	-nan
NC_035108.1	410664	438468	54	-nan
NC_035108.1	410664	438472	54	-nan
NC_035108.1	410664	438475	54	-nan
NC_035108.1	410664	438486	54	-nan
NC_035108.1	410664	493827	62	-nan
NC_035108.1	410664	493842	62	-nan
NC_035108.1	410664	493848	61	-nan
NC_035108.1	410664	493854	62	-nan
NC_035108.1	410664	494052	62	-nan
NC_035108.1	410664	494063	61	-nan
NC_035108.1	410664	494083	62	-nan
NC_035108.1	410664	494084	62	-nan
NC_035108.1	410664	494092	62	-nan
NC_035108.1	410664	494096	62	-nan
NC_035108.1	410664	494309	62	-nan
NC_035108.1	410664	494317	62	-nan
NC_035108.1	410664	494340	62	-nan
NC_035108.1	410664	494341	62	-nan
NC_035108.1	410664	494346	62	-nan
NC_035108.1	410664	494365	62	-nan
NC_035108.1	410664	494512	62	-nan
NC_035108.1	410664	494518	62	-nan
NC_035108.1	410664	494525	62	-nan
NC_035108.1	410664	494528	62	-nan
NC_035108.1	410664	494531	62	-nan
NC_035108.1	410664	494542	61	-nan
NC_035108.1	410664	494544	62	-nan
NC_035108.1	410664	494545	62	-nan
NC_035108.1	410664	494546	62	-nan
NC_035108.1	410664	494550	62	-nan
NC_035108.1	410664	494565	62	-nan
NC_035108.1	410664	494567	62	-nan
NC_035108.1	410688	419107	62	-nan
NC_035108.1	410688	433939	61	-nan
NC_035108.1	410688	437057	62	-nan
NC_035108.1	410688	437060	62	-nan
NC_035108.1	410688	437078	62	-nan
NC_035108.1	410688	437090	60	-nan
NC_035108.1	410688	437100	62	-nan
NC_035108.1	410688	437102	62	-nan
NC_035108.1	410688	437105	62	-nan
NC_035108.1	410688	437106	62	-nan
NC_035108.1	410688	437116	61	-nan
NC_035108.1	410688	438235	54	-nan
NC_035108.1	410688	438251	54	-nan
NC_035108.1	410688	438262	54	-nan
NC_035108.1	410688	438267	54	-nan
NC_035108.1	410688	438277	54	-nan
NC_035108.1	410688	438282	54	-nan
NC_035108.1	410688	438420	54	-nan
NC_035108.1	410688	438441	54	-nan
NC_035108.1	410688	438456	54	-nan
NC_035108.1	410688	438462	54	-nan
NC_035108.1	410688	438468	54	-nan
NC_035108.1	410688	438472	54	-nan
NC_035108.1	410688	438475	54	-nan
NC_035108.1	410688	438486	54	-nan
NC_035108.1	410688	493827	62	-nan
NC_035108.1	410688	493842	62	-nan
NC_035108.1	410688	493848	61	-nan
NC_035108.1	410688	493854	62	-nan
NC_035108.1	410688	494052	62	-nan
NC_035108.1	410688	494063	61	-nan
NC_035108.1	410688	494083	62	-nan
NC_035108.1	410688	494084	62	-nan
NC_035108.1	410688	494092	62	-nan
NC_035108.1	410688	494096	62	-nan
NC_035108.1	410688	494309	62	-nan
NC_035108.1	410688	494317	62	-nan
NC_035108.1	410688	494340	62	-nan
NC_035108.1	410688	494341	62	-nan
NC_035108.1	410688	494346	62	-nan
NC_035108.1	410688	494365	62	-nan
NC_035108.1	410688	494512	62	-nan
NC_035108.1	410688	494518	62	-nan
NC_035108.1	410688	494525	62	-nan
NC_035108.1	410688	494528	62	-nan
NC_035108.1	410688	494531	62	-nan
NC_035108.1	410688	494542	61	-nan
NC_035108.1	410688	494544	62	-nan
NC_035108.1	410688	494545	62	-nan
NC_035108.1	410688	494546	62	-nan
NC_035108.1	410688	494550	62	-nan
NC_035108.1	410688	494565	62	-nan
NC_035108.1	410688	494567	62	-nan
NC_035108.1	410795	419107	62	-nan
NC_035108.1	410795	433939	61	-nan
NC_035108.1	410795	437057	62	-nan
NC_035108.1	410795	437060	62	-nan
NC_035108.1	410795	437078	62	-nan
NC_035108.1	410795	437090	60	-nan
NC_035108.1	410795	437100	62	-nan
NC_035108.1	410795	437102	62	-nan
NC_035108.1	410795	437105	62	-nan
NC_035108.1	410795	437106	62	-nan
NC_035108.1	410795	437116	61	-nan
NC_035108.1	410795	438235	54	-nan
NC_035108.1	410795	438251	54	-nan
NC_035108.1	410795	438262	54	-nan
NC_035108.1	410795	438267	54	-nan
NC_035108.1	410795	438277	54	-nan
NC_035108.1	410795	438282	54	-nan
NC_035108.1	410795	438420	54	-nan
NC_035108.1	410795	438441	54	-nan
NC_035108.1	410795	438456	54	-nan
NC_035108.1	410795	438462	54	-nan
NC_035108.1	410795	438468	54	-nan
NC_035108.1	410795	438472	54	-nan
NC_035108.1	410795	438475	54	-nan
NC_035108.1	410795	438486	54	-nan
NC_035108.1	410795	493827	62	-nan
NC_035108.1	410795	493842	62	-nan
NC_035108.1	410795	493848	61	-nan
NC_035108.1	410795	493854	62	-nan
NC_035108.1	410795	494052	62	-nan
NC_035108.1	410795	494063	61	-nan
NC_035108.1	410795	494083	62	-nan
NC_035108.1	410795	494084	62	-nan
NC_035108.1	410795	494092	62	-nan
NC_035108.1	410795	494096	62	-nan
NC_035108.1	410795	494309	62	-nan
NC_035108.1	410795	494317	62	-nan
NC_035108.1	410795	494340	62	-nan
NC_035108.1	410795	494341	62	-nan
NC_035108.1	410795	494346	62	-nan
NC_035108.1	410795	494365	62	-nan
NC_035108.1	410795	494512	62	-nan
NC_035108.1	410795	494518	62	-nan
NC_035108.1	410795	494525	62	-nan
NC_035108.1	410795	494528	62	-nan
NC_035108.1	410795	494531	62	-nan
NC_035108.1	410795	494542	61	-nan
NC_035108.1	410795	494544	62	-nan
NC_035108.1	410795	494545	62	-nan
NC_035108.1	410795	494546	62	-nan
NC_035108.1	410795	494550	62	-nan
NC_035108.1	410795	494565	62	-nan
NC_035108.1	410795	494567	62	-nan
NC_035108.1	410797	419107	62	0.0031305
NC_035108.1	410797	433939	61	-nan
NC_035108.1	410797	437057	62	-nan
NC_035108.1	410797	437060	62	-nan
NC_035108.1	410797	437078	62	-nan
NC_035108.1	410797	437090	60	0.00766973
NC_035108.1	410797	437100	62	-nan
NC_035108.1	410797	437102	62	-nan
NC_035108.1	410797	437105	62	-nan
NC_035108.1	410797	437106	62	-nan
NC_035108.1	410797	437116	61	-nan
NC_035108.1	410797	438235	54	-nan
NC_035108.1	410797	438251	54	0.0318803
NC_035108.1	410797	438262	54	-nan
NC_035108.1	410797	438267	54	-nan
NC_035108.1	410797	438277	54	0.0318803
NC_035108.1	410797	438282	54	-nan
NC_035108.1	410797	438420	54	-nan
NC_035108.1	410797	438441	54	-nan
NC_035108.1	410797	438456	54	0.0318803
NC_035108.1	410797	438462	54	-nan
NC_035108.1	410797	438468	54	-nan
NC_035108.1	410797	438472	54	0.0318803
NC_035108.1	410797	438475	54	0.0318803
NC_035108.1	410797	438486	54	0.0318803
NC_035108.1	410797	493827	62	-nan
NC_035108.1	410797	493842	62	-nan
NC_035108.1	410797	493848	61	0.00164763
NC_035108.1	410797	493854	62	0.000268745
NC_035108.1	410797	494052	62	-nan
NC_035108.1	410797	494063	61	0.00217752
NC_035108.1	410797	494083	62	0.000546448
NC_035108.1	410797	494084	62	0.000546448
NC_035108.1	410797	494092	62	0.000268745
NC_035108.1	410797	494096	62	-nan
NC_035108.1	410797	494309	62	0.00113058
NC_035108.1	410797	494317	62	0.000546448
NC_035108.1	410797	494340	62	-nan
NC_035108.1	410797	494341	62	-nan
NC_035108.1	410797	494346	62	0.00183783
NC_035108.1	410797	494365	62	-nan
NC_035108.1	410797	494512	62	0.000268745
NC_035108.1	410797	494518	62	-nan
NC_035108.1	410797	494525	62	-nan
NC_035108.1	410797	494528	62	-nan
NC_035108.1	410797	494531	62	-nan
NC_035108.1	410797	494542	61	0.00159681
NC_035108.1	410797	494544	62	0.000546448
NC_035108.1	410797	494545	62	0.000546448
NC_035108.1	410797	494546	62	-nan
NC_035108.1	410797	494550	62	0.000546448
NC_035108.1	410797	494565	62	0.000546448
NC_035108.1	410797	494567	62	-nan
NC_035108.1	410808	419107	62	-nan
NC_035108.1	410808	433939	61	-nan
NC_035108.1	410808	437057	62	-nan
NC_035108.1	410808	437060	62	-nan
NC_035108.1	410808	437078	62	-nan
NC_035108.1	410808	437090	60	-nan
NC_035108.1	410808	437100	62	-nan
NC_035108.1	410808	437102	62	-nan
NC_035108.1	410808	437105	62	-nan
NC_035108.1	410808	437106	62	-nan
NC_035108.1	410808	437116	61	-nan
NC_035108.1	410808	438235	54	-nan
NC_035108.1	410808	438251	54	-nan
NC_035108.1	410808	438262	54	-nan
NC_035108.1	410808	438267	54	-nan
NC_035108.1	410808	438277	54	-nan
NC_035108.1	410808	438282	54	-nan
NC_035108.1	410808	438420	54	-nan
NC_035108.1	410808	438441	54	-nan
NC_035108.1	410808	438456	54	-nan
NC_035108.1	410808	438462	54	-nan
NC_035108.1	410808	438468	54	-nan
NC_035108.1	410808	438472	54	-nan
NC_035108.1	410808	438475	54	-nan
NC_035108.1	410808	438486	54	-nan
NC_035108.1	410808	493827	62	-nan
NC_035108.1	410808	493842	62	-nan
NC_035108.1	410808	493848	61	-nan
NC_035108.1	410808	493854	62	-nan
NC_035108.1	410808	494052	62	-nan
NC_035108.1	410808	494063	61	-nan
NC_035108.1	410808	494083	62	-nan
NC_035108.1	410808	494084	62	-nan
NC_035108.1	410808	494092	62	-nan
NC_035108.1	410808	494096	62	-nan
NC_035108.1	410808	494309	62	-nan
NC_035108.1	410808	494317	62	-nan
NC_035108.1	410808	494340	62	-nan
NC_035108.1	410808	494341	62	-nan
NC_035108.1	410808	494346	62	-nan
NC_035108.1	410808	494365	62	-nan
NC_035108.1	410808	494512	62	-nan
NC_035108.1	410808	494518	62	-nan
NC_035108.1	410808	494525	62	-nan
NC_035108.1	410808	494528	62	-nan
NC_035108.1	410808	494531	62	-nan
NC_035108.1	410808	494542	61	-nan
NC_035108.1	410808	494544	62	-nan
NC_035108.1	410808	494545	62	-nan
NC_035108.1	410808	494546	62	-nan
NC_035108.1	410808	494550	62	-nan
NC_035108.1	410808	494565	62	-nan
NC_035108.1	410808	494567	62	-nan
NC_035108.1	410817	419107	62	0.0904331
NC_035108.1	410817	433939	61	-nan
NC_035108.1	410817	437057	62	-nan
NC_035108.1	410817	437060	62	-nan
NC_035108.1	410817	437078	62	-nan
NC_035108.1	410817	437090	60	0.0156039
NC_035108.1	410817	437100	62	-nan
NC_035108.1	410817	437102	62	-nan
NC_035108.1	410817	437105	62	-nan
NC_035108.1	410817	437106	62	-nan
NC_035108.1	410817	437116	61	-nan
NC_035108.1	410817	438235	54	-nan
NC_035108.1	410817	438251	54	0.0649867
NC_035108.1	410817	438262	54	-nan
NC_035108.1	410817	438267	54	-nan
NC_035108.1	410817	438277	54	0.0649867
NC_035108.1	410817	438282	54	-nan
NC_035108.1	410817	438420	54	-nan
NC_035108.1	410817	438441	54	-nan
NC_035108.1	410817	438456	54	0.0649867
NC_035108.1	410817	438462	54	-nan
NC_035108.1	410817	438468	54	-nan
NC_035108.1	410817	438472	54	0.0649867
NC_035108.1	410817	438475	54	0.0649867
NC_035108.1	410817	438486	54	0.0649867
NC_035108.1	410817	493827	62	-nan
NC_035108.1	410817	493842	62	-nan
NC_035108.1	410817	493848	61	0.00335111
NC_035108.1	410817	493854	62	0.000546448
NC_035108.1	410817	494052	62	-nan
NC_035108.1	410817	494063	61	0.00279293
NC_035108.1	410817	494083	62	1
NC_035108.1	410817	494084	62	1
NC_035108.1	410817	494092	62	0.000546448
NC_035108.1	410817	494096	62	-nan
NC_035108.1	410817	494309	62	0.00229885
NC_035108.1	410817	494317	62	1
NC_035108.1	410817	494340	62	-nan
NC_035108.1	410817	494341	62	-nan
NC_035108.1	410817	494346	62	0.00373692
NC_035108.1	410817	494365	62	-nan
NC_035108.1	410817	494512	62	0.000546448
NC_035108.1	410817	494518	62	-nan
NC_035108.1	410817	494525	62	-nan
NC_035108.1	410817	494528	62	-nan
NC_035108.1	410817	494531	62	-nan
NC_035108.1	410817	494542	61	0.00324774
NC_035108.1	410817	494544	62	1
NC_035108.1	410817	494545	62	1
NC_035108.1	410817	494546	62	-nan
NC_035108.1	410817	494550	62	1
NC_035108.1	410817	494565	62	1
NC_035108.1	410817	494567	62	-nan
NC_035108.1	410853	419107	62	-nan
NC_035108.1	410853	433939	61	-nan
NC_035108.1	410853	437057	62	-nan
NC_035108.1	410853	437060	62	-nan
NC_035108.1	410853	437078	62	-nan
NC_035108.1	410853	437090	60	-nan
NC_035108.1	410853	437100	62	-nan
NC_035108.1	410853	437102	62	-nan
NC_035108.1	410853	437105	62	-nan
NC_035108.1	410853	437106	62	-nan
NC_035108.1	410853	437116	61	-nan
NC_035108.1	410853	438235	54	-nan
NC_035108.1	410853	438251	54	-nan
NC_035108.1	410853	438262	54	-nan
NC_035108.1	410853	438267	54	-nan
NC_035108.1	410853	438277	54	-nan
NC_035108.1	410853	438282	54	-nan
NC_035108.1	410853	438420	54	-nan
NC_035108.1	410853	438441	54	-nan
NC_035108.1	410853	438456	54	-nan
NC_035108.1	410853	438462	54	-nan
NC_035108.1	410853	438468	54	-nan
NC_035108.1	410853	438472	54	-nan
NC_035108.1	410853	438475	54	-nan
NC_035108.1	410853	438486	54	-nan
NC_035108.1	410853	493827	62	-nan
NC_035108.1	410853	493842	62	-nan
NC_035108.1	410853	493848	61	-nan
NC_035108.1	410853	493854	62	-nan
NC_035108.1	410853	494052	62	-nan
NC_035108.1	410853	494063	61	-nan
NC_035108.1	410853	494083	62	-nan
NC_035108.1	410853	494084	62	-nan
NC_035108.1	410853	494092	62	-nan
NC_035108.1	410853	494096	62	-nan
NC_035108.1	410853	494309	62	-nan
NC_035108.1	410853	494317	62	-nan
NC_035108.1	410853	494340	62	-nan
NC_035108.1	410853	494341	62	-nan
NC_035108.1	410853	494346	62	-nan
NC_035108.1	410853	494365	62	-nan
NC_035108.1	410853	494512	62	-nan
NC_035108.1	410853	494518	62	-nan
NC_035108.1	410853	494525	62	-nan
NC_035108.1	410853	494528	62	-nan
NC_035108.1	410853	494531	62	-nan
NC_035108.1	410853	494542	61	-nan
NC_035108.1	410853	494544	62	-nan
NC_035108.1	410853	494545	62	-nan
NC_035108.1	410853	494546	62	-nan
NC_035108.1	410853	494550	62	-nan
NC_035108.1	410853	494565	62	-nan
NC_035108.1	410853	494567	62	-nan
NC_035108.1	419107	433939	61	-nan
NC_035108.1	419107	437057	62	-nan
NC_035108.1	419107	437060	62	-nan
NC_035108.1	419107	437078	62	-nan
NC_035108.1	419107	437090	60	0.00536751
NC_035108.1	419107	437100	62	-nan
NC_035108.1	419107	437102	62	-nan
NC_035108.1	419107	437105	62	-nan
NC_035108.1	419107	437106	62	-nan
NC_035108.1	419107	437116	61	-nan
NC_035108.1	419107	438235	54	-nan
NC_035108.1	419107	438251	54	0.639057
NC_035108.1	419107	438262	54	-nan
NC_035108.1	419107	438267	54	-nan
NC_035108.1	419107	438277	54	0.639057
NC_035108.1	419107	438282	54	-nan
NC_035108.1	419107	438420	54	-nan
NC_035108.1	419107	438441	54	-nan
NC_035108.1	419107	438456	54	0.639057
NC_035108.1	419107	438462	54	-nan
NC_035108.1	419107	438468	54	-nan
NC_035108.1	419107	438472	54	0.639057
NC_035108.1	419107	438475	54	0.639057
NC_035108.1	419107	438486	54	0.639057
NC_035108.1	419107	493827	62	-nan
NC_035108.1	419107	493842	62	-nan
NC_035108.1	419107	493848	61	0.0434554
NC_035108.1	419107	493854	62	0.0444753
NC_035108.1	419107	494052	62	-nan
NC_035108.1	419107	494063	61	0.0560329
NC_035108.1	419107	494083	62	0.0904331
NC_035108.1	419107	494084	62	0.0904331
NC_035108.1	419107	494092	62	0.0444753
NC_035108.1	419107	494096	62	-nan
NC_035108.1	419107	494309	62	0.324196
NC_035108.1	419107	494317	62	0.0904331
NC_035108.1	419107	494340	62	-nan
NC_035108.1	419107	494341	62	-nan
NC_035108.1	419107	494346	62	0.0214081
NC_035108.1	419107	494365	62	-nan
NC_035108.1	419107	494512	62	0.0031305
NC_035108.1	419107	494518	62	-nan
NC_035108.1	419107	494525	62	-nan
NC_035108.1	419107	494528	62	-nan
NC_035108.1	419107	494531	62	-nan
NC_035108.1	419107	494542	61	0.0186539
NC_035108.1	419107	494544	62	0.0904331
NC_035108.1	419107	494545	62	0.0904331
NC_035108.1	419107	494546	62	-nan
NC_035108.1	419107	494550	62	0.0904331
NC_035108.1	419107	494565	62	0.0904331
NC_035108.1	419107	494567	62	-nan
NC_035108.1	433939	437057	61	-nan
NC_035108.1	433939	437060	61	-nan
NC_035108.1	433939	437078	61	-nan
NC_035108.1	433939	437090	59	-nan
NC_035108.1	433939	437100	61	-nan
NC_035108.1	433939	437102	61	-nan
NC_035108.1	433939	437105	61	-nan
NC_035108.1	433939	437106	61	-nan
NC_035108.1	433939	437116	60	-nan
NC_035108.1	433939	438235	53	-nan
NC_035108.1	433939	438251	53	-nan
NC_035108.1	433939	438262	53	-nan
NC_035108.1	433939	438267	53	-nan
NC_035108.1	433939	438277	53	-nan
NC_035108.1	433939	438282	53	-nan
NC_035108.1	433939	438420	53	-nan
NC_035108.1	433939	438441	53	-nan
NC_035108.1	433939	438456	53	-nan
NC_035108.1	433939	438462	53	-nan
NC_035108.1	433939	438468	53	-nan
NC_035108.1	433939	438472	53	-nan
NC_035108.1	433939	438475	53	-nan
NC_035108.1	433939	438486	53	-nan
NC_035108.1	433939	493827	61	-nan
NC_035108.1	433939	493842	61	-nan
NC_035108.1	433939	493848	60	-nan
NC_035108.1	433939	493854	61	-nan
NC_035108.1	433939	494052	61	-nan
NC_035108.1	433939	494063	60	-nan
NC_035108.1	433939	494083	61	-nan
NC_035108.1	433939	494084	61	-nan
NC_035108.1	433939	494092	61	-nan
NC_035108.1	433939	494096	61	-nan
NC_035108.1	433939	494309	61	-nan
NC_035108.1	433939	494317	61	-nan
NC_035108.1	433939	494340	61	-nan
NC_035108.1	433939	494341	61	-nan
NC_035108.1	433939	494346	61	-nan
NC_035108.1	433939	494365	61	-nan
NC_035108.1	433939	494512	61	-nan
NC_035108.1	433939	494518	61	-nan
NC_035108.1	433939	494525	61	-nan
NC_035108.1	433939	494528	61	-nan
NC_035108.1	433939	494531	61	-nan
NC_035108.1	433939	494542	60	-nan
NC_035108.1	433939	494544	61	-nan
NC_035108.1	433939	494545	61	-nan
NC_035108.1	433939	494546	61	-nan
NC_035108.1	433939	494550	61	-nan
NC_035108.1	433939	494565	61	-nan
NC_035108.1	433939	494567	61	-nan
NC_035108.1	437057	438235	54	-nan
NC_035108.1	437057	438251	54	-nan
NC_035108.1	437057	438262	54	-nan
NC_035108.1	437057	438267	54	-nan
NC_035108.1	437057	438277	54	-nan
NC_035108.1	437057	438282	54	-nan
NC_035108.1	437057	438420	54	-nan
NC_035108.1	437057	438441	54	-nan
NC_035108.1	437057	438456	54	-nan
NC_035108.1	437057	438462	54	-nan
NC_035108.1	437057	438468	54	-nan
NC_035108.1	437057	438472	54	-nan
NC_035108.1	437057	438475	54	-nan
NC_035108.1	437057	438486	54	-nan
NC_035108.1	437057	493827	62	-nan
NC_035108.1	437057	493842	62	-nan
NC_035108.1	437057	493848	61	-nan
NC_035108.1	437057	493854	62	-nan
NC_035108.1	437057	494052	62	-nan
NC_035108.1	437057	494063	61	-nan
NC_035108.1	437057	494083	62	-nan
NC_035108.1	437057	494084	62	-nan
NC_035108.1	437057	494092	62	-nan
NC_035108.1	437057	494096	62	-nan
NC_035108.1	437057	494309	62	-nan
NC_035108.1	437057	494317	62	-nan
NC_035108.1	437057	494340	62	-nan
NC_035108.1	437057	494341	62	-nan
NC_035108.1	437057	494346	62	-nan
NC_035108.1	437057	494365	62	-nan
NC_035108.1	437057	494512	62	-nan
NC_035108.1	437057	494518	62	-nan
NC_035108.1	437057	494525	62	-nan
NC_035108.1	437057	494528	62	-nan
NC_035108.1	437057	494531	62	-nan
NC_035108.1	437057	494542	61	-nan
NC_035108.1	437057	494544	62	-nan
NC_035108.1	437057	494545	62	-nan
NC_035108.1	437057	494546	62	-nan
NC_035108.1	437057	494550	62	-nan
NC_035108.1	437057	494565	62	-nan
NC_035108.1	437057	494567	62	-nan
NC_035108.1	437057	537036	62	-nan
NC_035108.1	437060	438235	54	-nan
NC_035108.1	437060	438251	54	-nan
NC_035108.1	437060	438262	54	-nan
NC_035108.1	437060	438267	54	-nan
NC_035108.1	437060	438277	54	-nan
NC_035108.1	437060	438282	54	-nan
NC_035108.1	437060	438420	54	-nan
NC_035108.1	437060	438441	54	-nan
NC_035108.1	437060	438456	54	-nan
NC_035108.1	437060	438462	54	-nan
NC_035108.1	437060	438468	54	-nan
NC_035108.1	437060	438472	54	-nan
NC_035108.1	437060	438475	54	-nan
NC_035108.1	437060	438486	54	-nan
NC_035108.1	437060	493827	62	-nan
NC_035108.1	437060	493842	62	-nan
NC_035108.1	437060	493848	61	-nan
NC_035108.1	437060	493854	62	-nan
NC_035108.1	437060	494052	62	-nan
NC_035108.1	437060	494063	61	-nan
NC_035108.1	437060	494083	62	-nan
NC_035108.1	437060	494084	62	-nan
NC_035108.1	437060	494092	62	-nan
NC_035108.1	437060	494096	62	-nan
NC_035108.1	437060	494309	62	-nan
NC_035108.1	437060	494317	62	-nan
NC_035108.1	437060	494340	62	-nan
NC_035108.1	437060	494341	62	-nan
NC_035108.1	437060	494346	62	-nan
NC_035108.1	437060	494365	62	-nan
NC_035108.1	437060	494512	62	-nan
NC_035108.1	437060	494518	62	-nan
NC_035108.1	437060	494525	62	-nan
NC_035108.1	437060	494528	62	-nan
NC_035108.1	437060	494531	62	-nan
NC_035108.1	437060	494542	61	-nan
NC_035108.1	437060	494544	62	-nan
NC_035108.1	437060	494545	62	-nan
NC_035108.1	437060	494546	62	-nan
NC_035108.1	437060	494550	62	-nan
NC_035108.1	437060	494565	62	-nan
NC_035108.1	437060	494567	62	-nan
NC_035108.1	437060	537036	62	-nan
NC_035108.1	437078	438235	54	-nan
NC_035108.1	437078	438251	54	-nan
NC_035108.1	437078	438262	54	-nan
NC_035108.1	437078	438267	54	-nan
NC_035108.1	437078	438277	54	-nan
NC_035108.1	437078	438282	54	-nan
NC_035108.1	437078	438420	54	-nan
NC_035108.1	437078	438441	54	-nan
NC_035108.1	437078	438456	54	-nan
NC_035108.1	437078	438462	54	-nan
NC_035108.1	437078	438468	54	-nan
NC_035108.1	437078	438472	54	-nan
NC_035108.1	437078	438475	54	-nan
NC_035108.1	437078	438486	54	-nan
NC_035108.1	437078	493827	62	-nan
NC_035108.1	437078	493842	62	-nan
NC_035108.1	437078	493848	61	-nan
NC_035108.1	437078	493854	62	-nan
NC_035108.1	437078	494052	62	-nan
NC_035108.1	437078	494063	61	-nan
NC_035108.1	437078	494083	62	-nan
NC_035108.1	437078	494084	62	-nan
NC_035108.1	437078	494092	62	-nan
NC_035108.1	437078	494096	62	-nan
NC_035108.1	437078	494309	62	-nan
NC_035108.1	437078	494317	62	-nan
NC_035108.1	437078	494340	62	-nan
NC_035108.1	437078	494341	62	-nan
NC_035108.1	437078	494346	62	-nan
NC_035108.1	437078	494365	62	-nan
NC_035108.1	437078	494512	62	-nan
NC_035108.1	437078	494518	62	-nan
NC_035108.1	437078	494525	62	-nan
NC_035108.1	437078	494528	62	-nan
NC_035108.1	437078	494531	62	-nan
NC_035108.1	437078	494542	61	-nan
NC_035108.1	437078	494544	62	-nan
NC_035108.1	437078	494545	62	-nan
NC_035108.1	437078	494546	62	-nan
NC_035108.1	437078	494550	62	-nan
NC_035108.1	437078	494565	62	-nan
NC_035108.1	437078	494567	62	-nan
NC_035108.1	437078	537036	62	-nan
NC_035108.1	437090	438235	52	-nan
NC_035108.1	437090	438251	52	0.00858222
NC_035108.1	437090	438262	52	-nan
NC_035108.1	437090	438267	52	-nan
NC_035108.1	437090	438277	52	0.00858222
NC_035108.1	437090	438282	52	-nan
NC_035108.1	437090	438420	52	-nan
NC_035108.1	437090	438441	52	-nan
NC_035108.1	437090	438456	52	0.00858222
NC_035108.1	437090	438462	52	-nan
NC_035108.1	437090	438468	52	-nan
NC_035108.1	437090	438472	52	0.00858222
NC_035108.1	437090	438475	52	0.00858222
NC_035108.1	437090	438486	52	0.00858222
NC_035108.1	437090	493827	60	-nan
NC_035108.1	437090	493842	60	-nan
NC_035108.1	437090	493848	59	0.21792
NC_035108.1	437090	493854	60	0.0114572
NC_035108.1	437090	494052	60	-nan
NC_035108.1	437090	494063	59	0.226745
NC_035108.1	437090	494083	60	0.0156039
NC_035108.1	437090	494084	60	0.0156039
NC_035108.1	437090	494092	60	0.0114572
NC_035108.1	437090	494096	60	-nan
NC_035108.1	437090	494309	60	0.0143655
NC_035108.1	437090	494317	60	0.0156039
NC_035108.1	437090	494340	60	-nan
NC_035108.1	437090	494341	60	-nan
NC_035108.1	437090	494346	60	0.0441477
NC_035108.1	437090	494365	60	-nan
NC_035108.1	437090	494512	60	0.0114572
NC_035108.1	437090	494518	60	-nan
NC_035108.1	437090	494525	60	-nan
NC_035108.1	437090	494528	60	-nan
NC_035108.1	437090	494531	60	-nan
NC_035108.1	437090	494542	60	0.0441477
NC_035108.1	437090	494544	60	0.0156039
NC_035108.1	437090	494545	60	0.0156039
NC_035108.1	437090	494546	60	-nan
NC_035108.1	437090	494550	60	0.0156039
NC_035108.1	437090	494565	60	0.0156039
NC_035108.1	437090	494567	60	-nan
NC_035108.1	437090	537036	60	-nan
NC_035108.1	437100	438235	54	-nan
NC_035108.1	437100	438251	54	-nan
NC_035108.1	437100	438262	54	-nan
NC_035108.1	437100	438267	54	-nan
NC_035108.1	437100	438277	54	-nan
NC_035108.1	437100	438282	54	-nan
NC_035108.1	437100	438420	54	-nan
NC_035108.1	437100	438441	54	-nan
NC_035108.1	437100	438456	54	-nan
NC_035108.1	437100	438462	54	-nan
NC_035108.1	437100	438468	54	-nan
NC_035108.1	437100	438472	54	-nan
NC_035108.1	437100	438475	54	-nan
NC_035108.1	437100	438486	54	-nan
NC_035108.1	437100	493827	62	-nan
NC_035108.1	437100	493842	62	-nan
NC_035108.1	437100	493848	61	-nan
NC_035108.1	437100	493854	62	-nan
NC_035108.1	437100	494052	62	-nan
NC_035108.1	437100	494063	61	-nan
NC_035108.1	437100	494083	62	-nan
NC_035108.1	437100	494084	62	-nan
NC_035108.1	437100	494092	62	-nan
NC_035108.1	437100	494096	62	-nan
NC_035108.1	437100	494309	62	-nan
NC_035108.1	437100	494317	62	-nan
NC_035108.1	437100	494340	62	-nan
NC_035108.1	437100	494341	62	-nan
NC_035108.1	437100	494346	62	-nan
NC_035108.1	437100	494365	62	-nan
NC_035108.1	437100	494512	62	-nan
NC_035108.1	437100	494518	62	-nan
NC_035108.1	437100	494525	62	-nan
NC_035108.1	437100	494528	62	-nan
NC_035108.1	437100	494531	62	-nan
NC_035108.1	437100	494542	61	-nan
NC_035108.1	437100	494544	62	-nan
NC_035108.1	437100	494545	62	-nan
NC_035108.1	437100	494546	62	-nan
NC_035108.1	437100	494550	62	-nan
NC_035108.1	437100	494565	62	-nan
NC_035108.1	437100	494567	62	-nan
NC_035108.1	437100	537036	62	-nan
NC_035108.1	437102	438235	54	-nan
NC_035108.1	437102	438251	54	-nan
NC_035108.1	437102	438262	54	-nan
NC_035108.1	437102	438267	54	-nan
NC_035108.1	437102	438277	54	-nan
NC_035108.1	437102	438282	54	-nan
NC_035108.1	437102	438420	54	-nan
NC_035108.1	437102	438441	54	-nan
NC_035108.1	437102	438456	54	-nan
NC_035108.1	437102	438462	54	-nan
NC_035108.1	437102	438468	54	-nan
NC_035108.1	437102	438472	54	-nan
NC_035108.1	437102	438475	54	-nan
NC_035108.1	437102	438486	54	-nan
NC_035108.1	437102	493827	62	-nan
NC_035108.1	437102	493842	62	-nan
NC_035108.1	437102	493848	61	-nan
NC_035108.1	437102	493854	62	-nan
NC_035108.1	437102	494052	62	-nan
NC_035108.1	437102	494063	61	-nan
NC_035108.1	437102	494083	62	-nan
NC_035108.1	437102	494084	62	-nan
NC_035108.1	437102	494092	62	-nan
NC_035108.1	437102	494096	62	-nan
NC_035108.1	437102	494309	62	-nan
NC_035108.1	437102	494317	62	-nan
NC_035108.1	437102	494340	62	-nan
NC_035108.1	437102	494341	62	-nan
NC_035108.1	437102	494346	62	-nan
NC_035108.1	437102	494365	62	-nan
NC_035108.1	437102	494512	62	-nan
NC_035108.1	437102	494518	62	-nan
NC_035108.1	437102	494525	62	-nan
NC_035108.1	437102	494528	62	-nan
NC_035108.1	437102	494531	62	-nan
NC_035108.1	437102	494542	61	-nan
NC_035108.1	437102	494544	62	-nan
NC_035108.1	437102	494545	62	-nan
NC_035108.1	437102	494546	62	-nan
NC_035108.1	437102	494550	62	-nan
NC_035108.1	437102	494565	62	-nan
NC_035108.1	437102	494567	62	-nan
NC_035108.1	437102	537036	62	-nan
NC_035108.1	437105	438235	54	-nan
NC_035108.1	437105	438251	54	-nan
NC_035108.1	437105	438262	54	-nan
NC_035108.1	437105	438267	54	-nan
NC_035108.1	437105	438277	54	-nan
NC_035108.1	437105	438282	54	-nan
NC_035108.1	437105	438420	54	-nan
NC_035108.1	437105	438441	54	-nan
NC_035108.1	437105	438456	54	-nan
NC_035108.1	437105	438462	54	-nan
NC_035108.1	437105	438468	54	-nan
NC_035108.1	437105	438472	54	-nan
NC_035108.1	437105	438475	54	-nan
NC_035108.1	437105	438486	54	-nan
NC_035108.1	437105	493827	62	-nan
NC_035108.1	437105	493842	62	-nan
NC_035108.1	437105	493848	61	-nan
NC_035108.1	437105	493854	62	-nan
NC_035108.1	437105	494052	62	-nan
NC_035108.1	437105	494063	61	-nan
NC_035108.1	437105	494083	62	-nan
NC_035108.1	437105	494084	62	-nan
NC_035108.1	437105	494092	62	-nan
NC_035108.1	437105	494096	62	-nan
NC_035108.1	437105	494309	62	-nan
NC_035108.1	437105	494317	62	-nan
NC_035108.1	437105	494340	62	-nan
NC_035108.1	437105	494341	62	-nan
NC_035108.1	437105	494346	62	-nan
NC_035108.1	437105	494365	62	-nan
NC_035108.1	437105	494512	62	-nan
NC_035108.1	437105	494518	62	-nan
NC_035108.1	437105	494525	62	-nan
NC_035108.1	437105	494528	62	-nan
NC_035108.1	437105	494531	62	-nan
NC_035108.1	437105	494542	61	-nan
NC_035108.1	437105	494544	62	-nan
NC_035108.1	437105	494545	62	-nan
NC_035108.1	437105	494546	62	-nan
NC_035108.1	437105	494550	62	-nan
NC_035108.1	437105	494565	62	-nan
NC_035108.1	437105	494567	62	-nan
NC_035108.1	437105	537036	62	-nan
NC_035108.1	437106	438235	54	-nan
NC_035108.1	437106	438251	54	-nan
NC_035108.1	437106	438262	54	-nan
NC_035108.1	437106	438267	54	-nan
NC_035108.1	437106	438277	54	-nan
NC_035108.1	437106	438282	54	-nan
NC_035108.1	437106	438420	54	-nan
NC_035108.1	437106	438441	54	-nan
NC_035108.1	437106	438456	54	-nan
NC_035108.1	437106	438462	54	-nan
NC_035108.1	437106	438468	54	-nan
NC_035108.1	437106	438472	54	-nan
NC_035108.1	437106	438475	54	-nan
NC_035108.1	437106	438486	54	-nan
NC_035108.1	437106	493827	62	-nan
NC_035108.1	437106	493842	62	-nan
NC_035108.1	437106	493848	61	-nan
NC_035108.1	437106	493854	62	-nan
NC_035108.1	437106	494052	62	-nan
NC_035108.1	437106	494063	61	-nan
NC_035108.1	437106	494083	62	-nan
NC_035108.1	437106	494084	62	-nan
NC_035108.1	437106	494092	62	-nan
NC_035108.1	437106	494096	62	-nan
NC_035108.1	437106	494309	62	-nan
NC_035108.1	437106	494317	62	-nan
NC_035108.1	437106	494340	62	-nan
NC_035108.1	437106	494341	62	-nan
NC_035108.1	437106	494346	62	-nan
NC_035108.1	437106	494365	62	-nan
NC_035108.1	437106	494512	62	-nan
NC_035108.1	437106	494518	62	-nan
NC_035108.1	437106	494525	62	-nan
NC_035108.1	437106	494528	62	-nan
NC_035108.1	437106	494531	62	-nan
NC_035108.1	437106	494542	61	-nan
NC_035108.1	437106	494544	62	-nan
NC_035108.1	437106	494545	62	-nan
NC_035108.1	437106	494546	62	-nan
NC_035108.1	437106	494550	62	-nan
NC_035108.1	437106	494565	62	-nan
NC_035108.1	437106	494567	62	-nan
NC_035108.1	437106	537036	62	-nan
NC_035108.1	437116	438235	53	-nan
NC_035108.1	437116	438251	53	-nan
NC_035108.1	437116	438262	53	-nan
NC_035108.1	437116	438267	53	-nan
NC_035108.1	437116	438277	53	-nan
NC_035108.1	437116	438282	53	-nan
NC_035108.1	437116	438420	53	-nan
NC_035108.1	437116	438441	53	-nan
NC_035108.1	437116	438456	53	-nan
NC_035108.1	437116	438462	53	-nan
NC_035108.1	437116	438468	53	-nan
NC_035108.1	437116	438472	53	-nan
NC_035108.1	437116	438475	53	-nan
NC_035108.1	437116	438486	53	-nan
NC_035108.1	437116	493827	61	-nan
NC_035108.1	437116	493842	61	-nan
NC_035108.1	437116	493848	60	-nan
NC_035108.1	437116	493854	61	-nan
NC_035108.1	437116	494052	61	-nan
NC_035108.1	437116	494063	60	-nan
NC_035108.1	437116	494083	61	-nan
NC_035108.1	437116	494084	61	-nan
NC_035108.1	437116	494092	61	-nan
NC_035108.1	437116	494096	61	-nan
NC_035108.1	437116	494309	61	-nan
NC_035108.1	437116	494317	61	-nan
NC_035108.1	437116	494340	61	-nan
NC_035108.1	437116	494341	61	-nan
NC_035108.1	437116	494346	61	-nan
NC_035108.1	437116	494365	61	-nan
NC_035108.1	437116	494512	61	-nan
NC_035108.1	437116	494518	61	-nan
NC_035108.1	437116	494525	61	-nan
NC_035108.1	437116	494528	61	-nan
NC_035108.1	437116	494531	61	-nan
NC_035108.1	437116	494542	60	-nan
NC_035108.1	437116	494544	61	-nan
NC_035108.1	437116	494545	61	-nan
NC_035108.1	437116	494546	61	-nan
NC_035108.1	437116	494550	61	-nan
NC_035108.1	437116	494565	61	-nan
NC_035108.1	437116	494567	61	-nan
NC_035108.1	437116	537036	61	-nan
NC_035108.1	438235	493827	54	-nan
NC_035108.1	438235	493842	54	-nan
NC_035108.1	438235	493848	53	-nan
NC_035108.1	438235	493854	54	-nan
NC_035108.1	438235	494052	54	-nan
NC_035108.1	438235	494063	53	-nan
NC_035108.1	438235	494083	54	-nan
NC_035108.1	438235	494084	54	-nan
NC_035108.1	438235	494092	54	-nan
NC_035108.1	438235	494096	54	-nan
NC_035108.1	438235	494309	54	-nan
NC_035108.1	438235	494317	54	-nan
NC_035108.1	438235	494340	54	-nan
NC_035108.1	438235	494341	54	-nan
NC_035108.1	438235	494346	54	-nan
NC_035108.1	438235	494365	54	-nan
NC_035108.1	438235	494512	54	-nan
NC_035108.1	438235	494518	54	-nan
NC_035108.1	438235	494525	54	-nan
NC_035108.1	438235	494528	54	-nan
NC_035108.1	438235	494531	54	-nan
NC_035108.1	438235	494542	53	-nan
NC_035108.1	438235	494544	54	-nan
NC_035108.1	438235	494545	54	-nan
NC_035108.1	438235	494546	54	-nan
NC_035108.1	438235	494550	54	-nan
NC_035108.1	438235	494565	54	-nan
NC_035108.1	438235	494567	54	-nan
NC_035108.1	438235	537036	54	-nan
NC_035108.1	438251	493827	54	-nan
NC_035108.1	438251	493842	54	-nan
NC_035108.1	438251	493848	53	0.106042
NC_035108.1	438251	493854	54	-nan
NC_035108.1	438251	494052	54	-nan
NC_035108.1	438251	494063	53	0.104467
NC_035108.1	438251	494083	54	0.0649867
NC_035108.1	438251	494084	54	0.0649867
NC_035108.1	438251	494092	54	-nan
NC_035108.1	438251	494096	54	-nan
NC_035108.1	438251	494309	54	0.339523
NC_035108.1	438251	494317	54	0.0649867
NC_035108.1	438251	494340	54	-nan
NC_035108.1	438251	494341	54	-nan
NC_035108.1	438251	494346	54	0.0180538
NC_035108.1	438251	494365	54	-nan
NC_035108.1	438251	494512	54	0.00260247
NC_035108.1	438251	494518	54	-nan
NC_035108.1	438251	494525	54	-nan
NC_035108.1	438251	494528	54	-nan
NC_035108.1	438251	494531	54	-nan
NC_035108.1	438251	494542	53	0.0157651
NC_035108.1	438251	494544	54	0.0649867
NC_035108.1	438251	494545	54	0.0649867
NC_035108.1	438251	494546	54	-nan
NC_035108.1	438251	494550	54	0.0649867
NC_035108.1	438251	494565	54	0.0649867
NC_035108.1	438251	494567	54	-nan
NC_035108.1	438251	537036	54	-nan
NC_035108.1	438262	493827	54	-nan
NC_035108.1	438262	493842	54	-nan
NC_035108.1	438262	493848	53	-nan
NC_035108.1	438262	493854	54	-nan
NC_035108.1	438262	494052	54	-nan
NC_035108.1	438262	494063	53	-nan
NC_035108.1	438262	494083	54	-nan
NC_035108.1	438262	494084	54	-nan
NC_035108.1	438262	494092	54	-nan
NC_035108.1	438262	494096	54	-nan
NC_035108.1	438262	494309	54	-nan
NC_035108.1	438262	494317	54	-nan
NC_035108.1	438262	494340	54	-nan
NC_035108.1	438262	494341	54	-nan
NC_035108.1	438262	494346	54	-nan
NC_035108.1	438262	494365	54	-nan
NC_035108.1	438262	494512	54	-nan
NC_035108.1	438262	494518	54	-nan
NC_035108.1	438262	494525	54	-nan
NC_035108.1	438262	494528	54	-nan
NC_035108.1	438262	494531	54	-nan
NC_035108.1	438262	494542	53	-nan
NC_035108.1	438262	494544	54	-nan
NC_035108.1	438262	494545	54	-nan
NC_035108.1	438262	494546	54	-nan
NC_035108.1	438262	494550	54	-nan
NC_035108.1	438262	494565	54	-nan
NC_035108.1	438262	494567	54	-nan
NC_035108.1	438262	537036	54	-nan
NC_035108.1	438267	493827	54	-nan
NC_035108.1	438267	493842	54	-nan
NC_035108.1	438267	493848	53	-nan
NC_035108.1	438267	493854	54	-nan
NC_035108.1	438267	494052	54	-nan
NC_035108.1	438267	494063	53	-nan
NC_035108.1	438267	494083	54	-nan
NC_035108.1	438267	494084	54	-nan
NC_035108.1	438267	494092	54	-nan
NC_035108.1	438267	494096	54	-nan
NC_035108.1	438267	494309	54	-nan
NC_035108.1	438267	494317	54	-nan
NC_035108.1	438267	494340	54	-nan
NC_035108.1	438267	494341	54	-nan
NC_035108.1	438267	494346	54	-nan
NC_035108.1	438267	494365	54	-nan
NC_035108.1	438267	494512	54	-nan
NC_035108.1	438267	494518	54	-nan
NC_035108.1	438267	494525	54	-nan
NC_035108.1	438267	494528	54	-nan
NC_035108.1	438267	494531	54	-nan
NC_035108.1	438267	494542	53	-nan
NC_035108.1	438267	494544	54	-nan
NC_035108.1	438267	494545	54	-nan
NC_035108.1	438267	494546	54	-nan
NC_035108.1	438267	494550	54	-nan
NC_035108.1	438267	494565	54	-nan
NC_035108.1	438267	494567	54	-nan
NC_035108.1	438267	537036	54	-nan
NC_035108.1	438277	493827	54	-nan
NC_035108.1	438277	493842	54	-nan
NC_035108.1	438277	493848	53	0.106042
NC_035108.1	438277	493854	54	-nan
NC_035108.1	438277	494052	54	-nan
NC_035108.1	438277	494063	53	0.104467
NC_035108.1	438277	494083	54	0.0649867
NC_035108.1	438277	494084	54	0.0649867
NC_035108.1	438277	494092	54	-nan
NC_035108.1	438277	494096	54	-nan
NC_035108.1	438277	494309	54	0.339523
NC_035108.1	438277	494317	54	0.0649867
NC_035108.1	438277	494340	54	-nan
NC_035108.1	438277	494341	54	-nan
NC_035108.1	438277	494346	54	0.0180538
NC_035108.1	438277	494365	54	-nan
NC_035108.1	438277	494512	54	0.00260247
NC_035108.1	438277	494518	54	-nan
NC_035108.1	438277	494525	54	-nan
NC_035108.1	438277	494528	54	-nan
NC_035108.1	438277	494531	54	-nan
[truncated: 998,000+ more rows]
