# Supplementary material for: Global, asynchronous partial sweeps at multiple insecticide resistance genes in Aedes mosquitoes
Source: Nat Commun. 2024 Jul 24;15:6251. doi: 10.1038/s41467-024-49792-y (PMC11269687; doi:10.1038/s41467-024-49792-y)
Supplement: Supplementary file 7 — Source Data [file 41467_2024_49792_MOESM7_ESM.zip › SourceData_Fig7c_LD-chr2-GST-Australia-wildtypes.txt]

CHR	POS1	POS2	N_INDV	R^2
NC_035108.1	27329	28028	46	-nan
NC_035108.1	27329	28064	46	-nan
NC_035108.1	27329	28065	46	-nan
NC_035108.1	27329	28074	44	-nan
NC_035108.1	27329	28086	46	-nan
NC_035108.1	27329	28088	46	-nan
NC_035108.1	27329	28092	46	-nan
NC_035108.1	27329	28100	46	-nan
NC_035108.1	27329	28219	44	-nan
NC_035108.1	27329	28233	45	-nan
NC_035108.1	27329	28236	45	-nan
NC_035108.1	27329	28240	45	-nan
NC_035108.1	27329	28250	45	-nan
NC_035108.1	27329	28258	45	-nan
NC_035108.1	27329	28264	45	-nan
NC_035108.1	27329	28267	45	-nan
NC_035108.1	27329	28279	43	-nan
NC_035108.1	27329	28281	45	-nan
NC_035108.1	27329	117526	45	-nan
NC_035108.1	28028	117526	45	-nan
NC_035108.1	28064	117526	45	-nan
NC_035108.1	28065	117526	45	-nan
NC_035108.1	28074	117526	43	-nan
NC_035108.1	28086	117526	45	-nan
NC_035108.1	28088	117526	45	-nan
NC_035108.1	28092	117526	45	-nan
NC_035108.1	28100	117526	45	-nan
NC_035108.1	28219	117526	44	-nan
NC_035108.1	28233	117526	45	-nan
NC_035108.1	28236	117526	45	-nan
NC_035108.1	28240	117526	45	-nan
NC_035108.1	28250	117526	45	-nan
NC_035108.1	28258	117526	45	-nan
NC_035108.1	28264	117526	45	-nan
NC_035108.1	28267	117526	45	-nan
NC_035108.1	28279	117526	43	-nan
NC_035108.1	28281	117526	45	-nan
NC_035108.1	117526	194212	45	-nan
NC_035108.1	117526	195060	45	-nan
NC_035108.1	194212	195060	47	-nan
NC_035108.1	194212	217805	45	-nan
NC_035108.1	194212	278615	29	-nan
NC_035108.1	194212	278644	29	-nan
NC_035108.1	194212	280089	42	-nan
NC_035108.1	194212	280306	42	-nan
NC_035108.1	194212	280309	42	-nan
NC_035108.1	194212	280323	42	-nan
NC_035108.1	194212	280324	42	-nan
NC_035108.1	194212	280326	42	-nan
NC_035108.1	195060	217805	45	-nan
NC_035108.1	195060	278615	29	-nan
NC_035108.1	195060	278644	29	-nan
NC_035108.1	195060	280089	42	-nan
NC_035108.1	195060	280306	42	-nan
NC_035108.1	195060	280309	42	-nan
NC_035108.1	195060	280323	42	-nan
NC_035108.1	195060	280324	42	-nan
NC_035108.1	195060	280326	42	-nan
NC_035108.1	217805	278615	28	-nan
NC_035108.1	217805	278644	28	-nan
NC_035108.1	217805	280089	40	-nan
NC_035108.1	217805	280306	40	-nan
NC_035108.1	217805	280309	40	-nan
NC_035108.1	217805	280323	40	-nan
NC_035108.1	217805	280324	40	-nan
NC_035108.1	217805	280326	40	-nan
NC_035108.1	217805	312093	42	-nan
NC_035108.1	278615	280089	29	-nan
NC_035108.1	278615	280306	29	-nan
NC_035108.1	278615	280309	29	-nan
NC_035108.1	278615	280323	29	-nan
NC_035108.1	278615	280324	29	-nan
NC_035108.1	278615	280326	29	-nan
NC_035108.1	278615	312093	26	-nan
NC_035108.1	278615	339706	29	-nan
NC_035108.1	278615	369055	29	-nan
NC_035108.1	278644	280089	29	-nan
NC_035108.1	278644	280306	29	-nan
NC_035108.1	278644	280309	29	-nan
NC_035108.1	278644	280323	29	-nan
NC_035108.1	278644	280324	29	-nan
NC_035108.1	278644	280326	29	-nan
NC_035108.1	278644	312093	26	-nan
NC_035108.1	278644	339706	29	-nan
NC_035108.1	278644	369055	29	-nan
NC_035108.1	280089	312093	38	-nan
NC_035108.1	280089	339706	42	-nan
NC_035108.1	280089	369055	42	-nan
NC_035108.1	280306	312093	38	-nan
NC_035108.1	280306	339706	42	-nan
NC_035108.1	280306	369055	42	-nan
NC_035108.1	280309	312093	38	-nan
NC_035108.1	280309	339706	42	-nan
NC_035108.1	280309	369055	42	-nan
NC_035108.1	280323	312093	38	-nan
NC_035108.1	280323	339706	42	-nan
NC_035108.1	280323	369055	42	-nan
NC_035108.1	280324	312093	38	-nan
NC_035108.1	280324	339706	42	-nan
NC_035108.1	280324	369055	42	-nan
NC_035108.1	280326	312093	38	-nan
NC_035108.1	280326	339706	42	-nan
NC_035108.1	280326	369055	42	-nan
NC_035108.1	312093	339706	43	-nan
NC_035108.1	312093	369055	40	-nan
NC_035108.1	312093	398357	42	-nan
NC_035108.1	312093	398375	43	-nan
NC_035108.1	312093	398383	43	-nan
NC_035108.1	312093	398391	43	-nan
NC_035108.1	312093	398396	43	-nan
NC_035108.1	312093	398552	43	-nan
NC_035108.1	312093	398565	43	-nan
NC_035108.1	312093	398595	43	-nan
NC_035108.1	312093	398599	43	-nan
NC_035108.1	312093	398603	41	-nan
NC_035108.1	312093	398612	42	-nan
NC_035108.1	312093	398624	42	-nan
NC_035108.1	312093	410646	43	-nan
NC_035108.1	312093	410664	43	-nan
NC_035108.1	312093	410688	43	-nan
NC_035108.1	312093	410795	42	-nan
NC_035108.1	312093	410797	42	-nan
NC_035108.1	312093	410808	42	-nan
NC_035108.1	312093	410817	41	-nan
NC_035108.1	312093	410853	42	-nan
NC_035108.1	339706	369055	44	-nan
NC_035108.1	339706	398357	46	-nan
NC_035108.1	339706	398375	47	-nan
NC_035108.1	339706	398383	47	-nan
NC_035108.1	339706	398391	47	-nan
NC_035108.1	339706	398396	47	-nan
NC_035108.1	339706	398552	47	-nan
NC_035108.1	339706	398565	47	-nan
NC_035108.1	339706	398595	47	-nan
NC_035108.1	339706	398599	47	-nan
NC_035108.1	339706	398603	44	-nan
NC_035108.1	339706	398612	46	-nan
NC_035108.1	339706	398624	45	-nan
NC_035108.1	339706	410646	47	-nan
NC_035108.1	339706	410664	47	-nan
NC_035108.1	339706	410688	47	-nan
NC_035108.1	339706	410795	46	-nan
NC_035108.1	339706	410797	46	-nan
NC_035108.1	339706	410808	46	-nan
NC_035108.1	339706	410817	45	-nan
NC_035108.1	339706	410853	46	-nan
NC_035108.1	339706	419107	32	-nan
NC_035108.1	339706	433939	46	-nan
NC_035108.1	339706	437057	45	-nan
NC_035108.1	339706	437060	45	-nan
NC_035108.1	339706	437078	45	-nan
NC_035108.1	339706	437090	44	-nan
NC_035108.1	339706	437100	45	-nan
NC_035108.1	339706	437102	45	-nan
NC_035108.1	339706	437105	45	-nan
NC_035108.1	339706	437106	45	-nan
NC_035108.1	339706	437116	45	-nan
NC_035108.1	339706	438235	36	-nan
NC_035108.1	339706	438251	36	-nan
NC_035108.1	339706	438262	36	-nan
NC_035108.1	339706	438267	36	-nan
NC_035108.1	339706	438277	35	-nan
NC_035108.1	339706	438282	36	-nan
NC_035108.1	339706	438420	36	-nan
NC_035108.1	339706	438441	36	-nan
NC_035108.1	339706	438456	36	-nan
NC_035108.1	339706	438462	36	-nan
NC_035108.1	339706	438468	36	-nan
NC_035108.1	339706	438472	36	-nan
NC_035108.1	339706	438475	36	-nan
NC_035108.1	339706	438486	36	-nan
NC_035108.1	369055	398357	43	-nan
NC_035108.1	369055	398375	44	-nan
NC_035108.1	369055	398383	44	0.00539811
NC_035108.1	369055	398391	44	-nan
NC_035108.1	369055	398396	44	-nan
NC_035108.1	369055	398552	44	-nan
NC_035108.1	369055	398565	44	-nan
NC_035108.1	369055	398595	44	-nan
NC_035108.1	369055	398599	44	-nan
NC_035108.1	369055	398603	41	0.309299
NC_035108.1	369055	398612	43	0.948322
NC_035108.1	369055	398624	42	0.17543
NC_035108.1	369055	410646	44	-nan
NC_035108.1	369055	410664	44	-nan
NC_035108.1	369055	410688	44	-nan
NC_035108.1	369055	410795	43	0.0156657
NC_035108.1	369055	410797	43	0.0674831
NC_035108.1	369055	410808	43	-nan
NC_035108.1	369055	410817	42	-nan
NC_035108.1	369055	410853	43	-nan
NC_035108.1	369055	419107	31	0.000365973
NC_035108.1	369055	433939	43	-nan
NC_035108.1	369055	437057	42	-nan
NC_035108.1	369055	437060	42	-nan
NC_035108.1	369055	437078	42	-nan
NC_035108.1	369055	437090	41	0.709465
NC_035108.1	369055	437100	42	-nan
NC_035108.1	369055	437102	42	-nan
NC_035108.1	369055	437105	42	-nan
NC_035108.1	369055	437106	42	-nan
NC_035108.1	369055	437116	42	-nan
NC_035108.1	369055	438235	34	-nan
NC_035108.1	369055	438251	34	0.04375
NC_035108.1	369055	438262	34	-nan
NC_035108.1	369055	438267	34	-nan
NC_035108.1	369055	438277	33	0.0419355
NC_035108.1	369055	438282	34	-nan
NC_035108.1	369055	438420	34	-nan
NC_035108.1	369055	438441	34	0.04329
NC_035108.1	369055	438456	34	0.04375
NC_035108.1	369055	438462	34	-nan
NC_035108.1	369055	438468	34	-nan
NC_035108.1	369055	438472	34	0.04375
NC_035108.1	369055	438475	34	0.04375
NC_035108.1	369055	438486	34	0.04375
NC_035108.1	398357	410646	46	-nan
NC_035108.1	398357	410664	46	-nan
NC_035108.1	398357	410688	46	-nan
NC_035108.1	398357	410795	45	-nan
NC_035108.1	398357	410797	45	-nan
NC_035108.1	398357	410808	45	-nan
NC_035108.1	398357	410817	44	-nan
NC_035108.1	398357	410853	45	-nan
NC_035108.1	398357	419107	31	-nan
NC_035108.1	398357	433939	45	-nan
NC_035108.1	398357	437057	44	-nan
NC_035108.1	398357	437060	44	-nan
NC_035108.1	398357	437078	44	-nan
NC_035108.1	398357	437090	43	-nan
NC_035108.1	398357	437100	44	-nan
NC_035108.1	398357	437102	44	-nan
NC_035108.1	398357	437105	44	-nan
NC_035108.1	398357	437106	44	-nan
NC_035108.1	398357	437116	44	-nan
NC_035108.1	398357	438235	35	-nan
NC_035108.1	398357	438251	35	-nan
NC_035108.1	398357	438262	35	-nan
NC_035108.1	398357	438267	35	-nan
NC_035108.1	398357	438277	34	-nan
NC_035108.1	398357	438282	35	-nan
NC_035108.1	398357	438420	35	-nan
NC_035108.1	398357	438441	35	-nan
NC_035108.1	398357	438456	35	-nan
NC_035108.1	398357	438462	35	-nan
NC_035108.1	398357	438468	35	-nan
NC_035108.1	398357	438472	35	-nan
NC_035108.1	398357	438475	35	-nan
NC_035108.1	398357	438486	35	-nan
NC_035108.1	398357	493827	43	-nan
NC_035108.1	398357	493842	43	-nan
NC_035108.1	398357	493848	39	-nan
NC_035108.1	398357	493854	43	-nan
NC_035108.1	398357	494052	43	-nan
NC_035108.1	398357	494063	38	-nan
NC_035108.1	398357	494083	43	-nan
NC_035108.1	398357	494084	43	-nan
NC_035108.1	398357	494092	43	-nan
NC_035108.1	398357	494096	43	-nan
NC_035108.1	398357	494309	46	-nan
NC_035108.1	398357	494317	46	-nan
NC_035108.1	398357	494340	46	-nan
NC_035108.1	398357	494341	46	-nan
NC_035108.1	398357	494346	46	-nan
NC_035108.1	398357	494365	46	-nan
NC_035108.1	398357	494512	46	-nan
NC_035108.1	398357	494518	46	-nan
NC_035108.1	398357	494525	46	-nan
NC_035108.1	398357	494528	46	-nan
NC_035108.1	398357	494531	46	-nan
NC_035108.1	398357	494542	46	-nan
NC_035108.1	398357	494544	46	-nan
NC_035108.1	398357	494545	46	-nan
NC_035108.1	398357	494546	46	-nan
NC_035108.1	398357	494550	46	-nan
NC_035108.1	398357	494565	46	-nan
NC_035108.1	398357	494567	46	-nan
NC_035108.1	398375	410646	47	-nan
NC_035108.1	398375	410664	47	-nan
NC_035108.1	398375	410688	47	-nan
NC_035108.1	398375	410795	46	-nan
NC_035108.1	398375	410797	46	-nan
NC_035108.1	398375	410808	46	-nan
NC_035108.1	398375	410817	45	-nan
NC_035108.1	398375	410853	46	-nan
NC_035108.1	398375	419107	32	-nan
NC_035108.1	398375	433939	46	-nan
NC_035108.1	398375	437057	45	-nan
NC_035108.1	398375	437060	45	-nan
NC_035108.1	398375	437078	45	-nan
NC_035108.1	398375	437090	44	-nan
NC_035108.1	398375	437100	45	-nan
NC_035108.1	398375	437102	45	-nan
NC_035108.1	398375	437105	45	-nan
NC_035108.1	398375	437106	45	-nan
NC_035108.1	398375	437116	45	-nan
NC_035108.1	398375	438235	36	-nan
NC_035108.1	398375	438251	36	-nan
NC_035108.1	398375	438262	36	-nan
NC_035108.1	398375	438267	36	-nan
NC_035108.1	398375	438277	35	-nan
NC_035108.1	398375	438282	36	-nan
NC_035108.1	398375	438420	36	-nan
NC_035108.1	398375	438441	36	-nan
NC_035108.1	398375	438456	36	-nan
NC_035108.1	398375	438462	36	-nan
NC_035108.1	398375	438468	36	-nan
NC_035108.1	398375	438472	36	-nan
NC_035108.1	398375	438475	36	-nan
NC_035108.1	398375	438486	36	-nan
NC_035108.1	398375	493827	44	-nan
NC_035108.1	398375	493842	44	-nan
NC_035108.1	398375	493848	40	-nan
NC_035108.1	398375	493854	44	-nan
NC_035108.1	398375	494052	44	-nan
NC_035108.1	398375	494063	39	-nan
NC_035108.1	398375	494083	44	-nan
NC_035108.1	398375	494084	44	-nan
NC_035108.1	398375	494092	44	-nan
NC_035108.1	398375	494096	44	-nan
NC_035108.1	398375	494309	47	-nan
NC_035108.1	398375	494317	47	-nan
NC_035108.1	398375	494340	47	-nan
NC_035108.1	398375	494341	47	-nan
NC_035108.1	398375	494346	47	-nan
NC_035108.1	398375	494365	47	-nan
NC_035108.1	398375	494512	47	-nan
NC_035108.1	398375	494518	47	-nan
NC_035108.1	398375	494525	47	-nan
NC_035108.1	398375	494528	47	-nan
NC_035108.1	398375	494531	47	-nan
NC_035108.1	398375	494542	47	-nan
NC_035108.1	398375	494544	47	-nan
NC_035108.1	398375	494545	47	-nan
NC_035108.1	398375	494546	47	-nan
NC_035108.1	398375	494550	47	-nan
NC_035108.1	398375	494565	47	-nan
NC_035108.1	398375	494567	47	-nan
NC_035108.1	398383	410646	47	-nan
NC_035108.1	398383	410664	47	-nan
NC_035108.1	398383	410688	47	-nan
NC_035108.1	398383	410795	46	0.00333333
NC_035108.1	398383	410797	46	0.0142857
NC_035108.1	398383	410808	46	-nan
NC_035108.1	398383	410817	45	-nan
NC_035108.1	398383	410853	46	-nan
NC_035108.1	398383	419107	32	0.0123457
NC_035108.1	398383	433939	46	-nan
NC_035108.1	398383	437057	45	-nan
NC_035108.1	398383	437060	45	-nan
NC_035108.1	398383	437078	45	-nan
NC_035108.1	398383	437090	44	0.0843658
NC_035108.1	398383	437100	45	-nan
NC_035108.1	398383	437102	45	-nan
NC_035108.1	398383	437105	45	-nan
NC_035108.1	398383	437106	45	-nan
NC_035108.1	398383	437116	45	-nan
NC_035108.1	398383	438235	36	-nan
NC_035108.1	398383	438251	36	0.0117647
NC_035108.1	398383	438262	36	-nan
NC_035108.1	398383	438267	36	-nan
NC_035108.1	398383	438277	35	0.0125392
NC_035108.1	398383	438282	36	-nan
NC_035108.1	398383	438420	36	-nan
NC_035108.1	398383	438441	36	0.0117647
NC_035108.1	398383	438456	36	0.0117647
NC_035108.1	398383	438462	36	-nan
NC_035108.1	398383	438468	36	-nan
NC_035108.1	398383	438472	36	0.0117647
NC_035108.1	398383	438475	36	0.0117647
NC_035108.1	398383	438486	36	0.0117647
NC_035108.1	398383	493827	44	-nan
NC_035108.1	398383	493842	44	-nan
NC_035108.1	398383	493848	40	0.0488829
NC_035108.1	398383	493854	44	-nan
NC_035108.1	398383	494052	44	-nan
NC_035108.1	398383	494063	39	0.0484321
NC_035108.1	398383	494083	44	-nan
NC_035108.1	398383	494084	44	-nan
NC_035108.1	398383	494092	44	-nan
NC_035108.1	398383	494096	44	-nan
NC_035108.1	398383	494309	47	0.0271873
NC_035108.1	398383	494317	47	-nan
NC_035108.1	398383	494340	47	-nan
NC_035108.1	398383	494341	47	-nan
NC_035108.1	398383	494346	47	-nan
NC_035108.1	398383	494365	47	-nan
NC_035108.1	398383	494512	47	-nan
NC_035108.1	398383	494518	47	-nan
NC_035108.1	398383	494525	47	-nan
NC_035108.1	398383	494528	47	-nan
NC_035108.1	398383	494531	47	-nan
NC_035108.1	398383	494542	47	-nan
NC_035108.1	398383	494544	47	-nan
NC_035108.1	398383	494545	47	-nan
NC_035108.1	398383	494546	47	-nan
NC_035108.1	398383	494550	47	-nan
NC_035108.1	398383	494565	47	-nan
NC_035108.1	398383	494567	47	0.00318134
NC_035108.1	398391	410646	47	-nan
NC_035108.1	398391	410664	47	-nan
NC_035108.1	398391	410688	47	-nan
NC_035108.1	398391	410795	46	-nan
NC_035108.1	398391	410797	46	-nan
NC_035108.1	398391	410808	46	-nan
NC_035108.1	398391	410817	45	-nan
NC_035108.1	398391	410853	46	-nan
NC_035108.1	398391	419107	32	-nan
NC_035108.1	398391	433939	46	-nan
NC_035108.1	398391	437057	45	-nan
NC_035108.1	398391	437060	45	-nan
NC_035108.1	398391	437078	45	-nan
NC_035108.1	398391	437090	44	-nan
NC_035108.1	398391	437100	45	-nan
NC_035108.1	398391	437102	45	-nan
NC_035108.1	398391	437105	45	-nan
NC_035108.1	398391	437106	45	-nan
NC_035108.1	398391	437116	45	-nan
NC_035108.1	398391	438235	36	-nan
NC_035108.1	398391	438251	36	-nan
NC_035108.1	398391	438262	36	-nan
NC_035108.1	398391	438267	36	-nan
NC_035108.1	398391	438277	35	-nan
NC_035108.1	398391	438282	36	-nan
NC_035108.1	398391	438420	36	-nan
NC_035108.1	398391	438441	36	-nan
NC_035108.1	398391	438456	36	-nan
NC_035108.1	398391	438462	36	-nan
NC_035108.1	398391	438468	36	-nan
NC_035108.1	398391	438472	36	-nan
NC_035108.1	398391	438475	36	-nan
NC_035108.1	398391	438486	36	-nan
NC_035108.1	398391	493827	44	-nan
NC_035108.1	398391	493842	44	-nan
NC_035108.1	398391	493848	40	-nan
NC_035108.1	398391	493854	44	-nan
NC_035108.1	398391	494052	44	-nan
NC_035108.1	398391	494063	39	-nan
NC_035108.1	398391	494083	44	-nan
NC_035108.1	398391	494084	44	-nan
NC_035108.1	398391	494092	44	-nan
NC_035108.1	398391	494096	44	-nan
NC_035108.1	398391	494309	47	-nan
NC_035108.1	398391	494317	47	-nan
NC_035108.1	398391	494340	47	-nan
NC_035108.1	398391	494341	47	-nan
NC_035108.1	398391	494346	47	-nan
NC_035108.1	398391	494365	47	-nan
NC_035108.1	398391	494512	47	-nan
NC_035108.1	398391	494518	47	-nan
NC_035108.1	398391	494525	47	-nan
NC_035108.1	398391	494528	47	-nan
NC_035108.1	398391	494531	47	-nan
NC_035108.1	398391	494542	47	-nan
NC_035108.1	398391	494544	47	-nan
NC_035108.1	398391	494545	47	-nan
NC_035108.1	398391	494546	47	-nan
NC_035108.1	398391	494550	47	-nan
NC_035108.1	398391	494565	47	-nan
NC_035108.1	398391	494567	47	-nan
NC_035108.1	398396	410646	47	-nan
NC_035108.1	398396	410664	47	-nan
NC_035108.1	398396	410688	47	-nan
NC_035108.1	398396	410795	46	-nan
NC_035108.1	398396	410797	46	-nan
NC_035108.1	398396	410808	46	-nan
NC_035108.1	398396	410817	45	-nan
NC_035108.1	398396	410853	46	-nan
NC_035108.1	398396	419107	32	-nan
NC_035108.1	398396	433939	46	-nan
NC_035108.1	398396	437057	45	-nan
NC_035108.1	398396	437060	45	-nan
NC_035108.1	398396	437078	45	-nan
NC_035108.1	398396	437090	44	-nan
NC_035108.1	398396	437100	45	-nan
NC_035108.1	398396	437102	45	-nan
NC_035108.1	398396	437105	45	-nan
NC_035108.1	398396	437106	45	-nan
NC_035108.1	398396	437116	45	-nan
NC_035108.1	398396	438235	36	-nan
NC_035108.1	398396	438251	36	-nan
NC_035108.1	398396	438262	36	-nan
NC_035108.1	398396	438267	36	-nan
NC_035108.1	398396	438277	35	-nan
NC_035108.1	398396	438282	36	-nan
NC_035108.1	398396	438420	36	-nan
NC_035108.1	398396	438441	36	-nan
NC_035108.1	398396	438456	36	-nan
NC_035108.1	398396	438462	36	-nan
NC_035108.1	398396	438468	36	-nan
NC_035108.1	398396	438472	36	-nan
NC_035108.1	398396	438475	36	-nan
NC_035108.1	398396	438486	36	-nan
NC_035108.1	398396	493827	44	-nan
NC_035108.1	398396	493842	44	-nan
NC_035108.1	398396	493848	40	-nan
NC_035108.1	398396	493854	44	-nan
NC_035108.1	398396	494052	44	-nan
NC_035108.1	398396	494063	39	-nan
NC_035108.1	398396	494083	44	-nan
NC_035108.1	398396	494084	44	-nan
NC_035108.1	398396	494092	44	-nan
NC_035108.1	398396	494096	44	-nan
NC_035108.1	398396	494309	47	-nan
NC_035108.1	398396	494317	47	-nan
NC_035108.1	398396	494340	47	-nan
NC_035108.1	398396	494341	47	-nan
NC_035108.1	398396	494346	47	-nan
NC_035108.1	398396	494365	47	-nan
NC_035108.1	398396	494512	47	-nan
NC_035108.1	398396	494518	47	-nan
NC_035108.1	398396	494525	47	-nan
NC_035108.1	398396	494528	47	-nan
NC_035108.1	398396	494531	47	-nan
NC_035108.1	398396	494542	47	-nan
NC_035108.1	398396	494544	47	-nan
NC_035108.1	398396	494545	47	-nan
NC_035108.1	398396	494546	47	-nan
NC_035108.1	398396	494550	47	-nan
NC_035108.1	398396	494565	47	-nan
NC_035108.1	398396	494567	47	-nan
NC_035108.1	398552	410646	47	-nan
NC_035108.1	398552	410664	47	-nan
NC_035108.1	398552	410688	47	-nan
NC_035108.1	398552	410795	46	-nan
NC_035108.1	398552	410797	46	-nan
NC_035108.1	398552	410808	46	-nan
NC_035108.1	398552	410817	45	-nan
NC_035108.1	398552	410853	46	-nan
NC_035108.1	398552	419107	32	-nan
NC_035108.1	398552	433939	46	-nan
NC_035108.1	398552	437057	45	-nan
NC_035108.1	398552	437060	45	-nan
NC_035108.1	398552	437078	45	-nan
NC_035108.1	398552	437090	44	-nan
NC_035108.1	398552	437100	45	-nan
NC_035108.1	398552	437102	45	-nan
NC_035108.1	398552	437105	45	-nan
NC_035108.1	398552	437106	45	-nan
NC_035108.1	398552	437116	45	-nan
NC_035108.1	398552	438235	36	-nan
NC_035108.1	398552	438251	36	-nan
NC_035108.1	398552	438262	36	-nan
NC_035108.1	398552	438267	36	-nan
NC_035108.1	398552	438277	35	-nan
NC_035108.1	398552	438282	36	-nan
NC_035108.1	398552	438420	36	-nan
NC_035108.1	398552	438441	36	-nan
NC_035108.1	398552	438456	36	-nan
NC_035108.1	398552	438462	36	-nan
NC_035108.1	398552	438468	36	-nan
NC_035108.1	398552	438472	36	-nan
NC_035108.1	398552	438475	36	-nan
NC_035108.1	398552	438486	36	-nan
NC_035108.1	398552	493827	44	-nan
NC_035108.1	398552	493842	44	-nan
NC_035108.1	398552	493848	40	-nan
NC_035108.1	398552	493854	44	-nan
NC_035108.1	398552	494052	44	-nan
NC_035108.1	398552	494063	39	-nan
NC_035108.1	398552	494083	44	-nan
NC_035108.1	398552	494084	44	-nan
NC_035108.1	398552	494092	44	-nan
NC_035108.1	398552	494096	44	-nan
NC_035108.1	398552	494309	47	-nan
NC_035108.1	398552	494317	47	-nan
NC_035108.1	398552	494340	47	-nan
NC_035108.1	398552	494341	47	-nan
NC_035108.1	398552	494346	47	-nan
NC_035108.1	398552	494365	47	-nan
NC_035108.1	398552	494512	47	-nan
NC_035108.1	398552	494518	47	-nan
NC_035108.1	398552	494525	47	-nan
NC_035108.1	398552	494528	47	-nan
NC_035108.1	398552	494531	47	-nan
NC_035108.1	398552	494542	47	-nan
NC_035108.1	398552	494544	47	-nan
NC_035108.1	398552	494545	47	-nan
NC_035108.1	398552	494546	47	-nan
NC_035108.1	398552	494550	47	-nan
NC_035108.1	398552	494565	47	-nan
NC_035108.1	398552	494567	47	-nan
NC_035108.1	398565	410646	47	-nan
NC_035108.1	398565	410664	47	-nan
NC_035108.1	398565	410688	47	-nan
NC_035108.1	398565	410795	46	-nan
NC_035108.1	398565	410797	46	-nan
NC_035108.1	398565	410808	46	-nan
NC_035108.1	398565	410817	45	-nan
NC_035108.1	398565	410853	46	-nan
NC_035108.1	398565	419107	32	-nan
NC_035108.1	398565	433939	46	-nan
NC_035108.1	398565	437057	45	-nan
NC_035108.1	398565	437060	45	-nan
NC_035108.1	398565	437078	45	-nan
NC_035108.1	398565	437090	44	-nan
NC_035108.1	398565	437100	45	-nan
NC_035108.1	398565	437102	45	-nan
NC_035108.1	398565	437105	45	-nan
NC_035108.1	398565	437106	45	-nan
NC_035108.1	398565	437116	45	-nan
NC_035108.1	398565	438235	36	-nan
NC_035108.1	398565	438251	36	-nan
NC_035108.1	398565	438262	36	-nan
NC_035108.1	398565	438267	36	-nan
NC_035108.1	398565	438277	35	-nan
NC_035108.1	398565	438282	36	-nan
NC_035108.1	398565	438420	36	-nan
NC_035108.1	398565	438441	36	-nan
NC_035108.1	398565	438456	36	-nan
NC_035108.1	398565	438462	36	-nan
NC_035108.1	398565	438468	36	-nan
NC_035108.1	398565	438472	36	-nan
NC_035108.1	398565	438475	36	-nan
NC_035108.1	398565	438486	36	-nan
NC_035108.1	398565	493827	44	-nan
NC_035108.1	398565	493842	44	-nan
NC_035108.1	398565	493848	40	-nan
NC_035108.1	398565	493854	44	-nan
NC_035108.1	398565	494052	44	-nan
NC_035108.1	398565	494063	39	-nan
NC_035108.1	398565	494083	44	-nan
NC_035108.1	398565	494084	44	-nan
NC_035108.1	398565	494092	44	-nan
NC_035108.1	398565	494096	44	-nan
NC_035108.1	398565	494309	47	-nan
NC_035108.1	398565	494317	47	-nan
NC_035108.1	398565	494340	47	-nan
NC_035108.1	398565	494341	47	-nan
NC_035108.1	398565	494346	47	-nan
NC_035108.1	398565	494365	47	-nan
NC_035108.1	398565	494512	47	-nan
NC_035108.1	398565	494518	47	-nan
NC_035108.1	398565	494525	47	-nan
NC_035108.1	398565	494528	47	-nan
NC_035108.1	398565	494531	47	-nan
NC_035108.1	398565	494542	47	-nan
NC_035108.1	398565	494544	47	-nan
NC_035108.1	398565	494545	47	-nan
NC_035108.1	398565	494546	47	-nan
NC_035108.1	398565	494550	47	-nan
NC_035108.1	398565	494565	47	-nan
NC_035108.1	398565	494567	47	-nan
NC_035108.1	398595	410646	47	-nan
NC_035108.1	398595	410664	47	-nan
NC_035108.1	398595	410688	47	-nan
NC_035108.1	398595	410795	46	-nan
NC_035108.1	398595	410797	46	-nan
NC_035108.1	398595	410808	46	-nan
NC_035108.1	398595	410817	45	-nan
NC_035108.1	398595	410853	46	-nan
NC_035108.1	398595	419107	32	-nan
NC_035108.1	398595	433939	46	-nan
NC_035108.1	398595	437057	45	-nan
NC_035108.1	398595	437060	45	-nan
NC_035108.1	398595	437078	45	-nan
NC_035108.1	398595	437090	44	-nan
NC_035108.1	398595	437100	45	-nan
NC_035108.1	398595	437102	45	-nan
NC_035108.1	398595	437105	45	-nan
NC_035108.1	398595	437106	45	-nan
NC_035108.1	398595	437116	45	-nan
NC_035108.1	398595	438235	36	-nan
NC_035108.1	398595	438251	36	-nan
NC_035108.1	398595	438262	36	-nan
NC_035108.1	398595	438267	36	-nan
NC_035108.1	398595	438277	35	-nan
NC_035108.1	398595	438282	36	-nan
NC_035108.1	398595	438420	36	-nan
NC_035108.1	398595	438441	36	-nan
NC_035108.1	398595	438456	36	-nan
NC_035108.1	398595	438462	36	-nan
NC_035108.1	398595	438468	36	-nan
NC_035108.1	398595	438472	36	-nan
NC_035108.1	398595	438475	36	-nan
NC_035108.1	398595	438486	36	-nan
NC_035108.1	398595	493827	44	-nan
NC_035108.1	398595	493842	44	-nan
NC_035108.1	398595	493848	40	-nan
NC_035108.1	398595	493854	44	-nan
NC_035108.1	398595	494052	44	-nan
NC_035108.1	398595	494063	39	-nan
NC_035108.1	398595	494083	44	-nan
NC_035108.1	398595	494084	44	-nan
NC_035108.1	398595	494092	44	-nan
NC_035108.1	398595	494096	44	-nan
NC_035108.1	398595	494309	47	-nan
NC_035108.1	398595	494317	47	-nan
NC_035108.1	398595	494340	47	-nan
NC_035108.1	398595	494341	47	-nan
NC_035108.1	398595	494346	47	-nan
NC_035108.1	398595	494365	47	-nan
NC_035108.1	398595	494512	47	-nan
NC_035108.1	398595	494518	47	-nan
NC_035108.1	398595	494525	47	-nan
NC_035108.1	398595	494528	47	-nan
NC_035108.1	398595	494531	47	-nan
NC_035108.1	398595	494542	47	-nan
NC_035108.1	398595	494544	47	-nan
NC_035108.1	398595	494545	47	-nan
NC_035108.1	398595	494546	47	-nan
NC_035108.1	398595	494550	47	-nan
NC_035108.1	398595	494565	47	-nan
NC_035108.1	398595	494567	47	-nan
NC_035108.1	398599	410646	47	-nan
NC_035108.1	398599	410664	47	-nan
NC_035108.1	398599	410688	47	-nan
NC_035108.1	398599	410795	46	-nan
NC_035108.1	398599	410797	46	-nan
NC_035108.1	398599	410808	46	-nan
NC_035108.1	398599	410817	45	-nan
NC_035108.1	398599	410853	46	-nan
NC_035108.1	398599	419107	32	-nan
NC_035108.1	398599	433939	46	-nan
NC_035108.1	398599	437057	45	-nan
NC_035108.1	398599	437060	45	-nan
NC_035108.1	398599	437078	45	-nan
NC_035108.1	398599	437090	44	-nan
NC_035108.1	398599	437100	45	-nan
NC_035108.1	398599	437102	45	-nan
NC_035108.1	398599	437105	45	-nan
NC_035108.1	398599	437106	45	-nan
NC_035108.1	398599	437116	45	-nan
NC_035108.1	398599	438235	36	-nan
NC_035108.1	398599	438251	36	-nan
NC_035108.1	398599	438262	36	-nan
NC_035108.1	398599	438267	36	-nan
NC_035108.1	398599	438277	35	-nan
NC_035108.1	398599	438282	36	-nan
NC_035108.1	398599	438420	36	-nan
NC_035108.1	398599	438441	36	-nan
NC_035108.1	398599	438456	36	-nan
NC_035108.1	398599	438462	36	-nan
NC_035108.1	398599	438468	36	-nan
NC_035108.1	398599	438472	36	-nan
NC_035108.1	398599	438475	36	-nan
NC_035108.1	398599	438486	36	-nan
NC_035108.1	398599	493827	44	-nan
NC_035108.1	398599	493842	44	-nan
NC_035108.1	398599	493848	40	-nan
NC_035108.1	398599	493854	44	-nan
NC_035108.1	398599	494052	44	-nan
NC_035108.1	398599	494063	39	-nan
NC_035108.1	398599	494083	44	-nan
NC_035108.1	398599	494084	44	-nan
NC_035108.1	398599	494092	44	-nan
NC_035108.1	398599	494096	44	-nan
NC_035108.1	398599	494309	47	-nan
NC_035108.1	398599	494317	47	-nan
NC_035108.1	398599	494340	47	-nan
NC_035108.1	398599	494341	47	-nan
NC_035108.1	398599	494346	47	-nan
NC_035108.1	398599	494365	47	-nan
NC_035108.1	398599	494512	47	-nan
NC_035108.1	398599	494518	47	-nan
NC_035108.1	398599	494525	47	-nan
NC_035108.1	398599	494528	47	-nan
NC_035108.1	398599	494531	47	-nan
NC_035108.1	398599	494542	47	-nan
NC_035108.1	398599	494544	47	-nan
NC_035108.1	398599	494545	47	-nan
NC_035108.1	398599	494546	47	-nan
NC_035108.1	398599	494550	47	-nan
NC_035108.1	398599	494565	47	-nan
NC_035108.1	398599	494567	47	-nan
NC_035108.1	398603	410646	44	-nan
NC_035108.1	398603	410664	44	-nan
NC_035108.1	398603	410688	44	-nan
NC_035108.1	398603	410795	43	0.000792184
NC_035108.1	398603	410797	43	0.00249538
NC_035108.1	398603	410808	43	-nan
NC_035108.1	398603	410817	42	-nan
NC_035108.1	398603	410853	43	-nan
NC_035108.1	398603	419107	30	0.0589102
NC_035108.1	398603	433939	43	-nan
NC_035108.1	398603	437057	42	-nan
NC_035108.1	398603	437060	42	-nan
NC_035108.1	398603	437078	42	-nan
NC_035108.1	398603	437090	42	0.36922
NC_035108.1	398603	437100	42	-nan
NC_035108.1	398603	437102	42	-nan
NC_035108.1	398603	437105	42	-nan
NC_035108.1	398603	437106	42	-nan
NC_035108.1	398603	437116	42	-nan
NC_035108.1	398603	438235	34	-nan
NC_035108.1	398603	438251	34	0.000813504
NC_035108.1	398603	438262	34	-nan
NC_035108.1	398603	438267	34	-nan
NC_035108.1	398603	438277	34	0.000813504
NC_035108.1	398603	438282	34	-nan
NC_035108.1	398603	438420	34	-nan
NC_035108.1	398603	438441	34	0.0177223
NC_035108.1	398603	438456	34	0.000813504
NC_035108.1	398603	438462	34	-nan
NC_035108.1	398603	438468	34	-nan
NC_035108.1	398603	438472	34	0.000813504
NC_035108.1	398603	438475	34	0.000813504
NC_035108.1	398603	438486	34	0.000813504
NC_035108.1	398603	493827	42	-nan
NC_035108.1	398603	493842	42	-nan
NC_035108.1	398603	493848	39	0.0081613
NC_035108.1	398603	493854	42	-nan
NC_035108.1	398603	494052	42	-nan
NC_035108.1	398603	494063	38	0.00798845
NC_035108.1	398603	494083	42	-nan
NC_035108.1	398603	494084	42	-nan
NC_035108.1	398603	494092	42	-nan
NC_035108.1	398603	494096	42	-nan
NC_035108.1	398603	494309	44	0.0774785
NC_035108.1	398603	494317	44	-nan
NC_035108.1	398603	494340	44	-nan
NC_035108.1	398603	494341	44	-nan
NC_035108.1	398603	494346	44	-nan
NC_035108.1	398603	494365	44	-nan
NC_035108.1	398603	494512	44	-nan
NC_035108.1	398603	494518	44	-nan
NC_035108.1	398603	494525	44	-nan
NC_035108.1	398603	494528	44	-nan
NC_035108.1	398603	494531	44	-nan
NC_035108.1	398603	494542	44	-nan
NC_035108.1	398603	494544	44	-nan
NC_035108.1	398603	494545	44	-nan
NC_035108.1	398603	494546	44	-nan
NC_035108.1	398603	494550	44	-nan
NC_035108.1	398603	494565	44	-nan
NC_035108.1	398603	494567	44	-nan
NC_035108.1	398612	410646	46	-nan
NC_035108.1	398612	410664	46	-nan
NC_035108.1	398612	410688	46	-nan
NC_035108.1	398612	410795	45	0.00717703
NC_035108.1	398612	410797	45	0.0235879
NC_035108.1	398612	410808	45	-nan
NC_035108.1	398612	410817	44	-nan
NC_035108.1	398612	410853	45	-nan
NC_035108.1	398612	419107	32	0.000600601
NC_035108.1	398612	433939	45	-nan
NC_035108.1	398612	437057	44	-nan
NC_035108.1	398612	437060	44	-nan
NC_035108.1	398612	437078	44	-nan
NC_035108.1	398612	437090	44	0.703757
NC_035108.1	398612	437100	44	-nan
NC_035108.1	398612	437102	44	-nan
NC_035108.1	398612	437105	44	-nan
NC_035108.1	398612	437106	44	-nan
NC_035108.1	398612	437116	44	-nan
NC_035108.1	398612	438235	35	-nan
NC_035108.1	398612	438251	35	0.0414844
NC_035108.1	398612	438262	35	-nan
NC_035108.1	398612	438267	35	-nan
NC_035108.1	398612	438277	35	0.0414844
NC_035108.1	398612	438282	35	-nan
NC_035108.1	398612	438420	35	-nan
NC_035108.1	398612	438441	35	0.215889
NC_035108.1	398612	438456	35	0.0414844
NC_035108.1	398612	438462	35	-nan
NC_035108.1	398612	438468	35	-nan
NC_035108.1	398612	438472	35	0.0414844
NC_035108.1	398612	438475	35	0.0414844
NC_035108.1	398612	438486	35	0.0414844
NC_035108.1	398612	493827	43	-nan
NC_035108.1	398612	493842	43	-nan
NC_035108.1	398612	493848	40	0.324385
NC_035108.1	398612	493854	43	-nan
NC_035108.1	398612	494052	43	-nan
NC_035108.1	398612	494063	39	0.329463
NC_035108.1	398612	494083	43	-nan
NC_035108.1	398612	494084	43	-nan
NC_035108.1	398612	494092	43	-nan
NC_035108.1	398612	494096	43	-nan
NC_035108.1	398612	494309	46	0.010303
NC_035108.1	398612	494317	46	-nan
NC_035108.1	398612	494340	46	-nan
NC_035108.1	398612	494341	46	-nan
NC_035108.1	398612	494346	46	-nan
NC_035108.1	398612	494365	46	-nan
NC_035108.1	398612	494512	46	-nan
NC_035108.1	398612	494518	46	-nan
NC_035108.1	398612	494525	46	-nan
NC_035108.1	398612	494528	46	-nan
NC_035108.1	398612	494531	46	-nan
NC_035108.1	398612	494542	46	-nan
NC_035108.1	398612	494544	46	-nan
NC_035108.1	398612	494545	46	-nan
NC_035108.1	398612	494546	46	-nan
NC_035108.1	398612	494550	46	-nan
NC_035108.1	398612	494565	46	-nan
NC_035108.1	398612	494567	46	0.0164983
NC_035108.1	398624	410646	45	-nan
NC_035108.1	398624	410664	45	-nan
NC_035108.1	398624	410688	45	-nan
NC_035108.1	398624	410795	44	0.00836164
NC_035108.1	398624	410797	44	0.0182698
NC_035108.1	398624	410808	44	-nan
NC_035108.1	398624	410817	43	-nan
NC_035108.1	398624	410853	44	-nan
NC_035108.1	398624	419107	30	0.0306122
NC_035108.1	398624	433939	44	-nan
NC_035108.1	398624	437057	43	-nan
NC_035108.1	398624	437060	43	-nan
NC_035108.1	398624	437078	43	-nan
NC_035108.1	398624	437090	42	0.201409
NC_035108.1	398624	437100	43	-nan
NC_035108.1	398624	437102	43	-nan
NC_035108.1	398624	437105	43	-nan
NC_035108.1	398624	437106	43	-nan
NC_035108.1	398624	437116	43	-nan
NC_035108.1	398624	438235	35	-nan
NC_035108.1	398624	438251	35	0.0206569
NC_035108.1	398624	438262	35	-nan
NC_035108.1	398624	438267	35	-nan
NC_035108.1	398624	438277	34	0.0199557
NC_035108.1	398624	438282	35	-nan
NC_035108.1	398624	438420	35	-nan
NC_035108.1	398624	438441	35	0.0301851
NC_035108.1	398624	438456	35	0.0206569
NC_035108.1	398624	438462	35	-nan
NC_035108.1	398624	438468	35	-nan
NC_035108.1	398624	438472	35	0.0206569
NC_035108.1	398624	438475	35	0.0206569
NC_035108.1	398624	438486	35	0.0206569
NC_035108.1	398624	493827	43	-nan
NC_035108.1	398624	493842	43	-nan
NC_035108.1	398624	493848	39	0.396604
NC_035108.1	398624	493854	43	-nan
NC_035108.1	398624	494052	43	-nan
NC_035108.1	398624	494063	38	0.404953
NC_035108.1	398624	494083	43	-nan
NC_035108.1	398624	494084	43	-nan
NC_035108.1	398624	494092	43	-nan
NC_035108.1	398624	494096	43	-nan
NC_035108.1	398624	494309	45	0.00959602
NC_035108.1	398624	494317	45	-nan
NC_035108.1	398624	494340	45	-nan
NC_035108.1	398624	494341	45	-nan
NC_035108.1	398624	494346	45	-nan
NC_035108.1	398624	494365	45	-nan
NC_035108.1	398624	494512	45	-nan
NC_035108.1	398624	494518	45	-nan
NC_035108.1	398624	494525	45	-nan
NC_035108.1	398624	494528	45	-nan
NC_035108.1	398624	494531	45	-nan
NC_035108.1	398624	494542	45	-nan
NC_035108.1	398624	494544	45	-nan
NC_035108.1	398624	494545	45	-nan
NC_035108.1	398624	494546	45	-nan
NC_035108.1	398624	494550	45	-nan
NC_035108.1	398624	494565	45	-nan
NC_035108.1	398624	494567	45	-nan
NC_035108.1	410646	419107	32	-nan
NC_035108.1	410646	433939	46	-nan
NC_035108.1	410646	437057	45	-nan
NC_035108.1	410646	437060	45	-nan
NC_035108.1	410646	437078	45	-nan
NC_035108.1	410646	437090	44	-nan
NC_035108.1	410646	437100	45	-nan
NC_035108.1	410646	437102	45	-nan
NC_035108.1	410646	437105	45	-nan
NC_035108.1	410646	437106	45	-nan
NC_035108.1	410646	437116	45	-nan
NC_035108.1	410646	438235	36	-nan
NC_035108.1	410646	438251	36	-nan
NC_035108.1	410646	438262	36	-nan
NC_035108.1	410646	438267	36	-nan
NC_035108.1	410646	438277	35	-nan
NC_035108.1	410646	438282	36	-nan
NC_035108.1	410646	438420	36	-nan
NC_035108.1	410646	438441	36	-nan
NC_035108.1	410646	438456	36	-nan
NC_035108.1	410646	438462	36	-nan
NC_035108.1	410646	438468	36	-nan
NC_035108.1	410646	438472	36	-nan
NC_035108.1	410646	438475	36	-nan
NC_035108.1	410646	438486	36	-nan
NC_035108.1	410646	493827	44	-nan
NC_035108.1	410646	493842	44	-nan
NC_035108.1	410646	493848	40	-nan
NC_035108.1	410646	493854	44	-nan
NC_035108.1	410646	494052	44	-nan
NC_035108.1	410646	494063	39	-nan
NC_035108.1	410646	494083	44	-nan
NC_035108.1	410646	494084	44	-nan
NC_035108.1	410646	494092	44	-nan
NC_035108.1	410646	494096	44	-nan
NC_035108.1	410646	494309	47	-nan
NC_035108.1	410646	494317	47	-nan
NC_035108.1	410646	494340	47	-nan
NC_035108.1	410646	494341	47	-nan
NC_035108.1	410646	494346	47	-nan
NC_035108.1	410646	494365	47	-nan
NC_035108.1	410646	494512	47	-nan
NC_035108.1	410646	494518	47	-nan
NC_035108.1	410646	494525	47	-nan
NC_035108.1	410646	494528	47	-nan
NC_035108.1	410646	494531	47	-nan
NC_035108.1	410646	494542	47	-nan
NC_035108.1	410646	494544	47	-nan
NC_035108.1	410646	494545	47	-nan
NC_035108.1	410646	494546	47	-nan
NC_035108.1	410646	494550	47	-nan
NC_035108.1	410646	494565	47	-nan
NC_035108.1	410646	494567	47	-nan
NC_035108.1	410664	419107	32	-nan
NC_035108.1	410664	433939	46	-nan
NC_035108.1	410664	437057	45	-nan
NC_035108.1	410664	437060	45	-nan
NC_035108.1	410664	437078	45	-nan
NC_035108.1	410664	437090	44	-nan
NC_035108.1	410664	437100	45	-nan
NC_035108.1	410664	437102	45	-nan
NC_035108.1	410664	437105	45	-nan
NC_035108.1	410664	437106	45	-nan
NC_035108.1	410664	437116	45	-nan
NC_035108.1	410664	438235	36	-nan
NC_035108.1	410664	438251	36	-nan
NC_035108.1	410664	438262	36	-nan
NC_035108.1	410664	438267	36	-nan
NC_035108.1	410664	438277	35	-nan
NC_035108.1	410664	438282	36	-nan
NC_035108.1	410664	438420	36	-nan
NC_035108.1	410664	438441	36	-nan
NC_035108.1	410664	438456	36	-nan
NC_035108.1	410664	438462	36	-nan
NC_035108.1	410664	438468	36	-nan
NC_035108.1	410664	438472	36	-nan
NC_035108.1	410664	438475	36	-nan
NC_035108.1	410664	438486	36	-nan
NC_035108.1	410664	493827	44	-nan
NC_035108.1	410664	493842	44	-nan
NC_035108.1	410664	493848	40	-nan
NC_035108.1	410664	493854	44	-nan
NC_035108.1	410664	494052	44	-nan
NC_035108.1	410664	494063	39	-nan
NC_035108.1	410664	494083	44	-nan
NC_035108.1	410664	494084	44	-nan
NC_035108.1	410664	494092	44	-nan
NC_035108.1	410664	494096	44	-nan
NC_035108.1	410664	494309	47	-nan
NC_035108.1	410664	494317	47	-nan
NC_035108.1	410664	494340	47	-nan
NC_035108.1	410664	494341	47	-nan
NC_035108.1	410664	494346	47	-nan
NC_035108.1	410664	494365	47	-nan
NC_035108.1	410664	494512	47	-nan
NC_035108.1	410664	494518	47	-nan
NC_035108.1	410664	494525	47	-nan
NC_035108.1	410664	494528	47	-nan
NC_035108.1	410664	494531	47	-nan
NC_035108.1	410664	494542	47	-nan
NC_035108.1	410664	494544	47	-nan
NC_035108.1	410664	494545	47	-nan
NC_035108.1	410664	494546	47	-nan
NC_035108.1	410664	494550	47	-nan
NC_035108.1	410664	494565	47	-nan
NC_035108.1	410664	494567	47	-nan
NC_035108.1	410688	419107	32	-nan
NC_035108.1	410688	433939	46	-nan
NC_035108.1	410688	437057	45	-nan
NC_035108.1	410688	437060	45	-nan
NC_035108.1	410688	437078	45	-nan
NC_035108.1	410688	437090	44	-nan
NC_035108.1	410688	437100	45	-nan
NC_035108.1	410688	437102	45	-nan
NC_035108.1	410688	437105	45	-nan
NC_035108.1	410688	437106	45	-nan
NC_035108.1	410688	437116	45	-nan
NC_035108.1	410688	438235	36	-nan
NC_035108.1	410688	438251	36	-nan
NC_035108.1	410688	438262	36	-nan
NC_035108.1	410688	438267	36	-nan
NC_035108.1	410688	438277	35	-nan
NC_035108.1	410688	438282	36	-nan
NC_035108.1	410688	438420	36	-nan
NC_035108.1	410688	438441	36	-nan
NC_035108.1	410688	438456	36	-nan
NC_035108.1	410688	438462	36	-nan
NC_035108.1	410688	438468	36	-nan
NC_035108.1	410688	438472	36	-nan
NC_035108.1	410688	438475	36	-nan
NC_035108.1	410688	438486	36	-nan
NC_035108.1	410688	493827	44	-nan
NC_035108.1	410688	493842	44	-nan
NC_035108.1	410688	493848	40	-nan
NC_035108.1	410688	493854	44	-nan
NC_035108.1	410688	494052	44	-nan
NC_035108.1	410688	494063	39	-nan
NC_035108.1	410688	494083	44	-nan
NC_035108.1	410688	494084	44	-nan
NC_035108.1	410688	494092	44	-nan
NC_035108.1	410688	494096	44	-nan
NC_035108.1	410688	494309	47	-nan
NC_035108.1	410688	494317	47	-nan
NC_035108.1	410688	494340	47	-nan
NC_035108.1	410688	494341	47	-nan
NC_035108.1	410688	494346	47	-nan
NC_035108.1	410688	494365	47	-nan
NC_035108.1	410688	494512	47	-nan
NC_035108.1	410688	494518	47	-nan
NC_035108.1	410688	494525	47	-nan
NC_035108.1	410688	494528	47	-nan
NC_035108.1	410688	494531	47	-nan
NC_035108.1	410688	494542	47	-nan
NC_035108.1	410688	494544	47	-nan
NC_035108.1	410688	494545	47	-nan
NC_035108.1	410688	494546	47	-nan
NC_035108.1	410688	494550	47	-nan
NC_035108.1	410688	494565	47	-nan
NC_035108.1	410688	494567	47	-nan
NC_035108.1	410795	419107	32	0.00215054
NC_035108.1	410795	433939	45	-nan
NC_035108.1	410795	437057	44	-nan
NC_035108.1	410795	437060	44	-nan
NC_035108.1	410795	437078	44	-nan
NC_035108.1	410795	437090	43	0.0201163
NC_035108.1	410795	437100	44	-nan
NC_035108.1	410795	437102	44	-nan
NC_035108.1	410795	437105	44	-nan
NC_035108.1	410795	437106	44	-nan
NC_035108.1	410795	437116	44	-nan
NC_035108.1	410795	438235	35	-nan
NC_035108.1	410795	438251	35	0.00178253
NC_035108.1	410795	438262	35	-nan
NC_035108.1	410795	438267	35	-nan
NC_035108.1	410795	438277	34	0.00189394
NC_035108.1	410795	438282	35	-nan
NC_035108.1	410795	438420	35	-nan
NC_035108.1	410795	438441	35	0.000865052
NC_035108.1	410795	438456	35	0.00178253
NC_035108.1	410795	438462	35	-nan
NC_035108.1	410795	438468	35	-nan
NC_035108.1	410795	438472	35	0.00178253
NC_035108.1	410795	438475	35	0.00178253
NC_035108.1	410795	438486	35	0.00178253
NC_035108.1	410795	493827	43	-nan
NC_035108.1	410795	493842	43	-nan
NC_035108.1	410795	493848	39	0.0295925
NC_035108.1	410795	493854	43	-nan
NC_035108.1	410795	494052	43	-nan
NC_035108.1	410795	494063	38	0.029403
NC_035108.1	410795	494083	43	-nan
NC_035108.1	410795	494084	43	-nan
NC_035108.1	410795	494092	43	-nan
NC_035108.1	410795	494096	43	-nan
NC_035108.1	410795	494309	46	0.0715817
NC_035108.1	410795	494317	46	-nan
NC_035108.1	410795	494340	46	-nan
NC_035108.1	410795	494341	46	-nan
NC_035108.1	410795	494346	46	-nan
NC_035108.1	410795	494365	46	-nan
NC_035108.1	410795	494512	46	-nan
NC_035108.1	410795	494518	46	-nan
NC_035108.1	410795	494525	46	-nan
NC_035108.1	410795	494528	46	-nan
NC_035108.1	410795	494531	46	-nan
NC_035108.1	410795	494542	46	-nan
NC_035108.1	410795	494544	46	-nan
NC_035108.1	410795	494545	46	-nan
NC_035108.1	410795	494546	46	-nan
NC_035108.1	410795	494550	46	-nan
NC_035108.1	410795	494565	46	-nan
NC_035108.1	410795	494567	46	0.000493827
NC_035108.1	410797	419107	32	0.00689655
NC_035108.1	410797	433939	45	-nan
NC_035108.1	410797	437057	44	-nan
NC_035108.1	410797	437060	44	-nan
NC_035108.1	410797	437078	44	-nan
NC_035108.1	410797	437090	43	0.0866548
NC_035108.1	410797	437100	44	-nan
NC_035108.1	410797	437102	44	-nan
NC_035108.1	410797	437105	44	-nan
NC_035108.1	410797	437106	44	-nan
NC_035108.1	410797	437116	44	-nan
NC_035108.1	410797	438235	35	-nan
NC_035108.1	410797	438251	35	0.469697
NC_035108.1	410797	438262	35	-nan
NC_035108.1	410797	438267	35	-nan
NC_035108.1	410797	438277	34	0.46875
NC_035108.1	410797	438282	35	-nan
NC_035108.1	410797	438420	35	-nan
NC_035108.1	410797	438441	35	0.00379507
NC_035108.1	410797	438456	35	0.469697
NC_035108.1	410797	438462	35	-nan
NC_035108.1	410797	438468	35	-nan
NC_035108.1	410797	438472	35	0.469697
NC_035108.1	410797	438475	35	0.469697
NC_035108.1	410797	438486	35	0.469697
NC_035108.1	410797	493827	43	-nan
NC_035108.1	410797	493842	43	-nan
NC_035108.1	410797	493848	39	0.024187
NC_035108.1	410797	493854	43	-nan
NC_035108.1	410797	494052	43	-nan
NC_035108.1	410797	494063	38	0.0247106
NC_035108.1	410797	494083	43	-nan
NC_035108.1	410797	494084	43	-nan
NC_035108.1	410797	494092	43	-nan
NC_035108.1	410797	494096	43	-nan
NC_035108.1	410797	494309	46	0.00140056
NC_035108.1	410797	494317	46	-nan
NC_035108.1	410797	494340	46	-nan
NC_035108.1	410797	494341	46	-nan
NC_035108.1	410797	494346	46	-nan
NC_035108.1	410797	494365	46	-nan
NC_035108.1	410797	494512	46	-nan
NC_035108.1	410797	494518	46	-nan
NC_035108.1	410797	494525	46	-nan
NC_035108.1	410797	494528	46	-nan
NC_035108.1	410797	494531	46	-nan
NC_035108.1	410797	494542	46	-nan
NC_035108.1	410797	494544	46	-nan
NC_035108.1	410797	494545	46	-nan
NC_035108.1	410797	494546	46	-nan
NC_035108.1	410797	494550	46	-nan
NC_035108.1	410797	494565	46	-nan
NC_035108.1	410797	494567	46	0.0021164
NC_035108.1	410808	419107	32	-nan
NC_035108.1	410808	433939	45	-nan
NC_035108.1	410808	437057	44	-nan
NC_035108.1	410808	437060	44	-nan
NC_035108.1	410808	437078	44	-nan
NC_035108.1	410808	437090	43	-nan
NC_035108.1	410808	437100	44	-nan
NC_035108.1	410808	437102	44	-nan
NC_035108.1	410808	437105	44	-nan
NC_035108.1	410808	437106	44	-nan
NC_035108.1	410808	437116	44	-nan
NC_035108.1	410808	438235	35	-nan
NC_035108.1	410808	438251	35	-nan
NC_035108.1	410808	438262	35	-nan
NC_035108.1	410808	438267	35	-nan
NC_035108.1	410808	438277	34	-nan
NC_035108.1	410808	438282	35	-nan
NC_035108.1	410808	438420	35	-nan
NC_035108.1	410808	438441	35	-nan
NC_035108.1	410808	438456	35	-nan
NC_035108.1	410808	438462	35	-nan
NC_035108.1	410808	438468	35	-nan
NC_035108.1	410808	438472	35	-nan
NC_035108.1	410808	438475	35	-nan
NC_035108.1	410808	438486	35	-nan
NC_035108.1	410808	493827	43	-nan
NC_035108.1	410808	493842	43	-nan
NC_035108.1	410808	493848	39	-nan
NC_035108.1	410808	493854	43	-nan
NC_035108.1	410808	494052	43	-nan
NC_035108.1	410808	494063	38	-nan
NC_035108.1	410808	494083	43	-nan
NC_035108.1	410808	494084	43	-nan
NC_035108.1	410808	494092	43	-nan
NC_035108.1	410808	494096	43	-nan
NC_035108.1	410808	494309	46	-nan
NC_035108.1	410808	494317	46	-nan
NC_035108.1	410808	494340	46	-nan
NC_035108.1	410808	494341	46	-nan
NC_035108.1	410808	494346	46	-nan
NC_035108.1	410808	494365	46	-nan
NC_035108.1	410808	494512	46	-nan
NC_035108.1	410808	494518	46	-nan
NC_035108.1	410808	494525	46	-nan
NC_035108.1	410808	494528	46	-nan
NC_035108.1	410808	494531	46	-nan
NC_035108.1	410808	494542	46	-nan
NC_035108.1	410808	494544	46	-nan
NC_035108.1	410808	494545	46	-nan
NC_035108.1	410808	494546	46	-nan
NC_035108.1	410808	494550	46	-nan
NC_035108.1	410808	494565	46	-nan
NC_035108.1	410808	494567	46	-nan
NC_035108.1	410817	419107	32	-nan
NC_035108.1	410817	433939	44	-nan
NC_035108.1	410817	437057	43	-nan
NC_035108.1	410817	437060	43	-nan
NC_035108.1	410817	437078	43	-nan
NC_035108.1	410817	437090	42	-nan
NC_035108.1	410817	437100	43	-nan
NC_035108.1	410817	437102	43	-nan
NC_035108.1	410817	437105	43	-nan
NC_035108.1	410817	437106	43	-nan
NC_035108.1	410817	437116	43	-nan
NC_035108.1	410817	438235	34	-nan
NC_035108.1	410817	438251	34	-nan
NC_035108.1	410817	438262	34	-nan
NC_035108.1	410817	438267	34	-nan
NC_035108.1	410817	438277	33	-nan
NC_035108.1	410817	438282	34	-nan
NC_035108.1	410817	438420	34	-nan
NC_035108.1	410817	438441	34	-nan
NC_035108.1	410817	438456	34	-nan
NC_035108.1	410817	438462	34	-nan
NC_035108.1	410817	438468	34	-nan
NC_035108.1	410817	438472	34	-nan
NC_035108.1	410817	438475	34	-nan
NC_035108.1	410817	438486	34	-nan
NC_035108.1	410817	493827	42	-nan
NC_035108.1	410817	493842	42	-nan
NC_035108.1	410817	493848	38	-nan
NC_035108.1	410817	493854	42	-nan
NC_035108.1	410817	494052	42	-nan
NC_035108.1	410817	494063	37	-nan
NC_035108.1	410817	494083	42	-nan
NC_035108.1	410817	494084	42	-nan
NC_035108.1	410817	494092	42	-nan
NC_035108.1	410817	494096	42	-nan
NC_035108.1	410817	494309	45	-nan
NC_035108.1	410817	494317	45	-nan
NC_035108.1	410817	494340	45	-nan
NC_035108.1	410817	494341	45	-nan
NC_035108.1	410817	494346	45	-nan
NC_035108.1	410817	494365	45	-nan
NC_035108.1	410817	494512	45	-nan
NC_035108.1	410817	494518	45	-nan
NC_035108.1	410817	494525	45	-nan
NC_035108.1	410817	494528	45	-nan
NC_035108.1	410817	494531	45	-nan
NC_035108.1	410817	494542	45	-nan
NC_035108.1	410817	494544	45	-nan
NC_035108.1	410817	494545	45	-nan
NC_035108.1	410817	494546	45	-nan
NC_035108.1	410817	494550	45	-nan
NC_035108.1	410817	494565	45	-nan
NC_035108.1	410817	494567	45	-nan
NC_035108.1	410853	419107	32	-nan
NC_035108.1	410853	433939	45	-nan
NC_035108.1	410853	437057	44	-nan
NC_035108.1	410853	437060	44	-nan
NC_035108.1	410853	437078	44	-nan
NC_035108.1	410853	437090	43	-nan
NC_035108.1	410853	437100	44	-nan
NC_035108.1	410853	437102	44	-nan
NC_035108.1	410853	437105	44	-nan
NC_035108.1	410853	437106	44	-nan
NC_035108.1	410853	437116	44	-nan
NC_035108.1	410853	438235	35	-nan
NC_035108.1	410853	438251	35	-nan
NC_035108.1	410853	438262	35	-nan
NC_035108.1	410853	438267	35	-nan
NC_035108.1	410853	438277	34	-nan
NC_035108.1	410853	438282	35	-nan
NC_035108.1	410853	438420	35	-nan
NC_035108.1	410853	438441	35	-nan
NC_035108.1	410853	438456	35	-nan
NC_035108.1	410853	438462	35	-nan
NC_035108.1	410853	438468	35	-nan
NC_035108.1	410853	438472	35	-nan
NC_035108.1	410853	438475	35	-nan
NC_035108.1	410853	438486	35	-nan
NC_035108.1	410853	493827	43	-nan
NC_035108.1	410853	493842	43	-nan
NC_035108.1	410853	493848	39	-nan
NC_035108.1	410853	493854	43	-nan
NC_035108.1	410853	494052	43	-nan
NC_035108.1	410853	494063	38	-nan
NC_035108.1	410853	494083	43	-nan
NC_035108.1	410853	494084	43	-nan
NC_035108.1	410853	494092	43	-nan
NC_035108.1	410853	494096	43	-nan
NC_035108.1	410853	494309	46	-nan
NC_035108.1	410853	494317	46	-nan
NC_035108.1	410853	494340	46	-nan
NC_035108.1	410853	494341	46	-nan
NC_035108.1	410853	494346	46	-nan
NC_035108.1	410853	494365	46	-nan
NC_035108.1	410853	494512	46	-nan
NC_035108.1	410853	494518	46	-nan
NC_035108.1	410853	494525	46	-nan
NC_035108.1	410853	494528	46	-nan
NC_035108.1	410853	494531	46	-nan
NC_035108.1	410853	494542	46	-nan
NC_035108.1	410853	494544	46	-nan
NC_035108.1	410853	494545	46	-nan
NC_035108.1	410853	494546	46	-nan
NC_035108.1	410853	494550	46	-nan
NC_035108.1	410853	494565	46	-nan
NC_035108.1	410853	494567	46	-nan
NC_035108.1	419107	433939	31	-nan
NC_035108.1	419107	437057	30	-nan
NC_035108.1	419107	437060	30	-nan
NC_035108.1	419107	437078	30	-nan
NC_035108.1	419107	437090	30	0.00786821
NC_035108.1	419107	437100	30	-nan
NC_035108.1	419107	437102	30	-nan
NC_035108.1	419107	437105	30	-nan
NC_035108.1	419107	437106	30	-nan
NC_035108.1	419107	437116	30	-nan
NC_035108.1	419107	438235	25	-nan
NC_035108.1	419107	438251	25	0.00362319
NC_035108.1	419107	438262	25	-nan
NC_035108.1	419107	438267	25	-nan
NC_035108.1	419107	438277	25	0.00362319
NC_035108.1	419107	438282	25	-nan
NC_035108.1	419107	438420	25	-nan
NC_035108.1	419107	438441	25	-nan
NC_035108.1	419107	438456	25	0.00362319
NC_035108.1	419107	438462	25	-nan
NC_035108.1	419107	438468	25	-nan
NC_035108.1	419107	438472	25	0.00362319
NC_035108.1	419107	438475	25	0.00362319
NC_035108.1	419107	438486	25	0.00362319
NC_035108.1	419107	493827	30	-nan
NC_035108.1	419107	493842	30	-nan
NC_035108.1	419107	493848	29	0.00830013
NC_035108.1	419107	493854	30	-nan
NC_035108.1	419107	494052	30	-nan
NC_035108.1	419107	494063	28	0.00780379
NC_035108.1	419107	494083	30	-nan
NC_035108.1	419107	494084	30	-nan
NC_035108.1	419107	494092	30	-nan
NC_035108.1	419107	494096	30	-nan
NC_035108.1	419107	494309	32	0.130135
NC_035108.1	419107	494317	32	-nan
NC_035108.1	419107	494340	32	-nan
NC_035108.1	419107	494341	32	-nan
NC_035108.1	419107	494346	32	-nan
NC_035108.1	419107	494365	32	-nan
NC_035108.1	419107	494512	32	-nan
NC_035108.1	419107	494518	32	-nan
NC_035108.1	419107	494525	32	-nan
NC_035108.1	419107	494528	32	-nan
NC_035108.1	419107	494531	32	-nan
NC_035108.1	419107	494542	32	-nan
NC_035108.1	419107	494544	32	-nan
NC_035108.1	419107	494545	32	-nan
NC_035108.1	419107	494546	32	-nan
NC_035108.1	419107	494550	32	-nan
NC_035108.1	419107	494565	32	-nan
NC_035108.1	419107	494567	32	0.00215054
NC_035108.1	433939	437057	44	-nan
NC_035108.1	433939	437060	44	-nan
NC_035108.1	433939	437078	44	-nan
NC_035108.1	433939	437090	43	-nan
NC_035108.1	433939	437100	44	-nan
NC_035108.1	433939	437102	44	-nan
NC_035108.1	433939	437105	44	-nan
NC_035108.1	433939	437106	44	-nan
NC_035108.1	433939	437116	44	-nan
NC_035108.1	433939	438235	35	-nan
NC_035108.1	433939	438251	35	-nan
NC_035108.1	433939	438262	35	-nan
NC_035108.1	433939	438267	35	-nan
NC_035108.1	433939	438277	34	-nan
NC_035108.1	433939	438282	35	-nan
NC_035108.1	433939	438420	35	-nan
NC_035108.1	433939	438441	35	-nan
NC_035108.1	433939	438456	35	-nan
NC_035108.1	433939	438462	35	-nan
NC_035108.1	433939	438468	35	-nan
NC_035108.1	433939	438472	35	-nan
NC_035108.1	433939	438475	35	-nan
NC_035108.1	433939	438486	35	-nan
NC_035108.1	433939	493827	43	-nan
NC_035108.1	433939	493842	43	-nan
NC_035108.1	433939	493848	39	-nan
NC_035108.1	433939	493854	43	-nan
NC_035108.1	433939	494052	43	-nan
NC_035108.1	433939	494063	38	-nan
NC_035108.1	433939	494083	43	-nan
NC_035108.1	433939	494084	43	-nan
NC_035108.1	433939	494092	43	-nan
NC_035108.1	433939	494096	43	-nan
NC_035108.1	433939	494309	46	-nan
NC_035108.1	433939	494317	46	-nan
NC_035108.1	433939	494340	46	-nan
NC_035108.1	433939	494341	46	-nan
NC_035108.1	433939	494346	46	-nan
NC_035108.1	433939	494365	46	-nan
NC_035108.1	433939	494512	46	-nan
NC_035108.1	433939	494518	46	-nan
NC_035108.1	433939	494525	46	-nan
NC_035108.1	433939	494528	46	-nan
NC_035108.1	433939	494531	46	-nan
NC_035108.1	433939	494542	46	-nan
NC_035108.1	433939	494544	46	-nan
NC_035108.1	433939	494545	46	-nan
NC_035108.1	433939	494546	46	-nan
NC_035108.1	433939	494550	46	-nan
NC_035108.1	433939	494565	46	-nan
NC_035108.1	433939	494567	46	-nan
NC_035108.1	437057	438235	34	-nan
NC_035108.1	437057	438251	34	-nan
NC_035108.1	437057	438262	34	-nan
NC_035108.1	437057	438267	34	-nan
NC_035108.1	437057	438277	33	-nan
NC_035108.1	437057	438282	34	-nan
NC_035108.1	437057	438420	34	-nan
NC_035108.1	437057	438441	34	-nan
NC_035108.1	437057	438456	34	-nan
NC_035108.1	437057	438462	34	-nan
NC_035108.1	437057	438468	34	-nan
NC_035108.1	437057	438472	34	-nan
NC_035108.1	437057	438475	34	-nan
NC_035108.1	437057	438486	34	-nan
NC_035108.1	437057	493827	42	-nan
NC_035108.1	437057	493842	42	-nan
NC_035108.1	437057	493848	39	-nan
NC_035108.1	437057	493854	42	-nan
NC_035108.1	437057	494052	42	-nan
NC_035108.1	437057	494063	38	-nan
NC_035108.1	437057	494083	42	-nan
NC_035108.1	437057	494084	42	-nan
NC_035108.1	437057	494092	42	-nan
NC_035108.1	437057	494096	42	-nan
NC_035108.1	437057	494309	45	-nan
NC_035108.1	437057	494317	45	-nan
NC_035108.1	437057	494340	45	-nan
NC_035108.1	437057	494341	45	-nan
NC_035108.1	437057	494346	45	-nan
NC_035108.1	437057	494365	45	-nan
NC_035108.1	437057	494512	45	-nan
NC_035108.1	437057	494518	45	-nan
NC_035108.1	437057	494525	45	-nan
NC_035108.1	437057	494528	45	-nan
NC_035108.1	437057	494531	45	-nan
NC_035108.1	437057	494542	45	-nan
NC_035108.1	437057	494544	45	-nan
NC_035108.1	437057	494545	45	-nan
NC_035108.1	437057	494546	45	-nan
NC_035108.1	437057	494550	45	-nan
NC_035108.1	437057	494565	45	-nan
NC_035108.1	437057	494567	45	-nan
NC_035108.1	437057	537036	42	-nan
NC_035108.1	437060	438235	34	-nan
NC_035108.1	437060	438251	34	-nan
NC_035108.1	437060	438262	34	-nan
NC_035108.1	437060	438267	34	-nan
NC_035108.1	437060	438277	33	-nan
NC_035108.1	437060	438282	34	-nan
NC_035108.1	437060	438420	34	-nan
NC_035108.1	437060	438441	34	-nan
NC_035108.1	437060	438456	34	-nan
NC_035108.1	437060	438462	34	-nan
NC_035108.1	437060	438468	34	-nan
NC_035108.1	437060	438472	34	-nan
NC_035108.1	437060	438475	34	-nan
NC_035108.1	437060	438486	34	-nan
NC_035108.1	437060	493827	42	-nan
NC_035108.1	437060	493842	42	-nan
NC_035108.1	437060	493848	39	-nan
NC_035108.1	437060	493854	42	-nan
NC_035108.1	437060	494052	42	-nan
NC_035108.1	437060	494063	38	-nan
NC_035108.1	437060	494083	42	-nan
NC_035108.1	437060	494084	42	-nan
NC_035108.1	437060	494092	42	-nan
NC_035108.1	437060	494096	42	-nan
NC_035108.1	437060	494309	45	-nan
NC_035108.1	437060	494317	45	-nan
NC_035108.1	437060	494340	45	-nan
NC_035108.1	437060	494341	45	-nan
NC_035108.1	437060	494346	45	-nan
NC_035108.1	437060	494365	45	-nan
NC_035108.1	437060	494512	45	-nan
NC_035108.1	437060	494518	45	-nan
NC_035108.1	437060	494525	45	-nan
NC_035108.1	437060	494528	45	-nan
NC_035108.1	437060	494531	45	-nan
NC_035108.1	437060	494542	45	-nan
NC_035108.1	437060	494544	45	-nan
NC_035108.1	437060	494545	45	-nan
NC_035108.1	437060	494546	45	-nan
NC_035108.1	437060	494550	45	-nan
NC_035108.1	437060	494565	45	-nan
NC_035108.1	437060	494567	45	-nan
NC_035108.1	437060	537036	42	-nan
NC_035108.1	437078	438235	34	-nan
NC_035108.1	437078	438251	34	-nan
NC_035108.1	437078	438262	34	-nan
NC_035108.1	437078	438267	34	-nan
NC_035108.1	437078	438277	33	-nan
NC_035108.1	437078	438282	34	-nan
NC_035108.1	437078	438420	34	-nan
NC_035108.1	437078	438441	34	-nan
NC_035108.1	437078	438456	34	-nan
NC_035108.1	437078	438462	34	-nan
NC_035108.1	437078	438468	34	-nan
NC_035108.1	437078	438472	34	-nan
NC_035108.1	437078	438475	34	-nan
NC_035108.1	437078	438486	34	-nan
NC_035108.1	437078	493827	42	-nan
NC_035108.1	437078	493842	42	-nan
NC_035108.1	437078	493848	39	-nan
NC_035108.1	437078	493854	42	-nan
NC_035108.1	437078	494052	42	-nan
NC_035108.1	437078	494063	38	-nan
NC_035108.1	437078	494083	42	-nan
NC_035108.1	437078	494084	42	-nan
NC_035108.1	437078	494092	42	-nan
NC_035108.1	437078	494096	42	-nan
NC_035108.1	437078	494309	45	-nan
NC_035108.1	437078	494317	45	-nan
NC_035108.1	437078	494340	45	-nan
NC_035108.1	437078	494341	45	-nan
NC_035108.1	437078	494346	45	-nan
NC_035108.1	437078	494365	45	-nan
NC_035108.1	437078	494512	45	-nan
NC_035108.1	437078	494518	45	-nan
NC_035108.1	437078	494525	45	-nan
NC_035108.1	437078	494528	45	-nan
NC_035108.1	437078	494531	45	-nan
NC_035108.1	437078	494542	45	-nan
NC_035108.1	437078	494544	45	-nan
NC_035108.1	437078	494545	45	-nan
NC_035108.1	437078	494546	45	-nan
NC_035108.1	437078	494550	45	-nan
NC_035108.1	437078	494565	45	-nan
NC_035108.1	437078	494567	45	-nan
NC_035108.1	437078	537036	42	-nan
NC_035108.1	437090	438235	33	-nan
NC_035108.1	437090	438251	33	0.0391446
NC_035108.1	437090	438262	33	-nan
NC_035108.1	437090	438267	33	-nan
NC_035108.1	437090	438277	33	0.0391446
NC_035108.1	437090	438282	33	-nan
NC_035108.1	437090	438420	33	-nan
NC_035108.1	437090	438441	33	0.11988
NC_035108.1	437090	438456	33	0.0391446
NC_035108.1	437090	438462	33	-nan
NC_035108.1	437090	438468	33	-nan
NC_035108.1	437090	438472	33	0.0391446
NC_035108.1	437090	438475	33	0.0391446
NC_035108.1	437090	438486	33	0.0391446
NC_035108.1	437090	493827	41	-nan
NC_035108.1	437090	493842	41	-nan
NC_035108.1	437090	493848	39	0.376999
NC_035108.1	437090	493854	41	-nan
NC_035108.1	437090	494052	41	-nan
NC_035108.1	437090	494063	38	0.380359
NC_035108.1	437090	494083	41	-nan
NC_035108.1	437090	494084	41	-nan
NC_035108.1	437090	494092	41	-nan
NC_035108.1	437090	494096	41	-nan
NC_035108.1	437090	494309	44	0.054349
NC_035108.1	437090	494317	44	-nan
NC_035108.1	437090	494340	44	-nan
NC_035108.1	437090	494341	44	-nan
NC_035108.1	437090	494346	44	-nan
NC_035108.1	437090	494365	44	-nan
NC_035108.1	437090	494512	44	-nan
NC_035108.1	437090	494518	44	-nan
NC_035108.1	437090	494525	44	-nan
NC_035108.1	437090	494528	44	-nan
NC_035108.1	437090	494531	44	-nan
NC_035108.1	437090	494542	44	-nan
NC_035108.1	437090	494544	44	-nan
NC_035108.1	437090	494545	44	-nan
NC_035108.1	437090	494546	44	-nan
NC_035108.1	437090	494550	44	-nan
NC_035108.1	437090	494565	44	-nan
NC_035108.1	437090	494567	44	0.056596
NC_035108.1	437090	537036	41	-nan
NC_035108.1	437100	438235	34	-nan
NC_035108.1	437100	438251	34	-nan
NC_035108.1	437100	438262	34	-nan
NC_035108.1	437100	438267	34	-nan
NC_035108.1	437100	438277	33	-nan
NC_035108.1	437100	438282	34	-nan
NC_035108.1	437100	438420	34	-nan
NC_035108.1	437100	438441	34	-nan
NC_035108.1	437100	438456	34	-nan
NC_035108.1	437100	438462	34	-nan
NC_035108.1	437100	438468	34	-nan
NC_035108.1	437100	438472	34	-nan
NC_035108.1	437100	438475	34	-nan
NC_035108.1	437100	438486	34	-nan
NC_035108.1	437100	493827	42	-nan
NC_035108.1	437100	493842	42	-nan
NC_035108.1	437100	493848	39	-nan
NC_035108.1	437100	493854	42	-nan
NC_035108.1	437100	494052	42	-nan
NC_035108.1	437100	494063	38	-nan
NC_035108.1	437100	494083	42	-nan
NC_035108.1	437100	494084	42	-nan
NC_035108.1	437100	494092	42	-nan
NC_035108.1	437100	494096	42	-nan
NC_035108.1	437100	494309	45	-nan
NC_035108.1	437100	494317	45	-nan
NC_035108.1	437100	494340	45	-nan
NC_035108.1	437100	494341	45	-nan
NC_035108.1	437100	494346	45	-nan
NC_035108.1	437100	494365	45	-nan
NC_035108.1	437100	494512	45	-nan
NC_035108.1	437100	494518	45	-nan
NC_035108.1	437100	494525	45	-nan
NC_035108.1	437100	494528	45	-nan
NC_035108.1	437100	494531	45	-nan
NC_035108.1	437100	494542	45	-nan
NC_035108.1	437100	494544	45	-nan
NC_035108.1	437100	494545	45	-nan
NC_035108.1	437100	494546	45	-nan
NC_035108.1	437100	494550	45	-nan
NC_035108.1	437100	494565	45	-nan
NC_035108.1	437100	494567	45	-nan
NC_035108.1	437100	537036	42	-nan
NC_035108.1	437102	438235	34	-nan
NC_035108.1	437102	438251	34	-nan
NC_035108.1	437102	438262	34	-nan
NC_035108.1	437102	438267	34	-nan
NC_035108.1	437102	438277	33	-nan
NC_035108.1	437102	438282	34	-nan
NC_035108.1	437102	438420	34	-nan
NC_035108.1	437102	438441	34	-nan
NC_035108.1	437102	438456	34	-nan
NC_035108.1	437102	438462	34	-nan
NC_035108.1	437102	438468	34	-nan
NC_035108.1	437102	438472	34	-nan
NC_035108.1	437102	438475	34	-nan
NC_035108.1	437102	438486	34	-nan
NC_035108.1	437102	493827	42	-nan
NC_035108.1	437102	493842	42	-nan
NC_035108.1	437102	493848	39	-nan
NC_035108.1	437102	493854	42	-nan
NC_035108.1	437102	494052	42	-nan
NC_035108.1	437102	494063	38	-nan
NC_035108.1	437102	494083	42	-nan
NC_035108.1	437102	494084	42	-nan
NC_035108.1	437102	494092	42	-nan
NC_035108.1	437102	494096	42	-nan
NC_035108.1	437102	494309	45	-nan
NC_035108.1	437102	494317	45	-nan
NC_035108.1	437102	494340	45	-nan
NC_035108.1	437102	494341	45	-nan
NC_035108.1	437102	494346	45	-nan
NC_035108.1	437102	494365	45	-nan
NC_035108.1	437102	494512	45	-nan
NC_035108.1	437102	494518	45	-nan
NC_035108.1	437102	494525	45	-nan
NC_035108.1	437102	494528	45	-nan
NC_035108.1	437102	494531	45	-nan
NC_035108.1	437102	494542	45	-nan
NC_035108.1	437102	494544	45	-nan
NC_035108.1	437102	494545	45	-nan
NC_035108.1	437102	494546	45	-nan
NC_035108.1	437102	494550	45	-nan
NC_035108.1	437102	494565	45	-nan
NC_035108.1	437102	494567	45	-nan
NC_035108.1	437102	537036	42	-nan
NC_035108.1	437105	438235	34	-nan
NC_035108.1	437105	438251	34	-nan
NC_035108.1	437105	438262	34	-nan
NC_035108.1	437105	438267	34	-nan
NC_035108.1	437105	438277	33	-nan
NC_035108.1	437105	438282	34	-nan
NC_035108.1	437105	438420	34	-nan
NC_035108.1	437105	438441	34	-nan
NC_035108.1	437105	438456	34	-nan
NC_035108.1	437105	438462	34	-nan
NC_035108.1	437105	438468	34	-nan
NC_035108.1	437105	438472	34	-nan
NC_035108.1	437105	438475	34	-nan
NC_035108.1	437105	438486	34	-nan
NC_035108.1	437105	493827	42	-nan
NC_035108.1	437105	493842	42	-nan
NC_035108.1	437105	493848	39	-nan
NC_035108.1	437105	493854	42	-nan
NC_035108.1	437105	494052	42	-nan
NC_035108.1	437105	494063	38	-nan
NC_035108.1	437105	494083	42	-nan
NC_035108.1	437105	494084	42	-nan
NC_035108.1	437105	494092	42	-nan
NC_035108.1	437105	494096	42	-nan
NC_035108.1	437105	494309	45	-nan
NC_035108.1	437105	494317	45	-nan
NC_035108.1	437105	494340	45	-nan
NC_035108.1	437105	494341	45	-nan
NC_035108.1	437105	494346	45	-nan
NC_035108.1	437105	494365	45	-nan
NC_035108.1	437105	494512	45	-nan
NC_035108.1	437105	494518	45	-nan
NC_035108.1	437105	494525	45	-nan
NC_035108.1	437105	494528	45	-nan
NC_035108.1	437105	494531	45	-nan
NC_035108.1	437105	494542	45	-nan
NC_035108.1	437105	494544	45	-nan
NC_035108.1	437105	494545	45	-nan
NC_035108.1	437105	494546	45	-nan
NC_035108.1	437105	494550	45	-nan
NC_035108.1	437105	494565	45	-nan
NC_035108.1	437105	494567	45	-nan
NC_035108.1	437105	537036	42	-nan
NC_035108.1	437106	438235	34	-nan
NC_035108.1	437106	438251	34	-nan
NC_035108.1	437106	438262	34	-nan
NC_035108.1	437106	438267	34	-nan
NC_035108.1	437106	438277	33	-nan
NC_035108.1	437106	438282	34	-nan
NC_035108.1	437106	438420	34	-nan
NC_035108.1	437106	438441	34	-nan
NC_035108.1	437106	438456	34	-nan
NC_035108.1	437106	438462	34	-nan
NC_035108.1	437106	438468	34	-nan
NC_035108.1	437106	438472	34	-nan
NC_035108.1	437106	438475	34	-nan
NC_035108.1	437106	438486	34	-nan
NC_035108.1	437106	493827	42	-nan
NC_035108.1	437106	493842	42	-nan
NC_035108.1	437106	493848	39	-nan
NC_035108.1	437106	493854	42	-nan
NC_035108.1	437106	494052	42	-nan
NC_035108.1	437106	494063	38	-nan
NC_035108.1	437106	494083	42	-nan
NC_035108.1	437106	494084	42	-nan
NC_035108.1	437106	494092	42	-nan
NC_035108.1	437106	494096	42	-nan
NC_035108.1	437106	494309	45	-nan
NC_035108.1	437106	494317	45	-nan
NC_035108.1	437106	494340	45	-nan
NC_035108.1	437106	494341	45	-nan
NC_035108.1	437106	494346	45	-nan
NC_035108.1	437106	494365	45	-nan
NC_035108.1	437106	494512	45	-nan
NC_035108.1	437106	494518	45	-nan
NC_035108.1	437106	494525	45	-nan
NC_035108.1	437106	494528	45	-nan
NC_035108.1	437106	494531	45	-nan
NC_035108.1	437106	494542	45	-nan
NC_035108.1	437106	494544	45	-nan
NC_035108.1	437106	494545	45	-nan
NC_035108.1	437106	494546	45	-nan
NC_035108.1	437106	494550	45	-nan
NC_035108.1	437106	494565	45	-nan
NC_035108.1	437106	494567	45	-nan
NC_035108.1	437106	537036	42	-nan
NC_035108.1	437116	438235	34	-nan
NC_035108.1	437116	438251	34	-nan
NC_035108.1	437116	438262	34	-nan
NC_035108.1	437116	438267	34	-nan
NC_035108.1	437116	438277	33	-nan
NC_035108.1	437116	438282	34	-nan
NC_035108.1	437116	438420	34	-nan
NC_035108.1	437116	438441	34	-nan
NC_035108.1	437116	438456	34	-nan
NC_035108.1	437116	438462	34	-nan
NC_035108.1	437116	438468	34	-nan
NC_035108.1	437116	438472	34	-nan
NC_035108.1	437116	438475	34	-nan
NC_035108.1	437116	438486	34	-nan
NC_035108.1	437116	493827	42	-nan
NC_035108.1	437116	493842	42	-nan
NC_035108.1	437116	493848	39	-nan
NC_035108.1	437116	493854	42	-nan
NC_035108.1	437116	494052	42	-nan
NC_035108.1	437116	494063	38	-nan
NC_035108.1	437116	494083	42	-nan
NC_035108.1	437116	494084	42	-nan
NC_035108.1	437116	494092	42	-nan
NC_035108.1	437116	494096	42	-nan
NC_035108.1	437116	494309	45	-nan
NC_035108.1	437116	494317	45	-nan
NC_035108.1	437116	494340	45	-nan
NC_035108.1	437116	494341	45	-nan
NC_035108.1	437116	494346	45	-nan
NC_035108.1	437116	494365	45	-nan
NC_035108.1	437116	494512	45	-nan
NC_035108.1	437116	494518	45	-nan
NC_035108.1	437116	494525	45	-nan
NC_035108.1	437116	494528	45	-nan
NC_035108.1	437116	494531	45	-nan
NC_035108.1	437116	494542	45	-nan
NC_035108.1	437116	494544	45	-nan
NC_035108.1	437116	494545	45	-nan
NC_035108.1	437116	494546	45	-nan
NC_035108.1	437116	494550	45	-nan
NC_035108.1	437116	494565	45	-nan
NC_035108.1	437116	494567	45	-nan
NC_035108.1	437116	537036	42	-nan
NC_035108.1	438235	493827	34	-nan
NC_035108.1	438235	493842	34	-nan
NC_035108.1	438235	493848	30	-nan
NC_035108.1	438235	493854	34	-nan
NC_035108.1	438235	494052	34	-nan
NC_035108.1	438235	494063	29	-nan
NC_035108.1	438235	494083	34	-nan
NC_035108.1	438235	494084	34	-nan
NC_035108.1	438235	494092	34	-nan
NC_035108.1	438235	494096	34	-nan
NC_035108.1	438235	494309	36	-nan
NC_035108.1	438235	494317	36	-nan
NC_035108.1	438235	494340	36	-nan
NC_035108.1	438235	494341	36	-nan
NC_035108.1	438235	494346	36	-nan
NC_035108.1	438235	494365	36	-nan
NC_035108.1	438235	494512	36	-nan
NC_035108.1	438235	494518	36	-nan
NC_035108.1	438235	494525	36	-nan
NC_035108.1	438235	494528	36	-nan
NC_035108.1	438235	494531	36	-nan
NC_035108.1	438235	494542	36	-nan
NC_035108.1	438235	494544	36	-nan
NC_035108.1	438235	494545	36	-nan
NC_035108.1	438235	494546	36	-nan
NC_035108.1	438235	494550	36	-nan
NC_035108.1	438235	494565	36	-nan
NC_035108.1	438235	494567	36	-nan
NC_035108.1	438235	537036	34	-nan
NC_035108.1	438251	493827	34	-nan
NC_035108.1	438251	493842	34	-nan
NC_035108.1	438251	493848	30	0.0225213
NC_035108.1	438251	493854	34	-nan
NC_035108.1	438251	494052	34	-nan
NC_035108.1	438251	494063	29	0.0223438
NC_035108.1	438251	494083	34	-nan
NC_035108.1	438251	494084	34	-nan
NC_035108.1	438251	494092	34	-nan
NC_035108.1	438251	494096	34	-nan
NC_035108.1	438251	494309	36	0.0104813
NC_035108.1	438251	494317	36	-nan
NC_035108.1	438251	494340	36	-nan
NC_035108.1	438251	494341	36	-nan
NC_035108.1	438251	494346	36	-nan
NC_035108.1	438251	494365	36	-nan
NC_035108.1	438251	494512	36	-nan
NC_035108.1	438251	494518	36	-nan
NC_035108.1	438251	494525	36	-nan
NC_035108.1	438251	494528	36	-nan
NC_035108.1	438251	494531	36	-nan
NC_035108.1	438251	494542	36	-nan
NC_035108.1	438251	494544	36	-nan
NC_035108.1	438251	494545	36	-nan
NC_035108.1	438251	494546	36	-nan
NC_035108.1	438251	494550	36	-nan
NC_035108.1	438251	494565	36	-nan
NC_035108.1	438251	494567	36	-nan
NC_035108.1	438251	537036	34	-nan
NC_035108.1	438262	493827	34	-nan
NC_035108.1	438262	493842	34	-nan
NC_035108.1	438262	493848	30	-nan
NC_035108.1	438262	493854	34	-nan
NC_035108.1	438262	494052	34	-nan
NC_035108.1	438262	494063	29	-nan
NC_035108.1	438262	494083	34	-nan
NC_035108.1	438262	494084	34	-nan
NC_035108.1	438262	494092	34	-nan
NC_035108.1	438262	494096	34	-nan
NC_035108.1	438262	494309	36	-nan
NC_035108.1	438262	494317	36	-nan
NC_035108.1	438262	494340	36	-nan
NC_035108.1	438262	494341	36	-nan
NC_035108.1	438262	494346	36	-nan
NC_035108.1	438262	494365	36	-nan
NC_035108.1	438262	494512	36	-nan
NC_035108.1	438262	494518	36	-nan
NC_035108.1	438262	494525	36	-nan
NC_035108.1	438262	494528	36	-nan
NC_035108.1	438262	494531	36	-nan
NC_035108.1	438262	494542	36	-nan
NC_035108.1	438262	494544	36	-nan
NC_035108.1	438262	494545	36	-nan
NC_035108.1	438262	494546	36	-nan
NC_035108.1	438262	494550	36	-nan
NC_035108.1	438262	494565	36	-nan
NC_035108.1	438262	494567	36	-nan
NC_035108.1	438262	537036	34	-nan
NC_035108.1	438267	493827	34	-nan
NC_035108.1	438267	493842	34	-nan
NC_035108.1	438267	493848	30	-nan
NC_035108.1	438267	493854	34	-nan
NC_035108.1	438267	494052	34	-nan
NC_035108.1	438267	494063	29	-nan
NC_035108.1	438267	494083	34	-nan
NC_035108.1	438267	494084	34	-nan
NC_035108.1	438267	494092	34	-nan
NC_035108.1	438267	494096	34	-nan
NC_035108.1	438267	494309	36	-nan
NC_035108.1	438267	494317	36	-nan
NC_035108.1	438267	494340	36	-nan
NC_035108.1	438267	494341	36	-nan
NC_035108.1	438267	494346	36	-nan
NC_035108.1	438267	494365	36	-nan
NC_035108.1	438267	494512	36	-nan
NC_035108.1	438267	494518	36	-nan
NC_035108.1	438267	494525	36	-nan
NC_035108.1	438267	494528	36	-nan
NC_035108.1	438267	494531	36	-nan
NC_035108.1	438267	494542	36	-nan
NC_035108.1	438267	494544	36	-nan
NC_035108.1	438267	494545	36	-nan
NC_035108.1	438267	494546	36	-nan
NC_035108.1	438267	494550	36	-nan
NC_035108.1	438267	494565	36	-nan
NC_035108.1	438267	494567	36	-nan
NC_035108.1	438267	537036	34	-nan
NC_035108.1	438277	493827	33	-nan
NC_035108.1	438277	493842	33	-nan
NC_035108.1	438277	493848	30	0.0225213
NC_035108.1	438277	493854	33	-nan
NC_035108.1	438277	494052	33	-nan
NC_035108.1	438277	494063	29	0.0223438
NC_035108.1	438277	494083	33	-nan
NC_035108.1	438277	494084	33	-nan
NC_035108.1	438277	494092	33	-nan
NC_035108.1	438277	494096	33	-nan
NC_035108.1	438277	494309	35	0.0111643
NC_035108.1	438277	494317	35	-nan
NC_035108.1	438277	494340	35	-nan
NC_035108.1	438277	494341	35	-nan
NC_035108.1	438277	494346	35	-nan
NC_035108.1	438277	494365	35	-nan
NC_035108.1	438277	494512	35	-nan
NC_035108.1	438277	494518	35	-nan
NC_035108.1	438277	494525	35	-nan
NC_035108.1	438277	494528	35	-nan
NC_035108.1	438277	494531	35	-nan
[truncated: 998,000+ more rows]
