# Supplementary material for: Global, asynchronous partial sweeps at multiple insecticide resistance genes in Aedes mosquitoes
Source: Nat Commun. 2024 Jul 24;15:6251. doi: 10.1038/s41467-024-49792-y (PMC11269687; doi:10.1038/s41467-024-49792-y)
Supplement: Supplementary file 7 — Source Data [file 41467_2024_49792_MOESM7_ESM.zip › SourceData_Fig7c_LD-chr2-GST-Australia.txt]

CHR	POS1	POS2	N_INDV	R^2
NC_035108.1	27329	28028	23	-nan
NC_035108.1	27329	28064	23	-nan
NC_035108.1	27329	28065	23	0.00206612
NC_035108.1	27329	28074	23	0.0336423
NC_035108.1	27329	28086	23	-nan
NC_035108.1	27329	28088	23	-nan
NC_035108.1	27329	28092	23	-nan
NC_035108.1	27329	28100	23	-nan
NC_035108.1	27329	28219	21	-nan
NC_035108.1	27329	28233	21	-nan
NC_035108.1	27329	28236	21	-nan
NC_035108.1	27329	28240	21	-nan
NC_035108.1	27329	28250	21	-nan
NC_035108.1	27329	28258	21	-nan
NC_035108.1	27329	28264	21	-nan
NC_035108.1	27329	28267	21	-nan
NC_035108.1	27329	28279	21	0.0451562
NC_035108.1	27329	28281	21	-nan
NC_035108.1	27329	117526	23	0.00206612
NC_035108.1	28028	117526	24	-nan
NC_035108.1	28064	117526	24	-nan
NC_035108.1	28065	117526	24	1
NC_035108.1	28074	117526	24	0.0350006
NC_035108.1	28086	117526	24	-nan
NC_035108.1	28088	117526	24	-nan
NC_035108.1	28092	117526	24	-nan
NC_035108.1	28100	117526	24	-nan
NC_035108.1	28219	117526	22	-nan
NC_035108.1	28233	117526	22	-nan
NC_035108.1	28236	117526	22	-nan
NC_035108.1	28240	117526	22	-nan
NC_035108.1	28250	117526	22	-nan
NC_035108.1	28258	117526	22	-nan
NC_035108.1	28264	117526	22	-nan
NC_035108.1	28267	117526	22	-nan
NC_035108.1	28279	117526	22	0.0470972
NC_035108.1	28281	117526	22	-nan
NC_035108.1	117526	194212	24	-nan
NC_035108.1	117526	195060	24	-nan
NC_035108.1	194212	195060	24	-nan
NC_035108.1	194212	217805	24	-nan
NC_035108.1	194212	278615	17	-nan
NC_035108.1	194212	278644	17	-nan
NC_035108.1	194212	280089	24	-nan
NC_035108.1	194212	280306	24	-nan
NC_035108.1	194212	280309	24	-nan
NC_035108.1	194212	280323	24	-nan
NC_035108.1	194212	280324	24	-nan
NC_035108.1	194212	280326	24	-nan
NC_035108.1	195060	217805	24	-nan
NC_035108.1	195060	278615	17	-nan
NC_035108.1	195060	278644	17	-nan
NC_035108.1	195060	280089	24	-nan
NC_035108.1	195060	280306	24	-nan
NC_035108.1	195060	280309	24	-nan
NC_035108.1	195060	280323	24	-nan
NC_035108.1	195060	280324	24	-nan
NC_035108.1	195060	280326	24	-nan
NC_035108.1	217805	278615	17	-nan
NC_035108.1	217805	278644	17	-nan
NC_035108.1	217805	280089	24	-nan
NC_035108.1	217805	280306	24	-nan
NC_035108.1	217805	280309	24	-nan
NC_035108.1	217805	280323	24	-nan
NC_035108.1	217805	280324	24	-nan
NC_035108.1	217805	280326	24	-nan
NC_035108.1	217805	312093	23	-nan
NC_035108.1	278615	280089	17	-nan
NC_035108.1	278615	280306	17	-nan
NC_035108.1	278615	280309	17	-nan
NC_035108.1	278615	280323	17	-nan
NC_035108.1	278615	280324	17	-nan
NC_035108.1	278615	280326	17	-nan
NC_035108.1	278615	312093	16	-nan
NC_035108.1	278615	339706	17	-nan
NC_035108.1	278615	369055	17	-nan
NC_035108.1	278644	280089	17	-nan
NC_035108.1	278644	280306	17	-nan
NC_035108.1	278644	280309	17	-nan
NC_035108.1	278644	280323	17	-nan
NC_035108.1	278644	280324	17	-nan
NC_035108.1	278644	280326	17	-nan
NC_035108.1	278644	312093	16	-nan
NC_035108.1	278644	339706	17	-nan
NC_035108.1	278644	369055	17	-nan
NC_035108.1	280089	312093	23	-nan
NC_035108.1	280089	339706	24	-nan
NC_035108.1	280089	369055	24	-nan
NC_035108.1	280306	312093	23	-nan
NC_035108.1	280306	339706	24	-nan
NC_035108.1	280306	369055	24	-nan
NC_035108.1	280309	312093	23	-nan
NC_035108.1	280309	339706	24	-nan
NC_035108.1	280309	369055	24	-nan
NC_035108.1	280323	312093	23	-nan
NC_035108.1	280323	339706	24	-nan
NC_035108.1	280323	369055	24	-nan
NC_035108.1	280324	312093	23	-nan
NC_035108.1	280324	339706	24	-nan
NC_035108.1	280324	369055	24	-nan
NC_035108.1	280326	312093	23	-nan
NC_035108.1	280326	339706	24	-nan
NC_035108.1	280326	369055	24	-nan
NC_035108.1	312093	339706	23	-nan
NC_035108.1	312093	369055	23	-nan
NC_035108.1	312093	398357	23	-nan
NC_035108.1	312093	398375	23	-nan
NC_035108.1	312093	398383	23	-nan
NC_035108.1	312093	398391	23	-nan
NC_035108.1	312093	398396	23	-nan
NC_035108.1	312093	398552	23	-nan
NC_035108.1	312093	398565	23	-nan
NC_035108.1	312093	398595	23	-nan
NC_035108.1	312093	398599	23	-nan
NC_035108.1	312093	398603	23	-nan
NC_035108.1	312093	398612	22	-nan
NC_035108.1	312093	398624	23	-nan
NC_035108.1	312093	410646	23	-nan
NC_035108.1	312093	410664	23	-nan
NC_035108.1	312093	410688	23	-nan
NC_035108.1	312093	410795	22	-nan
NC_035108.1	312093	410797	22	-nan
NC_035108.1	312093	410808	22	-nan
NC_035108.1	312093	410817	22	-nan
NC_035108.1	312093	410853	22	-nan
NC_035108.1	339706	369055	24	-nan
NC_035108.1	339706	398357	24	-nan
NC_035108.1	339706	398375	24	-nan
NC_035108.1	339706	398383	24	-nan
NC_035108.1	339706	398391	24	-nan
NC_035108.1	339706	398396	24	-nan
NC_035108.1	339706	398552	24	-nan
NC_035108.1	339706	398565	24	-nan
NC_035108.1	339706	398595	24	-nan
NC_035108.1	339706	398599	24	-nan
NC_035108.1	339706	398603	24	-nan
NC_035108.1	339706	398612	23	-nan
NC_035108.1	339706	398624	24	-nan
NC_035108.1	339706	410646	24	-nan
NC_035108.1	339706	410664	24	-nan
NC_035108.1	339706	410688	24	-nan
NC_035108.1	339706	410795	23	-nan
NC_035108.1	339706	410797	23	-nan
NC_035108.1	339706	410808	23	-nan
NC_035108.1	339706	410817	23	-nan
NC_035108.1	339706	410853	23	-nan
NC_035108.1	339706	419107	17	-nan
NC_035108.1	339706	433939	23	-nan
NC_035108.1	339706	437057	20	-nan
NC_035108.1	339706	437060	20	-nan
NC_035108.1	339706	437078	20	-nan
NC_035108.1	339706	437090	19	-nan
NC_035108.1	339706	437100	20	-nan
NC_035108.1	339706	437102	20	-nan
NC_035108.1	339706	437105	20	-nan
NC_035108.1	339706	437106	20	-nan
NC_035108.1	339706	437116	20	-nan
NC_035108.1	339706	438235	20	-nan
NC_035108.1	339706	438251	20	-nan
NC_035108.1	339706	438262	20	-nan
NC_035108.1	339706	438267	20	-nan
NC_035108.1	339706	438277	20	-nan
NC_035108.1	339706	438282	20	-nan
NC_035108.1	339706	438420	20	-nan
NC_035108.1	339706	438441	20	-nan
NC_035108.1	339706	438456	20	-nan
NC_035108.1	339706	438462	20	-nan
NC_035108.1	339706	438468	20	-nan
NC_035108.1	339706	438472	20	-nan
NC_035108.1	339706	438475	20	-nan
NC_035108.1	339706	438486	20	-nan
NC_035108.1	369055	398357	24	-nan
NC_035108.1	369055	398375	24	-nan
NC_035108.1	369055	398383	24	0.115294
NC_035108.1	369055	398391	24	-nan
NC_035108.1	369055	398396	24	-nan
NC_035108.1	369055	398552	24	-nan
NC_035108.1	369055	398565	24	-nan
NC_035108.1	369055	398595	24	-nan
NC_035108.1	369055	398599	24	-nan
NC_035108.1	369055	398603	24	0.254118
NC_035108.1	369055	398612	23	0.919933
NC_035108.1	369055	398624	24	0.0582036
NC_035108.1	369055	410646	24	-nan
NC_035108.1	369055	410664	24	-nan
NC_035108.1	369055	410688	24	-nan
NC_035108.1	369055	410795	23	-nan
NC_035108.1	369055	410797	23	0.058455
NC_035108.1	369055	410808	23	-nan
NC_035108.1	369055	410817	23	-nan
NC_035108.1	369055	410853	23	-nan
NC_035108.1	369055	419107	17	-nan
NC_035108.1	369055	433939	23	-nan
NC_035108.1	369055	437057	20	-nan
NC_035108.1	369055	437060	20	-nan
NC_035108.1	369055	437078	20	-nan
NC_035108.1	369055	437090	19	0.707712
NC_035108.1	369055	437100	20	-nan
NC_035108.1	369055	437102	20	-nan
NC_035108.1	369055	437105	20	-nan
NC_035108.1	369055	437106	20	-nan
NC_035108.1	369055	437116	20	-nan
NC_035108.1	369055	438235	20	-nan
NC_035108.1	369055	438251	20	0
NC_035108.1	369055	438262	20	-nan
NC_035108.1	369055	438267	20	-nan
NC_035108.1	369055	438277	20	0
NC_035108.1	369055	438282	20	-nan
NC_035108.1	369055	438420	20	-nan
NC_035108.1	369055	438441	20	-nan
NC_035108.1	369055	438456	20	0
NC_035108.1	369055	438462	20	-nan
NC_035108.1	369055	438468	20	-nan
NC_035108.1	369055	438472	20	0
NC_035108.1	369055	438475	20	0
NC_035108.1	369055	438486	20	0
NC_035108.1	398357	410646	24	-nan
NC_035108.1	398357	410664	24	-nan
NC_035108.1	398357	410688	24	-nan
NC_035108.1	398357	410795	23	-nan
NC_035108.1	398357	410797	23	-nan
NC_035108.1	398357	410808	23	-nan
NC_035108.1	398357	410817	23	-nan
NC_035108.1	398357	410853	23	-nan
NC_035108.1	398357	419107	17	-nan
NC_035108.1	398357	433939	23	-nan
NC_035108.1	398357	437057	20	-nan
NC_035108.1	398357	437060	20	-nan
NC_035108.1	398357	437078	20	-nan
NC_035108.1	398357	437090	19	-nan
NC_035108.1	398357	437100	20	-nan
NC_035108.1	398357	437102	20	-nan
NC_035108.1	398357	437105	20	-nan
NC_035108.1	398357	437106	20	-nan
NC_035108.1	398357	437116	20	-nan
NC_035108.1	398357	438235	20	-nan
NC_035108.1	398357	438251	20	-nan
NC_035108.1	398357	438262	20	-nan
NC_035108.1	398357	438267	20	-nan
NC_035108.1	398357	438277	20	-nan
NC_035108.1	398357	438282	20	-nan
NC_035108.1	398357	438420	20	-nan
NC_035108.1	398357	438441	20	-nan
NC_035108.1	398357	438456	20	-nan
NC_035108.1	398357	438462	20	-nan
NC_035108.1	398357	438468	20	-nan
NC_035108.1	398357	438472	20	-nan
NC_035108.1	398357	438475	20	-nan
NC_035108.1	398357	438486	20	-nan
NC_035108.1	398357	493827	22	-nan
NC_035108.1	398357	493842	22	-nan
NC_035108.1	398357	493848	19	-nan
NC_035108.1	398357	493854	22	-nan
NC_035108.1	398357	494052	22	-nan
NC_035108.1	398357	494063	18	-nan
NC_035108.1	398357	494083	22	-nan
NC_035108.1	398357	494084	22	-nan
NC_035108.1	398357	494092	22	-nan
NC_035108.1	398357	494096	22	-nan
NC_035108.1	398357	494309	24	-nan
NC_035108.1	398357	494317	24	-nan
NC_035108.1	398357	494340	24	-nan
NC_035108.1	398357	494341	24	-nan
NC_035108.1	398357	494346	24	-nan
NC_035108.1	398357	494365	24	-nan
NC_035108.1	398357	494512	24	-nan
NC_035108.1	398357	494518	24	-nan
NC_035108.1	398357	494525	24	-nan
NC_035108.1	398357	494528	24	-nan
NC_035108.1	398357	494531	24	-nan
NC_035108.1	398357	494542	24	-nan
NC_035108.1	398357	494544	24	-nan
NC_035108.1	398357	494545	24	-nan
NC_035108.1	398357	494546	24	-nan
NC_035108.1	398357	494550	24	-nan
NC_035108.1	398357	494565	24	-nan
NC_035108.1	398357	494567	24	-nan
NC_035108.1	398375	410646	24	-nan
NC_035108.1	398375	410664	24	-nan
NC_035108.1	398375	410688	24	-nan
NC_035108.1	398375	410795	23	-nan
NC_035108.1	398375	410797	23	-nan
NC_035108.1	398375	410808	23	-nan
NC_035108.1	398375	410817	23	-nan
NC_035108.1	398375	410853	23	-nan
NC_035108.1	398375	419107	17	-nan
NC_035108.1	398375	433939	23	-nan
NC_035108.1	398375	437057	20	-nan
NC_035108.1	398375	437060	20	-nan
NC_035108.1	398375	437078	20	-nan
NC_035108.1	398375	437090	19	-nan
NC_035108.1	398375	437100	20	-nan
NC_035108.1	398375	437102	20	-nan
NC_035108.1	398375	437105	20	-nan
NC_035108.1	398375	437106	20	-nan
NC_035108.1	398375	437116	20	-nan
NC_035108.1	398375	438235	20	-nan
NC_035108.1	398375	438251	20	-nan
NC_035108.1	398375	438262	20	-nan
NC_035108.1	398375	438267	20	-nan
NC_035108.1	398375	438277	20	-nan
NC_035108.1	398375	438282	20	-nan
NC_035108.1	398375	438420	20	-nan
NC_035108.1	398375	438441	20	-nan
NC_035108.1	398375	438456	20	-nan
NC_035108.1	398375	438462	20	-nan
NC_035108.1	398375	438468	20	-nan
NC_035108.1	398375	438472	20	-nan
NC_035108.1	398375	438475	20	-nan
NC_035108.1	398375	438486	20	-nan
NC_035108.1	398375	493827	22	-nan
NC_035108.1	398375	493842	22	-nan
NC_035108.1	398375	493848	19	-nan
NC_035108.1	398375	493854	22	-nan
NC_035108.1	398375	494052	22	-nan
NC_035108.1	398375	494063	18	-nan
NC_035108.1	398375	494083	22	-nan
NC_035108.1	398375	494084	22	-nan
NC_035108.1	398375	494092	22	-nan
NC_035108.1	398375	494096	22	-nan
NC_035108.1	398375	494309	24	-nan
NC_035108.1	398375	494317	24	-nan
NC_035108.1	398375	494340	24	-nan
NC_035108.1	398375	494341	24	-nan
NC_035108.1	398375	494346	24	-nan
NC_035108.1	398375	494365	24	-nan
NC_035108.1	398375	494512	24	-nan
NC_035108.1	398375	494518	24	-nan
NC_035108.1	398375	494525	24	-nan
NC_035108.1	398375	494528	24	-nan
NC_035108.1	398375	494531	24	-nan
NC_035108.1	398375	494542	24	-nan
NC_035108.1	398375	494544	24	-nan
NC_035108.1	398375	494545	24	-nan
NC_035108.1	398375	494546	24	-nan
NC_035108.1	398375	494550	24	-nan
NC_035108.1	398375	494565	24	-nan
NC_035108.1	398375	494567	24	-nan
NC_035108.1	398383	410646	24	-nan
NC_035108.1	398383	410664	24	-nan
NC_035108.1	398383	410688	24	-nan
NC_035108.1	398383	410795	23	-nan
NC_035108.1	398383	410797	23	0.0278351
NC_035108.1	398383	410808	23	-nan
NC_035108.1	398383	410817	23	-nan
NC_035108.1	398383	410853	23	-nan
NC_035108.1	398383	419107	17	-nan
NC_035108.1	398383	433939	23	-nan
NC_035108.1	398383	437057	20	-nan
NC_035108.1	398383	437060	20	-nan
NC_035108.1	398383	437078	20	-nan
NC_035108.1	398383	437090	19	0.0597572
NC_035108.1	398383	437100	20	-nan
NC_035108.1	398383	437102	20	-nan
NC_035108.1	398383	437105	20	-nan
NC_035108.1	398383	437106	20	-nan
NC_035108.1	398383	437116	20	-nan
NC_035108.1	398383	438235	20	-nan
NC_035108.1	398383	438251	20	0.0337711
NC_035108.1	398383	438262	20	-nan
NC_035108.1	398383	438267	20	-nan
NC_035108.1	398383	438277	20	0.0337711
NC_035108.1	398383	438282	20	-nan
NC_035108.1	398383	438420	20	-nan
NC_035108.1	398383	438441	20	-nan
NC_035108.1	398383	438456	20	0.0337711
NC_035108.1	398383	438462	20	-nan
NC_035108.1	398383	438468	20	-nan
NC_035108.1	398383	438472	20	0.0337711
NC_035108.1	398383	438475	20	0.0337711
NC_035108.1	398383	438486	20	0.0337711
NC_035108.1	398383	493827	22	-nan
NC_035108.1	398383	493842	22	-nan
NC_035108.1	398383	493848	19	0.140491
NC_035108.1	398383	493854	22	-nan
NC_035108.1	398383	494052	22	-nan
NC_035108.1	398383	494063	18	0.137064
NC_035108.1	398383	494083	22	-nan
NC_035108.1	398383	494084	22	-nan
NC_035108.1	398383	494092	22	-nan
NC_035108.1	398383	494096	22	-nan
NC_035108.1	398383	494309	24	0.00767263
NC_035108.1	398383	494317	24	-nan
NC_035108.1	398383	494340	24	-nan
NC_035108.1	398383	494341	24	-nan
NC_035108.1	398383	494346	24	-nan
NC_035108.1	398383	494365	24	-nan
NC_035108.1	398383	494512	24	-nan
NC_035108.1	398383	494518	24	-nan
NC_035108.1	398383	494525	24	-nan
NC_035108.1	398383	494528	24	-nan
NC_035108.1	398383	494531	24	-nan
NC_035108.1	398383	494542	24	-nan
NC_035108.1	398383	494544	24	-nan
NC_035108.1	398383	494545	24	-nan
NC_035108.1	398383	494546	24	-nan
NC_035108.1	398383	494550	24	-nan
NC_035108.1	398383	494565	24	-nan
NC_035108.1	398383	494567	24	-nan
NC_035108.1	398391	410646	24	-nan
NC_035108.1	398391	410664	24	-nan
NC_035108.1	398391	410688	24	-nan
NC_035108.1	398391	410795	23	-nan
NC_035108.1	398391	410797	23	-nan
NC_035108.1	398391	410808	23	-nan
NC_035108.1	398391	410817	23	-nan
NC_035108.1	398391	410853	23	-nan
NC_035108.1	398391	419107	17	-nan
NC_035108.1	398391	433939	23	-nan
NC_035108.1	398391	437057	20	-nan
NC_035108.1	398391	437060	20	-nan
NC_035108.1	398391	437078	20	-nan
NC_035108.1	398391	437090	19	-nan
NC_035108.1	398391	437100	20	-nan
NC_035108.1	398391	437102	20	-nan
NC_035108.1	398391	437105	20	-nan
NC_035108.1	398391	437106	20	-nan
NC_035108.1	398391	437116	20	-nan
NC_035108.1	398391	438235	20	-nan
NC_035108.1	398391	438251	20	-nan
NC_035108.1	398391	438262	20	-nan
NC_035108.1	398391	438267	20	-nan
NC_035108.1	398391	438277	20	-nan
NC_035108.1	398391	438282	20	-nan
NC_035108.1	398391	438420	20	-nan
NC_035108.1	398391	438441	20	-nan
NC_035108.1	398391	438456	20	-nan
NC_035108.1	398391	438462	20	-nan
NC_035108.1	398391	438468	20	-nan
NC_035108.1	398391	438472	20	-nan
NC_035108.1	398391	438475	20	-nan
NC_035108.1	398391	438486	20	-nan
NC_035108.1	398391	493827	22	-nan
NC_035108.1	398391	493842	22	-nan
NC_035108.1	398391	493848	19	-nan
NC_035108.1	398391	493854	22	-nan
NC_035108.1	398391	494052	22	-nan
NC_035108.1	398391	494063	18	-nan
NC_035108.1	398391	494083	22	-nan
NC_035108.1	398391	494084	22	-nan
NC_035108.1	398391	494092	22	-nan
NC_035108.1	398391	494096	22	-nan
NC_035108.1	398391	494309	24	-nan
NC_035108.1	398391	494317	24	-nan
NC_035108.1	398391	494340	24	-nan
NC_035108.1	398391	494341	24	-nan
NC_035108.1	398391	494346	24	-nan
NC_035108.1	398391	494365	24	-nan
NC_035108.1	398391	494512	24	-nan
NC_035108.1	398391	494518	24	-nan
NC_035108.1	398391	494525	24	-nan
NC_035108.1	398391	494528	24	-nan
NC_035108.1	398391	494531	24	-nan
NC_035108.1	398391	494542	24	-nan
NC_035108.1	398391	494544	24	-nan
NC_035108.1	398391	494545	24	-nan
NC_035108.1	398391	494546	24	-nan
NC_035108.1	398391	494550	24	-nan
NC_035108.1	398391	494565	24	-nan
NC_035108.1	398391	494567	24	-nan
NC_035108.1	398396	410646	24	-nan
NC_035108.1	398396	410664	24	-nan
NC_035108.1	398396	410688	24	-nan
NC_035108.1	398396	410795	23	-nan
NC_035108.1	398396	410797	23	-nan
NC_035108.1	398396	410808	23	-nan
NC_035108.1	398396	410817	23	-nan
NC_035108.1	398396	410853	23	-nan
NC_035108.1	398396	419107	17	-nan
NC_035108.1	398396	433939	23	-nan
NC_035108.1	398396	437057	20	-nan
NC_035108.1	398396	437060	20	-nan
NC_035108.1	398396	437078	20	-nan
NC_035108.1	398396	437090	19	-nan
NC_035108.1	398396	437100	20	-nan
NC_035108.1	398396	437102	20	-nan
NC_035108.1	398396	437105	20	-nan
NC_035108.1	398396	437106	20	-nan
NC_035108.1	398396	437116	20	-nan
NC_035108.1	398396	438235	20	-nan
NC_035108.1	398396	438251	20	-nan
NC_035108.1	398396	438262	20	-nan
NC_035108.1	398396	438267	20	-nan
NC_035108.1	398396	438277	20	-nan
NC_035108.1	398396	438282	20	-nan
NC_035108.1	398396	438420	20	-nan
NC_035108.1	398396	438441	20	-nan
NC_035108.1	398396	438456	20	-nan
NC_035108.1	398396	438462	20	-nan
NC_035108.1	398396	438468	20	-nan
NC_035108.1	398396	438472	20	-nan
NC_035108.1	398396	438475	20	-nan
NC_035108.1	398396	438486	20	-nan
NC_035108.1	398396	493827	22	-nan
NC_035108.1	398396	493842	22	-nan
NC_035108.1	398396	493848	19	-nan
NC_035108.1	398396	493854	22	-nan
NC_035108.1	398396	494052	22	-nan
NC_035108.1	398396	494063	18	-nan
NC_035108.1	398396	494083	22	-nan
NC_035108.1	398396	494084	22	-nan
NC_035108.1	398396	494092	22	-nan
NC_035108.1	398396	494096	22	-nan
NC_035108.1	398396	494309	24	-nan
NC_035108.1	398396	494317	24	-nan
NC_035108.1	398396	494340	24	-nan
NC_035108.1	398396	494341	24	-nan
NC_035108.1	398396	494346	24	-nan
NC_035108.1	398396	494365	24	-nan
NC_035108.1	398396	494512	24	-nan
NC_035108.1	398396	494518	24	-nan
NC_035108.1	398396	494525	24	-nan
NC_035108.1	398396	494528	24	-nan
NC_035108.1	398396	494531	24	-nan
NC_035108.1	398396	494542	24	-nan
NC_035108.1	398396	494544	24	-nan
NC_035108.1	398396	494545	24	-nan
NC_035108.1	398396	494546	24	-nan
NC_035108.1	398396	494550	24	-nan
NC_035108.1	398396	494565	24	-nan
NC_035108.1	398396	494567	24	-nan
NC_035108.1	398552	410646	24	-nan
NC_035108.1	398552	410664	24	-nan
NC_035108.1	398552	410688	24	-nan
NC_035108.1	398552	410795	23	-nan
NC_035108.1	398552	410797	23	-nan
NC_035108.1	398552	410808	23	-nan
NC_035108.1	398552	410817	23	-nan
NC_035108.1	398552	410853	23	-nan
NC_035108.1	398552	419107	17	-nan
NC_035108.1	398552	433939	23	-nan
NC_035108.1	398552	437057	20	-nan
NC_035108.1	398552	437060	20	-nan
NC_035108.1	398552	437078	20	-nan
NC_035108.1	398552	437090	19	-nan
NC_035108.1	398552	437100	20	-nan
NC_035108.1	398552	437102	20	-nan
NC_035108.1	398552	437105	20	-nan
NC_035108.1	398552	437106	20	-nan
NC_035108.1	398552	437116	20	-nan
NC_035108.1	398552	438235	20	-nan
NC_035108.1	398552	438251	20	-nan
NC_035108.1	398552	438262	20	-nan
NC_035108.1	398552	438267	20	-nan
NC_035108.1	398552	438277	20	-nan
NC_035108.1	398552	438282	20	-nan
NC_035108.1	398552	438420	20	-nan
NC_035108.1	398552	438441	20	-nan
NC_035108.1	398552	438456	20	-nan
NC_035108.1	398552	438462	20	-nan
NC_035108.1	398552	438468	20	-nan
NC_035108.1	398552	438472	20	-nan
NC_035108.1	398552	438475	20	-nan
NC_035108.1	398552	438486	20	-nan
NC_035108.1	398552	493827	22	-nan
NC_035108.1	398552	493842	22	-nan
NC_035108.1	398552	493848	19	-nan
NC_035108.1	398552	493854	22	-nan
NC_035108.1	398552	494052	22	-nan
NC_035108.1	398552	494063	18	-nan
NC_035108.1	398552	494083	22	-nan
NC_035108.1	398552	494084	22	-nan
NC_035108.1	398552	494092	22	-nan
NC_035108.1	398552	494096	22	-nan
NC_035108.1	398552	494309	24	-nan
NC_035108.1	398552	494317	24	-nan
NC_035108.1	398552	494340	24	-nan
NC_035108.1	398552	494341	24	-nan
NC_035108.1	398552	494346	24	-nan
NC_035108.1	398552	494365	24	-nan
NC_035108.1	398552	494512	24	-nan
NC_035108.1	398552	494518	24	-nan
NC_035108.1	398552	494525	24	-nan
NC_035108.1	398552	494528	24	-nan
NC_035108.1	398552	494531	24	-nan
NC_035108.1	398552	494542	24	-nan
NC_035108.1	398552	494544	24	-nan
NC_035108.1	398552	494545	24	-nan
NC_035108.1	398552	494546	24	-nan
NC_035108.1	398552	494550	24	-nan
NC_035108.1	398552	494565	24	-nan
NC_035108.1	398552	494567	24	-nan
NC_035108.1	398565	410646	24	-nan
NC_035108.1	398565	410664	24	-nan
NC_035108.1	398565	410688	24	-nan
NC_035108.1	398565	410795	23	-nan
NC_035108.1	398565	410797	23	-nan
NC_035108.1	398565	410808	23	-nan
NC_035108.1	398565	410817	23	-nan
NC_035108.1	398565	410853	23	-nan
NC_035108.1	398565	419107	17	-nan
NC_035108.1	398565	433939	23	-nan
NC_035108.1	398565	437057	20	-nan
NC_035108.1	398565	437060	20	-nan
NC_035108.1	398565	437078	20	-nan
NC_035108.1	398565	437090	19	-nan
NC_035108.1	398565	437100	20	-nan
NC_035108.1	398565	437102	20	-nan
NC_035108.1	398565	437105	20	-nan
NC_035108.1	398565	437106	20	-nan
NC_035108.1	398565	437116	20	-nan
NC_035108.1	398565	438235	20	-nan
NC_035108.1	398565	438251	20	-nan
NC_035108.1	398565	438262	20	-nan
NC_035108.1	398565	438267	20	-nan
NC_035108.1	398565	438277	20	-nan
NC_035108.1	398565	438282	20	-nan
NC_035108.1	398565	438420	20	-nan
NC_035108.1	398565	438441	20	-nan
NC_035108.1	398565	438456	20	-nan
NC_035108.1	398565	438462	20	-nan
NC_035108.1	398565	438468	20	-nan
NC_035108.1	398565	438472	20	-nan
NC_035108.1	398565	438475	20	-nan
NC_035108.1	398565	438486	20	-nan
NC_035108.1	398565	493827	22	-nan
NC_035108.1	398565	493842	22	-nan
NC_035108.1	398565	493848	19	-nan
NC_035108.1	398565	493854	22	-nan
NC_035108.1	398565	494052	22	-nan
NC_035108.1	398565	494063	18	-nan
NC_035108.1	398565	494083	22	-nan
NC_035108.1	398565	494084	22	-nan
NC_035108.1	398565	494092	22	-nan
NC_035108.1	398565	494096	22	-nan
NC_035108.1	398565	494309	24	-nan
NC_035108.1	398565	494317	24	-nan
NC_035108.1	398565	494340	24	-nan
NC_035108.1	398565	494341	24	-nan
NC_035108.1	398565	494346	24	-nan
NC_035108.1	398565	494365	24	-nan
NC_035108.1	398565	494512	24	-nan
NC_035108.1	398565	494518	24	-nan
NC_035108.1	398565	494525	24	-nan
NC_035108.1	398565	494528	24	-nan
NC_035108.1	398565	494531	24	-nan
NC_035108.1	398565	494542	24	-nan
NC_035108.1	398565	494544	24	-nan
NC_035108.1	398565	494545	24	-nan
NC_035108.1	398565	494546	24	-nan
NC_035108.1	398565	494550	24	-nan
NC_035108.1	398565	494565	24	-nan
NC_035108.1	398565	494567	24	-nan
NC_035108.1	398595	410646	24	-nan
NC_035108.1	398595	410664	24	-nan
NC_035108.1	398595	410688	24	-nan
NC_035108.1	398595	410795	23	-nan
NC_035108.1	398595	410797	23	-nan
NC_035108.1	398595	410808	23	-nan
NC_035108.1	398595	410817	23	-nan
NC_035108.1	398595	410853	23	-nan
NC_035108.1	398595	419107	17	-nan
NC_035108.1	398595	433939	23	-nan
NC_035108.1	398595	437057	20	-nan
NC_035108.1	398595	437060	20	-nan
NC_035108.1	398595	437078	20	-nan
NC_035108.1	398595	437090	19	-nan
NC_035108.1	398595	437100	20	-nan
NC_035108.1	398595	437102	20	-nan
NC_035108.1	398595	437105	20	-nan
NC_035108.1	398595	437106	20	-nan
NC_035108.1	398595	437116	20	-nan
NC_035108.1	398595	438235	20	-nan
NC_035108.1	398595	438251	20	-nan
NC_035108.1	398595	438262	20	-nan
NC_035108.1	398595	438267	20	-nan
NC_035108.1	398595	438277	20	-nan
NC_035108.1	398595	438282	20	-nan
NC_035108.1	398595	438420	20	-nan
NC_035108.1	398595	438441	20	-nan
NC_035108.1	398595	438456	20	-nan
NC_035108.1	398595	438462	20	-nan
NC_035108.1	398595	438468	20	-nan
NC_035108.1	398595	438472	20	-nan
NC_035108.1	398595	438475	20	-nan
NC_035108.1	398595	438486	20	-nan
NC_035108.1	398595	493827	22	-nan
NC_035108.1	398595	493842	22	-nan
NC_035108.1	398595	493848	19	-nan
NC_035108.1	398595	493854	22	-nan
NC_035108.1	398595	494052	22	-nan
NC_035108.1	398595	494063	18	-nan
NC_035108.1	398595	494083	22	-nan
NC_035108.1	398595	494084	22	-nan
NC_035108.1	398595	494092	22	-nan
NC_035108.1	398595	494096	22	-nan
NC_035108.1	398595	494309	24	-nan
NC_035108.1	398595	494317	24	-nan
NC_035108.1	398595	494340	24	-nan
NC_035108.1	398595	494341	24	-nan
NC_035108.1	398595	494346	24	-nan
NC_035108.1	398595	494365	24	-nan
NC_035108.1	398595	494512	24	-nan
NC_035108.1	398595	494518	24	-nan
NC_035108.1	398595	494525	24	-nan
NC_035108.1	398595	494528	24	-nan
NC_035108.1	398595	494531	24	-nan
NC_035108.1	398595	494542	24	-nan
NC_035108.1	398595	494544	24	-nan
NC_035108.1	398595	494545	24	-nan
NC_035108.1	398595	494546	24	-nan
NC_035108.1	398595	494550	24	-nan
NC_035108.1	398595	494565	24	-nan
NC_035108.1	398595	494567	24	-nan
NC_035108.1	398599	410646	24	-nan
NC_035108.1	398599	410664	24	-nan
NC_035108.1	398599	410688	24	-nan
NC_035108.1	398599	410795	23	-nan
NC_035108.1	398599	410797	23	-nan
NC_035108.1	398599	410808	23	-nan
NC_035108.1	398599	410817	23	-nan
NC_035108.1	398599	410853	23	-nan
NC_035108.1	398599	419107	17	-nan
NC_035108.1	398599	433939	23	-nan
NC_035108.1	398599	437057	20	-nan
NC_035108.1	398599	437060	20	-nan
NC_035108.1	398599	437078	20	-nan
NC_035108.1	398599	437090	19	-nan
NC_035108.1	398599	437100	20	-nan
NC_035108.1	398599	437102	20	-nan
NC_035108.1	398599	437105	20	-nan
NC_035108.1	398599	437106	20	-nan
NC_035108.1	398599	437116	20	-nan
NC_035108.1	398599	438235	20	-nan
NC_035108.1	398599	438251	20	-nan
NC_035108.1	398599	438262	20	-nan
NC_035108.1	398599	438267	20	-nan
NC_035108.1	398599	438277	20	-nan
NC_035108.1	398599	438282	20	-nan
NC_035108.1	398599	438420	20	-nan
NC_035108.1	398599	438441	20	-nan
NC_035108.1	398599	438456	20	-nan
NC_035108.1	398599	438462	20	-nan
NC_035108.1	398599	438468	20	-nan
NC_035108.1	398599	438472	20	-nan
NC_035108.1	398599	438475	20	-nan
NC_035108.1	398599	438486	20	-nan
NC_035108.1	398599	493827	22	-nan
NC_035108.1	398599	493842	22	-nan
NC_035108.1	398599	493848	19	-nan
NC_035108.1	398599	493854	22	-nan
NC_035108.1	398599	494052	22	-nan
NC_035108.1	398599	494063	18	-nan
NC_035108.1	398599	494083	22	-nan
NC_035108.1	398599	494084	22	-nan
NC_035108.1	398599	494092	22	-nan
NC_035108.1	398599	494096	22	-nan
NC_035108.1	398599	494309	24	-nan
NC_035108.1	398599	494317	24	-nan
NC_035108.1	398599	494340	24	-nan
NC_035108.1	398599	494341	24	-nan
NC_035108.1	398599	494346	24	-nan
NC_035108.1	398599	494365	24	-nan
NC_035108.1	398599	494512	24	-nan
NC_035108.1	398599	494518	24	-nan
NC_035108.1	398599	494525	24	-nan
NC_035108.1	398599	494528	24	-nan
NC_035108.1	398599	494531	24	-nan
NC_035108.1	398599	494542	24	-nan
NC_035108.1	398599	494544	24	-nan
NC_035108.1	398599	494545	24	-nan
NC_035108.1	398599	494546	24	-nan
NC_035108.1	398599	494550	24	-nan
NC_035108.1	398599	494565	24	-nan
NC_035108.1	398599	494567	24	-nan
NC_035108.1	398603	410646	24	-nan
NC_035108.1	398603	410664	24	-nan
NC_035108.1	398603	410688	24	-nan
NC_035108.1	398603	410795	23	-nan
NC_035108.1	398603	410797	23	0.00122324
NC_035108.1	398603	410808	23	-nan
NC_035108.1	398603	410817	23	-nan
NC_035108.1	398603	410853	23	-nan
NC_035108.1	398603	419107	17	-nan
NC_035108.1	398603	433939	23	-nan
NC_035108.1	398603	437057	20	-nan
NC_035108.1	398603	437060	20	-nan
NC_035108.1	398603	437078	20	-nan
NC_035108.1	398603	437090	19	0.227127
NC_035108.1	398603	437100	20	-nan
NC_035108.1	398603	437102	20	-nan
NC_035108.1	398603	437105	20	-nan
NC_035108.1	398603	437106	20	-nan
NC_035108.1	398603	437116	20	-nan
NC_035108.1	398603	438235	20	-nan
NC_035108.1	398603	438251	20	0.0301003
NC_035108.1	398603	438262	20	-nan
NC_035108.1	398603	438267	20	-nan
NC_035108.1	398603	438277	20	0.0301003
NC_035108.1	398603	438282	20	-nan
NC_035108.1	398603	438420	20	-nan
NC_035108.1	398603	438441	20	-nan
NC_035108.1	398603	438456	20	0.0301003
NC_035108.1	398603	438462	20	-nan
NC_035108.1	398603	438468	20	-nan
NC_035108.1	398603	438472	20	0.0301003
NC_035108.1	398603	438475	20	0.0301003
NC_035108.1	398603	438486	20	0.0301003
NC_035108.1	398603	493827	22	-nan
NC_035108.1	398603	493842	22	-nan
NC_035108.1	398603	493848	19	0.0941114
NC_035108.1	398603	493854	22	-nan
NC_035108.1	398603	494052	22	-nan
NC_035108.1	398603	494063	18	0.0894161
NC_035108.1	398603	494083	22	-nan
NC_035108.1	398603	494084	22	-nan
NC_035108.1	398603	494092	22	-nan
NC_035108.1	398603	494096	22	-nan
NC_035108.1	398603	494309	24	0.0102302
NC_035108.1	398603	494317	24	-nan
NC_035108.1	398603	494340	24	-nan
NC_035108.1	398603	494341	24	-nan
NC_035108.1	398603	494346	24	-nan
NC_035108.1	398603	494365	24	-nan
NC_035108.1	398603	494512	24	-nan
NC_035108.1	398603	494518	24	-nan
NC_035108.1	398603	494525	24	-nan
NC_035108.1	398603	494528	24	-nan
NC_035108.1	398603	494531	24	-nan
NC_035108.1	398603	494542	24	-nan
NC_035108.1	398603	494544	24	-nan
NC_035108.1	398603	494545	24	-nan
NC_035108.1	398603	494546	24	-nan
NC_035108.1	398603	494550	24	-nan
NC_035108.1	398603	494565	24	-nan
NC_035108.1	398603	494567	24	-nan
NC_035108.1	398612	410646	23	-nan
NC_035108.1	398612	410664	23	-nan
NC_035108.1	398612	410688	23	-nan
NC_035108.1	398612	410795	22	-nan
NC_035108.1	398612	410797	22	0.0127249
NC_035108.1	398612	410808	22	-nan
NC_035108.1	398612	410817	22	-nan
NC_035108.1	398612	410853	22	-nan
NC_035108.1	398612	419107	16	-nan
NC_035108.1	398612	433939	22	-nan
NC_035108.1	398612	437057	20	-nan
NC_035108.1	398612	437060	20	-nan
NC_035108.1	398612	437078	20	-nan
NC_035108.1	398612	437090	19	0.748295
NC_035108.1	398612	437100	20	-nan
NC_035108.1	398612	437102	20	-nan
NC_035108.1	398612	437105	20	-nan
NC_035108.1	398612	437106	20	-nan
NC_035108.1	398612	437116	20	-nan
NC_035108.1	398612	438235	19	-nan
NC_035108.1	398612	438251	19	0.0041744
NC_035108.1	398612	438262	19	-nan
NC_035108.1	398612	438267	19	-nan
NC_035108.1	398612	438277	19	0.0041744
NC_035108.1	398612	438282	19	-nan
NC_035108.1	398612	438420	19	-nan
NC_035108.1	398612	438441	19	-nan
NC_035108.1	398612	438456	19	0.0041744
NC_035108.1	398612	438462	19	-nan
NC_035108.1	398612	438468	19	-nan
NC_035108.1	398612	438472	19	0.0041744
NC_035108.1	398612	438475	19	0.0041744
NC_035108.1	398612	438486	19	0.0041744
NC_035108.1	398612	493827	21	-nan
NC_035108.1	398612	493842	21	-nan
NC_035108.1	398612	493848	18	0.290865
NC_035108.1	398612	493854	21	-nan
NC_035108.1	398612	494052	21	-nan
NC_035108.1	398612	494063	17	0.300682
NC_035108.1	398612	494083	21	-nan
NC_035108.1	398612	494084	21	-nan
NC_035108.1	398612	494092	21	-nan
NC_035108.1	398612	494096	21	-nan
NC_035108.1	398612	494309	23	0.0027972
NC_035108.1	398612	494317	23	-nan
NC_035108.1	398612	494340	23	-nan
NC_035108.1	398612	494341	23	-nan
NC_035108.1	398612	494346	23	-nan
NC_035108.1	398612	494365	23	-nan
NC_035108.1	398612	494512	23	-nan
NC_035108.1	398612	494518	23	-nan
NC_035108.1	398612	494525	23	-nan
NC_035108.1	398612	494528	23	-nan
NC_035108.1	398612	494531	23	-nan
NC_035108.1	398612	494542	23	-nan
NC_035108.1	398612	494544	23	-nan
NC_035108.1	398612	494545	23	-nan
NC_035108.1	398612	494546	23	-nan
NC_035108.1	398612	494550	23	-nan
NC_035108.1	398612	494565	23	-nan
NC_035108.1	398612	494567	23	-nan
NC_035108.1	398624	410646	24	-nan
NC_035108.1	398624	410664	24	-nan
NC_035108.1	398624	410688	24	-nan
NC_035108.1	398624	410795	23	-nan
NC_035108.1	398624	410797	23	0.0659283
NC_035108.1	398624	410808	23	-nan
NC_035108.1	398624	410817	23	-nan
NC_035108.1	398624	410853	23	-nan
NC_035108.1	398624	419107	17	-nan
NC_035108.1	398624	433939	23	-nan
NC_035108.1	398624	437057	20	-nan
NC_035108.1	398624	437060	20	-nan
NC_035108.1	398624	437078	20	-nan
NC_035108.1	398624	437090	19	0.324046
NC_035108.1	398624	437100	20	-nan
NC_035108.1	398624	437102	20	-nan
NC_035108.1	398624	437105	20	-nan
NC_035108.1	398624	437106	20	-nan
NC_035108.1	398624	437116	20	-nan
NC_035108.1	398624	438235	20	-nan
NC_035108.1	398624	438251	20	0.198473
NC_035108.1	398624	438262	20	-nan
NC_035108.1	398624	438267	20	-nan
NC_035108.1	398624	438277	20	0.198473
NC_035108.1	398624	438282	20	-nan
NC_035108.1	398624	438420	20	-nan
NC_035108.1	398624	438441	20	-nan
NC_035108.1	398624	438456	20	0.198473
NC_035108.1	398624	438462	20	-nan
NC_035108.1	398624	438468	20	-nan
NC_035108.1	398624	438472	20	0.198473
NC_035108.1	398624	438475	20	0.198473
NC_035108.1	398624	438486	20	0.198473
NC_035108.1	398624	493827	22	-nan
NC_035108.1	398624	493842	22	-nan
NC_035108.1	398624	493848	19	0.16371
NC_035108.1	398624	493854	22	-nan
NC_035108.1	398624	494052	22	-nan
NC_035108.1	398624	494063	18	0.181448
NC_035108.1	398624	494083	22	-nan
NC_035108.1	398624	494084	22	-nan
NC_035108.1	398624	494092	22	-nan
NC_035108.1	398624	494096	22	-nan
NC_035108.1	398624	494309	24	0.0127571
NC_035108.1	398624	494317	24	-nan
NC_035108.1	398624	494340	24	-nan
NC_035108.1	398624	494341	24	-nan
NC_035108.1	398624	494346	24	-nan
NC_035108.1	398624	494365	24	-nan
NC_035108.1	398624	494512	24	-nan
NC_035108.1	398624	494518	24	-nan
NC_035108.1	398624	494525	24	-nan
NC_035108.1	398624	494528	24	-nan
NC_035108.1	398624	494531	24	-nan
NC_035108.1	398624	494542	24	-nan
NC_035108.1	398624	494544	24	-nan
NC_035108.1	398624	494545	24	-nan
NC_035108.1	398624	494546	24	-nan
NC_035108.1	398624	494550	24	-nan
NC_035108.1	398624	494565	24	-nan
NC_035108.1	398624	494567	24	-nan
NC_035108.1	410646	419107	17	-nan
NC_035108.1	410646	433939	23	-nan
NC_035108.1	410646	437057	20	-nan
NC_035108.1	410646	437060	20	-nan
NC_035108.1	410646	437078	20	-nan
NC_035108.1	410646	437090	19	-nan
NC_035108.1	410646	437100	20	-nan
NC_035108.1	410646	437102	20	-nan
NC_035108.1	410646	437105	20	-nan
NC_035108.1	410646	437106	20	-nan
NC_035108.1	410646	437116	20	-nan
NC_035108.1	410646	438235	20	-nan
NC_035108.1	410646	438251	20	-nan
NC_035108.1	410646	438262	20	-nan
NC_035108.1	410646	438267	20	-nan
NC_035108.1	410646	438277	20	-nan
NC_035108.1	410646	438282	20	-nan
NC_035108.1	410646	438420	20	-nan
NC_035108.1	410646	438441	20	-nan
NC_035108.1	410646	438456	20	-nan
NC_035108.1	410646	438462	20	-nan
NC_035108.1	410646	438468	20	-nan
NC_035108.1	410646	438472	20	-nan
NC_035108.1	410646	438475	20	-nan
NC_035108.1	410646	438486	20	-nan
NC_035108.1	410646	493827	22	-nan
NC_035108.1	410646	493842	22	-nan
NC_035108.1	410646	493848	19	-nan
NC_035108.1	410646	493854	22	-nan
NC_035108.1	410646	494052	22	-nan
NC_035108.1	410646	494063	18	-nan
NC_035108.1	410646	494083	22	-nan
NC_035108.1	410646	494084	22	-nan
NC_035108.1	410646	494092	22	-nan
NC_035108.1	410646	494096	22	-nan
NC_035108.1	410646	494309	24	-nan
NC_035108.1	410646	494317	24	-nan
NC_035108.1	410646	494340	24	-nan
NC_035108.1	410646	494341	24	-nan
NC_035108.1	410646	494346	24	-nan
NC_035108.1	410646	494365	24	-nan
NC_035108.1	410646	494512	24	-nan
NC_035108.1	410646	494518	24	-nan
NC_035108.1	410646	494525	24	-nan
NC_035108.1	410646	494528	24	-nan
NC_035108.1	410646	494531	24	-nan
NC_035108.1	410646	494542	24	-nan
NC_035108.1	410646	494544	24	-nan
NC_035108.1	410646	494545	24	-nan
NC_035108.1	410646	494546	24	-nan
NC_035108.1	410646	494550	24	-nan
NC_035108.1	410646	494565	24	-nan
NC_035108.1	410646	494567	24	-nan
NC_035108.1	410664	419107	17	-nan
NC_035108.1	410664	433939	23	-nan
NC_035108.1	410664	437057	20	-nan
NC_035108.1	410664	437060	20	-nan
NC_035108.1	410664	437078	20	-nan
NC_035108.1	410664	437090	19	-nan
NC_035108.1	410664	437100	20	-nan
NC_035108.1	410664	437102	20	-nan
NC_035108.1	410664	437105	20	-nan
NC_035108.1	410664	437106	20	-nan
NC_035108.1	410664	437116	20	-nan
NC_035108.1	410664	438235	20	-nan
NC_035108.1	410664	438251	20	-nan
NC_035108.1	410664	438262	20	-nan
NC_035108.1	410664	438267	20	-nan
NC_035108.1	410664	438277	20	-nan
NC_035108.1	410664	438282	20	-nan
NC_035108.1	410664	438420	20	-nan
NC_035108.1	410664	438441	20	-nan
NC_035108.1	410664	438456	20	-nan
NC_035108.1	410664	438462	20	-nan
NC_035108.1	410664	438468	20	-nan
NC_035108.1	410664	438472	20	-nan
NC_035108.1	410664	438475	20	-nan
NC_035108.1	410664	438486	20	-nan
NC_035108.1	410664	493827	22	-nan
NC_035108.1	410664	493842	22	-nan
NC_035108.1	410664	493848	19	-nan
NC_035108.1	410664	493854	22	-nan
NC_035108.1	410664	494052	22	-nan
NC_035108.1	410664	494063	18	-nan
NC_035108.1	410664	494083	22	-nan
NC_035108.1	410664	494084	22	-nan
NC_035108.1	410664	494092	22	-nan
NC_035108.1	410664	494096	22	-nan
NC_035108.1	410664	494309	24	-nan
NC_035108.1	410664	494317	24	-nan
NC_035108.1	410664	494340	24	-nan
NC_035108.1	410664	494341	24	-nan
NC_035108.1	410664	494346	24	-nan
NC_035108.1	410664	494365	24	-nan
NC_035108.1	410664	494512	24	-nan
NC_035108.1	410664	494518	24	-nan
NC_035108.1	410664	494525	24	-nan
NC_035108.1	410664	494528	24	-nan
NC_035108.1	410664	494531	24	-nan
NC_035108.1	410664	494542	24	-nan
NC_035108.1	410664	494544	24	-nan
NC_035108.1	410664	494545	24	-nan
NC_035108.1	410664	494546	24	-nan
NC_035108.1	410664	494550	24	-nan
NC_035108.1	410664	494565	24	-nan
NC_035108.1	410664	494567	24	-nan
NC_035108.1	410688	419107	17	-nan
NC_035108.1	410688	433939	23	-nan
NC_035108.1	410688	437057	20	-nan
NC_035108.1	410688	437060	20	-nan
NC_035108.1	410688	437078	20	-nan
NC_035108.1	410688	437090	19	-nan
NC_035108.1	410688	437100	20	-nan
NC_035108.1	410688	437102	20	-nan
NC_035108.1	410688	437105	20	-nan
NC_035108.1	410688	437106	20	-nan
NC_035108.1	410688	437116	20	-nan
NC_035108.1	410688	438235	20	-nan
NC_035108.1	410688	438251	20	-nan
NC_035108.1	410688	438262	20	-nan
NC_035108.1	410688	438267	20	-nan
NC_035108.1	410688	438277	20	-nan
NC_035108.1	410688	438282	20	-nan
NC_035108.1	410688	438420	20	-nan
NC_035108.1	410688	438441	20	-nan
NC_035108.1	410688	438456	20	-nan
NC_035108.1	410688	438462	20	-nan
NC_035108.1	410688	438468	20	-nan
NC_035108.1	410688	438472	20	-nan
NC_035108.1	410688	438475	20	-nan
NC_035108.1	410688	438486	20	-nan
NC_035108.1	410688	493827	22	-nan
NC_035108.1	410688	493842	22	-nan
NC_035108.1	410688	493848	19	-nan
NC_035108.1	410688	493854	22	-nan
NC_035108.1	410688	494052	22	-nan
NC_035108.1	410688	494063	18	-nan
NC_035108.1	410688	494083	22	-nan
NC_035108.1	410688	494084	22	-nan
NC_035108.1	410688	494092	22	-nan
NC_035108.1	410688	494096	22	-nan
NC_035108.1	410688	494309	24	-nan
NC_035108.1	410688	494317	24	-nan
NC_035108.1	410688	494340	24	-nan
NC_035108.1	410688	494341	24	-nan
NC_035108.1	410688	494346	24	-nan
NC_035108.1	410688	494365	24	-nan
NC_035108.1	410688	494512	24	-nan
NC_035108.1	410688	494518	24	-nan
NC_035108.1	410688	494525	24	-nan
NC_035108.1	410688	494528	24	-nan
NC_035108.1	410688	494531	24	-nan
NC_035108.1	410688	494542	24	-nan
NC_035108.1	410688	494544	24	-nan
NC_035108.1	410688	494545	24	-nan
NC_035108.1	410688	494546	24	-nan
NC_035108.1	410688	494550	24	-nan
NC_035108.1	410688	494565	24	-nan
NC_035108.1	410688	494567	24	-nan
NC_035108.1	410795	419107	17	-nan
NC_035108.1	410795	433939	23	-nan
NC_035108.1	410795	437057	19	-nan
NC_035108.1	410795	437060	19	-nan
NC_035108.1	410795	437078	19	-nan
NC_035108.1	410795	437090	18	-nan
NC_035108.1	410795	437100	19	-nan
NC_035108.1	410795	437102	19	-nan
NC_035108.1	410795	437105	19	-nan
NC_035108.1	410795	437106	19	-nan
NC_035108.1	410795	437116	19	-nan
NC_035108.1	410795	438235	19	-nan
NC_035108.1	410795	438251	19	-nan
NC_035108.1	410795	438262	19	-nan
NC_035108.1	410795	438267	19	-nan
NC_035108.1	410795	438277	19	-nan
NC_035108.1	410795	438282	19	-nan
NC_035108.1	410795	438420	19	-nan
NC_035108.1	410795	438441	19	-nan
NC_035108.1	410795	438456	19	-nan
NC_035108.1	410795	438462	19	-nan
NC_035108.1	410795	438468	19	-nan
NC_035108.1	410795	438472	19	-nan
NC_035108.1	410795	438475	19	-nan
NC_035108.1	410795	438486	19	-nan
NC_035108.1	410795	493827	21	-nan
NC_035108.1	410795	493842	21	-nan
NC_035108.1	410795	493848	18	-nan
NC_035108.1	410795	493854	21	-nan
NC_035108.1	410795	494052	21	-nan
NC_035108.1	410795	494063	17	-nan
NC_035108.1	410795	494083	21	-nan
NC_035108.1	410795	494084	21	-nan
NC_035108.1	410795	494092	21	-nan
NC_035108.1	410795	494096	21	-nan
NC_035108.1	410795	494309	23	-nan
NC_035108.1	410795	494317	23	-nan
NC_035108.1	410795	494340	23	-nan
NC_035108.1	410795	494341	23	-nan
NC_035108.1	410795	494346	23	-nan
NC_035108.1	410795	494365	23	-nan
NC_035108.1	410795	494512	23	-nan
NC_035108.1	410795	494518	23	-nan
NC_035108.1	410795	494525	23	-nan
NC_035108.1	410795	494528	23	-nan
NC_035108.1	410795	494531	23	-nan
NC_035108.1	410795	494542	23	-nan
NC_035108.1	410795	494544	23	-nan
NC_035108.1	410795	494545	23	-nan
NC_035108.1	410795	494546	23	-nan
NC_035108.1	410795	494550	23	-nan
NC_035108.1	410795	494565	23	-nan
NC_035108.1	410795	494567	23	-nan
NC_035108.1	410797	419107	17	-nan
NC_035108.1	410797	433939	23	-nan
NC_035108.1	410797	437057	19	-nan
NC_035108.1	410797	437060	19	-nan
NC_035108.1	410797	437078	19	-nan
NC_035108.1	410797	437090	18	0.1
NC_035108.1	410797	437100	19	-nan
NC_035108.1	410797	437102	19	-nan
NC_035108.1	410797	437105	19	-nan
NC_035108.1	410797	437106	19	-nan
NC_035108.1	410797	437116	19	-nan
NC_035108.1	410797	438235	19	-nan
NC_035108.1	410797	438251	19	0.430485
NC_035108.1	410797	438262	19	-nan
NC_035108.1	410797	438267	19	-nan
NC_035108.1	410797	438277	19	0.430485
NC_035108.1	410797	438282	19	-nan
NC_035108.1	410797	438420	19	-nan
NC_035108.1	410797	438441	19	-nan
NC_035108.1	410797	438456	19	0.430485
NC_035108.1	410797	438462	19	-nan
NC_035108.1	410797	438468	19	-nan
NC_035108.1	410797	438472	19	0.430485
NC_035108.1	410797	438475	19	0.430485
NC_035108.1	410797	438486	19	0.430485
NC_035108.1	410797	493827	21	-nan
NC_035108.1	410797	493842	21	-nan
NC_035108.1	410797	493848	18	0.00625
NC_035108.1	410797	493854	21	-nan
NC_035108.1	410797	494052	21	-nan
NC_035108.1	410797	494063	17	0.00496032
NC_035108.1	410797	494083	21	-nan
NC_035108.1	410797	494084	21	-nan
NC_035108.1	410797	494092	21	-nan
NC_035108.1	410797	494096	21	-nan
NC_035108.1	410797	494309	23	0.30303
NC_035108.1	410797	494317	23	-nan
NC_035108.1	410797	494340	23	-nan
NC_035108.1	410797	494341	23	-nan
NC_035108.1	410797	494346	23	-nan
NC_035108.1	410797	494365	23	-nan
NC_035108.1	410797	494512	23	-nan
NC_035108.1	410797	494518	23	-nan
NC_035108.1	410797	494525	23	-nan
NC_035108.1	410797	494528	23	-nan
NC_035108.1	410797	494531	23	-nan
NC_035108.1	410797	494542	23	-nan
NC_035108.1	410797	494544	23	-nan
NC_035108.1	410797	494545	23	-nan
NC_035108.1	410797	494546	23	-nan
NC_035108.1	410797	494550	23	-nan
NC_035108.1	410797	494565	23	-nan
NC_035108.1	410797	494567	23	-nan
NC_035108.1	410808	419107	17	-nan
NC_035108.1	410808	433939	23	-nan
NC_035108.1	410808	437057	19	-nan
NC_035108.1	410808	437060	19	-nan
NC_035108.1	410808	437078	19	-nan
NC_035108.1	410808	437090	18	-nan
NC_035108.1	410808	437100	19	-nan
NC_035108.1	410808	437102	19	-nan
NC_035108.1	410808	437105	19	-nan
NC_035108.1	410808	437106	19	-nan
NC_035108.1	410808	437116	19	-nan
NC_035108.1	410808	438235	19	-nan
NC_035108.1	410808	438251	19	-nan
NC_035108.1	410808	438262	19	-nan
NC_035108.1	410808	438267	19	-nan
NC_035108.1	410808	438277	19	-nan
NC_035108.1	410808	438282	19	-nan
NC_035108.1	410808	438420	19	-nan
NC_035108.1	410808	438441	19	-nan
NC_035108.1	410808	438456	19	-nan
NC_035108.1	410808	438462	19	-nan
NC_035108.1	410808	438468	19	-nan
NC_035108.1	410808	438472	19	-nan
NC_035108.1	410808	438475	19	-nan
NC_035108.1	410808	438486	19	-nan
NC_035108.1	410808	493827	21	-nan
NC_035108.1	410808	493842	21	-nan
NC_035108.1	410808	493848	18	-nan
NC_035108.1	410808	493854	21	-nan
NC_035108.1	410808	494052	21	-nan
NC_035108.1	410808	494063	17	-nan
NC_035108.1	410808	494083	21	-nan
NC_035108.1	410808	494084	21	-nan
NC_035108.1	410808	494092	21	-nan
NC_035108.1	410808	494096	21	-nan
NC_035108.1	410808	494309	23	-nan
NC_035108.1	410808	494317	23	-nan
NC_035108.1	410808	494340	23	-nan
NC_035108.1	410808	494341	23	-nan
NC_035108.1	410808	494346	23	-nan
NC_035108.1	410808	494365	23	-nan
NC_035108.1	410808	494512	23	-nan
NC_035108.1	410808	494518	23	-nan
NC_035108.1	410808	494525	23	-nan
NC_035108.1	410808	494528	23	-nan
NC_035108.1	410808	494531	23	-nan
NC_035108.1	410808	494542	23	-nan
NC_035108.1	410808	494544	23	-nan
NC_035108.1	410808	494545	23	-nan
NC_035108.1	410808	494546	23	-nan
NC_035108.1	410808	494550	23	-nan
NC_035108.1	410808	494565	23	-nan
NC_035108.1	410808	494567	23	-nan
NC_035108.1	410817	419107	17	-nan
NC_035108.1	410817	433939	23	-nan
NC_035108.1	410817	437057	19	-nan
NC_035108.1	410817	437060	19	-nan
NC_035108.1	410817	437078	19	-nan
NC_035108.1	410817	437090	18	-nan
NC_035108.1	410817	437100	19	-nan
NC_035108.1	410817	437102	19	-nan
NC_035108.1	410817	437105	19	-nan
NC_035108.1	410817	437106	19	-nan
NC_035108.1	410817	437116	19	-nan
NC_035108.1	410817	438235	19	-nan
NC_035108.1	410817	438251	19	-nan
NC_035108.1	410817	438262	19	-nan
NC_035108.1	410817	438267	19	-nan
NC_035108.1	410817	438277	19	-nan
NC_035108.1	410817	438282	19	-nan
NC_035108.1	410817	438420	19	-nan
NC_035108.1	410817	438441	19	-nan
NC_035108.1	410817	438456	19	-nan
NC_035108.1	410817	438462	19	-nan
NC_035108.1	410817	438468	19	-nan
NC_035108.1	410817	438472	19	-nan
NC_035108.1	410817	438475	19	-nan
NC_035108.1	410817	438486	19	-nan
NC_035108.1	410817	493827	21	-nan
NC_035108.1	410817	493842	21	-nan
NC_035108.1	410817	493848	18	-nan
NC_035108.1	410817	493854	21	-nan
NC_035108.1	410817	494052	21	-nan
NC_035108.1	410817	494063	17	-nan
NC_035108.1	410817	494083	21	-nan
NC_035108.1	410817	494084	21	-nan
NC_035108.1	410817	494092	21	-nan
NC_035108.1	410817	494096	21	-nan
NC_035108.1	410817	494309	23	-nan
NC_035108.1	410817	494317	23	-nan
NC_035108.1	410817	494340	23	-nan
NC_035108.1	410817	494341	23	-nan
NC_035108.1	410817	494346	23	-nan
NC_035108.1	410817	494365	23	-nan
NC_035108.1	410817	494512	23	-nan
NC_035108.1	410817	494518	23	-nan
NC_035108.1	410817	494525	23	-nan
NC_035108.1	410817	494528	23	-nan
NC_035108.1	410817	494531	23	-nan
NC_035108.1	410817	494542	23	-nan
NC_035108.1	410817	494544	23	-nan
NC_035108.1	410817	494545	23	-nan
NC_035108.1	410817	494546	23	-nan
NC_035108.1	410817	494550	23	-nan
NC_035108.1	410817	494565	23	-nan
NC_035108.1	410817	494567	23	-nan
NC_035108.1	410853	419107	17	-nan
NC_035108.1	410853	433939	23	-nan
NC_035108.1	410853	437057	19	-nan
NC_035108.1	410853	437060	19	-nan
NC_035108.1	410853	437078	19	-nan
NC_035108.1	410853	437090	18	-nan
NC_035108.1	410853	437100	19	-nan
NC_035108.1	410853	437102	19	-nan
NC_035108.1	410853	437105	19	-nan
NC_035108.1	410853	437106	19	-nan
NC_035108.1	410853	437116	19	-nan
NC_035108.1	410853	438235	19	-nan
NC_035108.1	410853	438251	19	-nan
NC_035108.1	410853	438262	19	-nan
NC_035108.1	410853	438267	19	-nan
NC_035108.1	410853	438277	19	-nan
NC_035108.1	410853	438282	19	-nan
NC_035108.1	410853	438420	19	-nan
NC_035108.1	410853	438441	19	-nan
NC_035108.1	410853	438456	19	-nan
NC_035108.1	410853	438462	19	-nan
NC_035108.1	410853	438468	19	-nan
NC_035108.1	410853	438472	19	-nan
NC_035108.1	410853	438475	19	-nan
NC_035108.1	410853	438486	19	-nan
NC_035108.1	410853	493827	21	-nan
NC_035108.1	410853	493842	21	-nan
NC_035108.1	410853	493848	18	-nan
NC_035108.1	410853	493854	21	-nan
NC_035108.1	410853	494052	21	-nan
NC_035108.1	410853	494063	17	-nan
NC_035108.1	410853	494083	21	-nan
NC_035108.1	410853	494084	21	-nan
NC_035108.1	410853	494092	21	-nan
NC_035108.1	410853	494096	21	-nan
NC_035108.1	410853	494309	23	-nan
NC_035108.1	410853	494317	23	-nan
NC_035108.1	410853	494340	23	-nan
NC_035108.1	410853	494341	23	-nan
NC_035108.1	410853	494346	23	-nan
NC_035108.1	410853	494365	23	-nan
NC_035108.1	410853	494512	23	-nan
NC_035108.1	410853	494518	23	-nan
NC_035108.1	410853	494525	23	-nan
NC_035108.1	410853	494528	23	-nan
NC_035108.1	410853	494531	23	-nan
NC_035108.1	410853	494542	23	-nan
NC_035108.1	410853	494544	23	-nan
NC_035108.1	410853	494545	23	-nan
NC_035108.1	410853	494546	23	-nan
NC_035108.1	410853	494550	23	-nan
NC_035108.1	410853	494565	23	-nan
NC_035108.1	410853	494567	23	-nan
NC_035108.1	419107	433939	17	-nan
NC_035108.1	419107	437057	13	-nan
NC_035108.1	419107	437060	13	-nan
NC_035108.1	419107	437078	13	-nan
NC_035108.1	419107	437090	12	-nan
NC_035108.1	419107	437100	13	-nan
NC_035108.1	419107	437102	13	-nan
NC_035108.1	419107	437105	13	-nan
NC_035108.1	419107	437106	13	-nan
NC_035108.1	419107	437116	13	-nan
NC_035108.1	419107	438235	13	-nan
NC_035108.1	419107	438251	13	-nan
NC_035108.1	419107	438262	13	-nan
NC_035108.1	419107	438267	13	-nan
NC_035108.1	419107	438277	13	-nan
NC_035108.1	419107	438282	13	-nan
NC_035108.1	419107	438420	13	-nan
NC_035108.1	419107	438441	13	-nan
NC_035108.1	419107	438456	13	-nan
NC_035108.1	419107	438462	13	-nan
NC_035108.1	419107	438468	13	-nan
NC_035108.1	419107	438472	13	-nan
NC_035108.1	419107	438475	13	-nan
NC_035108.1	419107	438486	13	-nan
NC_035108.1	419107	493827	15	-nan
NC_035108.1	419107	493842	15	-nan
NC_035108.1	419107	493848	12	-nan
NC_035108.1	419107	493854	15	-nan
NC_035108.1	419107	494052	15	-nan
NC_035108.1	419107	494063	11	-nan
NC_035108.1	419107	494083	15	-nan
NC_035108.1	419107	494084	15	-nan
NC_035108.1	419107	494092	15	-nan
NC_035108.1	419107	494096	15	-nan
NC_035108.1	419107	494309	17	-nan
NC_035108.1	419107	494317	17	-nan
NC_035108.1	419107	494340	17	-nan
NC_035108.1	419107	494341	17	-nan
NC_035108.1	419107	494346	17	-nan
NC_035108.1	419107	494365	17	-nan
NC_035108.1	419107	494512	17	-nan
NC_035108.1	419107	494518	17	-nan
NC_035108.1	419107	494525	17	-nan
NC_035108.1	419107	494528	17	-nan
NC_035108.1	419107	494531	17	-nan
NC_035108.1	419107	494542	17	-nan
NC_035108.1	419107	494544	17	-nan
NC_035108.1	419107	494545	17	-nan
NC_035108.1	419107	494546	17	-nan
NC_035108.1	419107	494550	17	-nan
NC_035108.1	419107	494565	17	-nan
NC_035108.1	419107	494567	17	-nan
NC_035108.1	433939	437057	19	-nan
NC_035108.1	433939	437060	19	-nan
NC_035108.1	433939	437078	19	-nan
NC_035108.1	433939	437090	18	-nan
NC_035108.1	433939	437100	19	-nan
NC_035108.1	433939	437102	19	-nan
NC_035108.1	433939	437105	19	-nan
NC_035108.1	433939	437106	19	-nan
NC_035108.1	433939	437116	19	-nan
NC_035108.1	433939	438235	19	-nan
NC_035108.1	433939	438251	19	-nan
NC_035108.1	433939	438262	19	-nan
NC_035108.1	433939	438267	19	-nan
NC_035108.1	433939	438277	19	-nan
NC_035108.1	433939	438282	19	-nan
NC_035108.1	433939	438420	19	-nan
NC_035108.1	433939	438441	19	-nan
NC_035108.1	433939	438456	19	-nan
NC_035108.1	433939	438462	19	-nan
NC_035108.1	433939	438468	19	-nan
NC_035108.1	433939	438472	19	-nan
NC_035108.1	433939	438475	19	-nan
NC_035108.1	433939	438486	19	-nan
NC_035108.1	433939	493827	21	-nan
NC_035108.1	433939	493842	21	-nan
NC_035108.1	433939	493848	18	-nan
NC_035108.1	433939	493854	21	-nan
NC_035108.1	433939	494052	21	-nan
NC_035108.1	433939	494063	17	-nan
NC_035108.1	433939	494083	21	-nan
NC_035108.1	433939	494084	21	-nan
NC_035108.1	433939	494092	21	-nan
NC_035108.1	433939	494096	21	-nan
NC_035108.1	433939	494309	23	-nan
NC_035108.1	433939	494317	23	-nan
NC_035108.1	433939	494340	23	-nan
NC_035108.1	433939	494341	23	-nan
NC_035108.1	433939	494346	23	-nan
NC_035108.1	433939	494365	23	-nan
NC_035108.1	433939	494512	23	-nan
NC_035108.1	433939	494518	23	-nan
NC_035108.1	433939	494525	23	-nan
NC_035108.1	433939	494528	23	-nan
NC_035108.1	433939	494531	23	-nan
NC_035108.1	433939	494542	23	-nan
NC_035108.1	433939	494544	23	-nan
NC_035108.1	433939	494545	23	-nan
NC_035108.1	433939	494546	23	-nan
NC_035108.1	433939	494550	23	-nan
NC_035108.1	433939	494565	23	-nan
NC_035108.1	433939	494567	23	-nan
NC_035108.1	437057	438235	16	-nan
NC_035108.1	437057	438251	16	-nan
NC_035108.1	437057	438262	16	-nan
NC_035108.1	437057	438267	16	-nan
NC_035108.1	437057	438277	16	-nan
NC_035108.1	437057	438282	16	-nan
NC_035108.1	437057	438420	16	-nan
NC_035108.1	437057	438441	16	-nan
NC_035108.1	437057	438456	16	-nan
NC_035108.1	437057	438462	16	-nan
NC_035108.1	437057	438468	16	-nan
NC_035108.1	437057	438472	16	-nan
NC_035108.1	437057	438475	16	-nan
NC_035108.1	437057	438486	16	-nan
NC_035108.1	437057	493827	18	-nan
NC_035108.1	437057	493842	18	-nan
NC_035108.1	437057	493848	18	-nan
NC_035108.1	437057	493854	18	-nan
NC_035108.1	437057	494052	18	-nan
NC_035108.1	437057	494063	17	-nan
NC_035108.1	437057	494083	18	-nan
NC_035108.1	437057	494084	18	-nan
NC_035108.1	437057	494092	18	-nan
NC_035108.1	437057	494096	18	-nan
NC_035108.1	437057	494309	20	-nan
NC_035108.1	437057	494317	20	-nan
NC_035108.1	437057	494340	20	-nan
NC_035108.1	437057	494341	20	-nan
NC_035108.1	437057	494346	20	-nan
NC_035108.1	437057	494365	20	-nan
NC_035108.1	437057	494512	20	-nan
NC_035108.1	437057	494518	20	-nan
NC_035108.1	437057	494525	20	-nan
NC_035108.1	437057	494528	20	-nan
NC_035108.1	437057	494531	20	-nan
NC_035108.1	437057	494542	20	-nan
NC_035108.1	437057	494544	20	-nan
NC_035108.1	437057	494545	20	-nan
NC_035108.1	437057	494546	20	-nan
NC_035108.1	437057	494550	20	-nan
NC_035108.1	437057	494565	20	-nan
NC_035108.1	437057	494567	20	-nan
NC_035108.1	437057	537036	20	-nan
NC_035108.1	437060	438235	16	-nan
NC_035108.1	437060	438251	16	-nan
NC_035108.1	437060	438262	16	-nan
NC_035108.1	437060	438267	16	-nan
NC_035108.1	437060	438277	16	-nan
NC_035108.1	437060	438282	16	-nan
NC_035108.1	437060	438420	16	-nan
NC_035108.1	437060	438441	16	-nan
NC_035108.1	437060	438456	16	-nan
NC_035108.1	437060	438462	16	-nan
NC_035108.1	437060	438468	16	-nan
NC_035108.1	437060	438472	16	-nan
NC_035108.1	437060	438475	16	-nan
NC_035108.1	437060	438486	16	-nan
NC_035108.1	437060	493827	18	-nan
NC_035108.1	437060	493842	18	-nan
NC_035108.1	437060	493848	18	-nan
NC_035108.1	437060	493854	18	-nan
NC_035108.1	437060	494052	18	-nan
NC_035108.1	437060	494063	17	-nan
NC_035108.1	437060	494083	18	-nan
NC_035108.1	437060	494084	18	-nan
NC_035108.1	437060	494092	18	-nan
NC_035108.1	437060	494096	18	-nan
NC_035108.1	437060	494309	20	-nan
NC_035108.1	437060	494317	20	-nan
NC_035108.1	437060	494340	20	-nan
NC_035108.1	437060	494341	20	-nan
NC_035108.1	437060	494346	20	-nan
NC_035108.1	437060	494365	20	-nan
NC_035108.1	437060	494512	20	-nan
NC_035108.1	437060	494518	20	-nan
NC_035108.1	437060	494525	20	-nan
NC_035108.1	437060	494528	20	-nan
NC_035108.1	437060	494531	20	-nan
NC_035108.1	437060	494542	20	-nan
NC_035108.1	437060	494544	20	-nan
NC_035108.1	437060	494545	20	-nan
NC_035108.1	437060	494546	20	-nan
NC_035108.1	437060	494550	20	-nan
NC_035108.1	437060	494565	20	-nan
NC_035108.1	437060	494567	20	-nan
NC_035108.1	437060	537036	20	-nan
NC_035108.1	437078	438235	16	-nan
NC_035108.1	437078	438251	16	-nan
NC_035108.1	437078	438262	16	-nan
NC_035108.1	437078	438267	16	-nan
NC_035108.1	437078	438277	16	-nan
NC_035108.1	437078	438282	16	-nan
NC_035108.1	437078	438420	16	-nan
NC_035108.1	437078	438441	16	-nan
NC_035108.1	437078	438456	16	-nan
NC_035108.1	437078	438462	16	-nan
NC_035108.1	437078	438468	16	-nan
NC_035108.1	437078	438472	16	-nan
NC_035108.1	437078	438475	16	-nan
NC_035108.1	437078	438486	16	-nan
NC_035108.1	437078	493827	18	-nan
NC_035108.1	437078	493842	18	-nan
NC_035108.1	437078	493848	18	-nan
NC_035108.1	437078	493854	18	-nan
NC_035108.1	437078	494052	18	-nan
NC_035108.1	437078	494063	17	-nan
NC_035108.1	437078	494083	18	-nan
NC_035108.1	437078	494084	18	-nan
NC_035108.1	437078	494092	18	-nan
NC_035108.1	437078	494096	18	-nan
NC_035108.1	437078	494309	20	-nan
NC_035108.1	437078	494317	20	-nan
NC_035108.1	437078	494340	20	-nan
NC_035108.1	437078	494341	20	-nan
NC_035108.1	437078	494346	20	-nan
NC_035108.1	437078	494365	20	-nan
NC_035108.1	437078	494512	20	-nan
NC_035108.1	437078	494518	20	-nan
NC_035108.1	437078	494525	20	-nan
NC_035108.1	437078	494528	20	-nan
NC_035108.1	437078	494531	20	-nan
NC_035108.1	437078	494542	20	-nan
NC_035108.1	437078	494544	20	-nan
NC_035108.1	437078	494545	20	-nan
NC_035108.1	437078	494546	20	-nan
NC_035108.1	437078	494550	20	-nan
NC_035108.1	437078	494565	20	-nan
NC_035108.1	437078	494567	20	-nan
NC_035108.1	437078	537036	20	-nan
NC_035108.1	437090	438235	15	-nan
NC_035108.1	437090	438251	15	0.0681727
NC_035108.1	437090	438262	15	-nan
NC_035108.1	437090	438267	15	-nan
NC_035108.1	437090	438277	15	0.0681727
NC_035108.1	437090	438282	15	-nan
NC_035108.1	437090	438420	15	-nan
NC_035108.1	437090	438441	15	-nan
NC_035108.1	437090	438456	15	0.0681727
NC_035108.1	437090	438462	15	-nan
NC_035108.1	437090	438468	15	-nan
NC_035108.1	437090	438472	15	0.0681727
NC_035108.1	437090	438475	15	0.0681727
NC_035108.1	437090	438486	15	0.0681727
NC_035108.1	437090	493827	17	-nan
NC_035108.1	437090	493842	17	-nan
NC_035108.1	437090	493848	17	0.183513
NC_035108.1	437090	493854	17	-nan
NC_035108.1	437090	494052	17	-nan
NC_035108.1	437090	494063	17	0.183513
NC_035108.1	437090	494083	17	-nan
NC_035108.1	437090	494084	17	-nan
NC_035108.1	437090	494092	17	-nan
NC_035108.1	437090	494096	17	-nan
NC_035108.1	437090	494309	19	0.00210084
NC_035108.1	437090	494317	19	-nan
NC_035108.1	437090	494340	19	-nan
NC_035108.1	437090	494341	19	-nan
NC_035108.1	437090	494346	19	-nan
NC_035108.1	437090	494365	19	-nan
NC_035108.1	437090	494512	19	-nan
NC_035108.1	437090	494518	19	-nan
NC_035108.1	437090	494525	19	-nan
NC_035108.1	437090	494528	19	-nan
NC_035108.1	437090	494531	19	-nan
NC_035108.1	437090	494542	19	-nan
NC_035108.1	437090	494544	19	-nan
NC_035108.1	437090	494545	19	-nan
NC_035108.1	437090	494546	19	-nan
NC_035108.1	437090	494550	19	-nan
NC_035108.1	437090	494565	19	-nan
NC_035108.1	437090	494567	19	-nan
NC_035108.1	437090	537036	19	0.0772368
NC_035108.1	437100	438235	16	-nan
NC_035108.1	437100	438251	16	-nan
NC_035108.1	437100	438262	16	-nan
NC_035108.1	437100	438267	16	-nan
NC_035108.1	437100	438277	16	-nan
NC_035108.1	437100	438282	16	-nan
NC_035108.1	437100	438420	16	-nan
NC_035108.1	437100	438441	16	-nan
NC_035108.1	437100	438456	16	-nan
NC_035108.1	437100	438462	16	-nan
NC_035108.1	437100	438468	16	-nan
NC_035108.1	437100	438472	16	-nan
NC_035108.1	437100	438475	16	-nan
NC_035108.1	437100	438486	16	-nan
NC_035108.1	437100	493827	18	-nan
NC_035108.1	437100	493842	18	-nan
NC_035108.1	437100	493848	18	-nan
NC_035108.1	437100	493854	18	-nan
NC_035108.1	437100	494052	18	-nan
NC_035108.1	437100	494063	17	-nan
NC_035108.1	437100	494083	18	-nan
NC_035108.1	437100	494084	18	-nan
NC_035108.1	437100	494092	18	-nan
NC_035108.1	437100	494096	18	-nan
NC_035108.1	437100	494309	20	-nan
NC_035108.1	437100	494317	20	-nan
NC_035108.1	437100	494340	20	-nan
NC_035108.1	437100	494341	20	-nan
NC_035108.1	437100	494346	20	-nan
NC_035108.1	437100	494365	20	-nan
NC_035108.1	437100	494512	20	-nan
NC_035108.1	437100	494518	20	-nan
NC_035108.1	437100	494525	20	-nan
NC_035108.1	437100	494528	20	-nan
NC_035108.1	437100	494531	20	-nan
NC_035108.1	437100	494542	20	-nan
NC_035108.1	437100	494544	20	-nan
NC_035108.1	437100	494545	20	-nan
NC_035108.1	437100	494546	20	-nan
NC_035108.1	437100	494550	20	-nan
NC_035108.1	437100	494565	20	-nan
NC_035108.1	437100	494567	20	-nan
NC_035108.1	437100	537036	20	-nan
NC_035108.1	437102	438235	16	-nan
NC_035108.1	437102	438251	16	-nan
NC_035108.1	437102	438262	16	-nan
NC_035108.1	437102	438267	16	-nan
NC_035108.1	437102	438277	16	-nan
NC_035108.1	437102	438282	16	-nan
NC_035108.1	437102	438420	16	-nan
NC_035108.1	437102	438441	16	-nan
NC_035108.1	437102	438456	16	-nan
NC_035108.1	437102	438462	16	-nan
NC_035108.1	437102	438468	16	-nan
NC_035108.1	437102	438472	16	-nan
NC_035108.1	437102	438475	16	-nan
NC_035108.1	437102	438486	16	-nan
NC_035108.1	437102	493827	18	-nan
NC_035108.1	437102	493842	18	-nan
NC_035108.1	437102	493848	18	-nan
NC_035108.1	437102	493854	18	-nan
NC_035108.1	437102	494052	18	-nan
NC_035108.1	437102	494063	17	-nan
NC_035108.1	437102	494083	18	-nan
NC_035108.1	437102	494084	18	-nan
NC_035108.1	437102	494092	18	-nan
NC_035108.1	437102	494096	18	-nan
NC_035108.1	437102	494309	20	-nan
NC_035108.1	437102	494317	20	-nan
NC_035108.1	437102	494340	20	-nan
NC_035108.1	437102	494341	20	-nan
NC_035108.1	437102	494346	20	-nan
NC_035108.1	437102	494365	20	-nan
NC_035108.1	437102	494512	20	-nan
NC_035108.1	437102	494518	20	-nan
NC_035108.1	437102	494525	20	-nan
NC_035108.1	437102	494528	20	-nan
NC_035108.1	437102	494531	20	-nan
NC_035108.1	437102	494542	20	-nan
NC_035108.1	437102	494544	20	-nan
NC_035108.1	437102	494545	20	-nan
NC_035108.1	437102	494546	20	-nan
NC_035108.1	437102	494550	20	-nan
NC_035108.1	437102	494565	20	-nan
NC_035108.1	437102	494567	20	-nan
NC_035108.1	437102	537036	20	-nan
NC_035108.1	437105	438235	16	-nan
NC_035108.1	437105	438251	16	-nan
NC_035108.1	437105	438262	16	-nan
NC_035108.1	437105	438267	16	-nan
NC_035108.1	437105	438277	16	-nan
NC_035108.1	437105	438282	16	-nan
NC_035108.1	437105	438420	16	-nan
NC_035108.1	437105	438441	16	-nan
NC_035108.1	437105	438456	16	-nan
NC_035108.1	437105	438462	16	-nan
NC_035108.1	437105	438468	16	-nan
NC_035108.1	437105	438472	16	-nan
NC_035108.1	437105	438475	16	-nan
NC_035108.1	437105	438486	16	-nan
NC_035108.1	437105	493827	18	-nan
NC_035108.1	437105	493842	18	-nan
NC_035108.1	437105	493848	18	-nan
NC_035108.1	437105	493854	18	-nan
NC_035108.1	437105	494052	18	-nan
NC_035108.1	437105	494063	17	-nan
NC_035108.1	437105	494083	18	-nan
NC_035108.1	437105	494084	18	-nan
NC_035108.1	437105	494092	18	-nan
NC_035108.1	437105	494096	18	-nan
NC_035108.1	437105	494309	20	-nan
NC_035108.1	437105	494317	20	-nan
NC_035108.1	437105	494340	20	-nan
NC_035108.1	437105	494341	20	-nan
NC_035108.1	437105	494346	20	-nan
NC_035108.1	437105	494365	20	-nan
NC_035108.1	437105	494512	20	-nan
NC_035108.1	437105	494518	20	-nan
NC_035108.1	437105	494525	20	-nan
NC_035108.1	437105	494528	20	-nan
NC_035108.1	437105	494531	20	-nan
NC_035108.1	437105	494542	20	-nan
NC_035108.1	437105	494544	20	-nan
NC_035108.1	437105	494545	20	-nan
NC_035108.1	437105	494546	20	-nan
NC_035108.1	437105	494550	20	-nan
NC_035108.1	437105	494565	20	-nan
NC_035108.1	437105	494567	20	-nan
NC_035108.1	437105	537036	20	-nan
NC_035108.1	437106	438235	16	-nan
NC_035108.1	437106	438251	16	-nan
NC_035108.1	437106	438262	16	-nan
NC_035108.1	437106	438267	16	-nan
NC_035108.1	437106	438277	16	-nan
NC_035108.1	437106	438282	16	-nan
NC_035108.1	437106	438420	16	-nan
NC_035108.1	437106	438441	16	-nan
NC_035108.1	437106	438456	16	-nan
NC_035108.1	437106	438462	16	-nan
NC_035108.1	437106	438468	16	-nan
NC_035108.1	437106	438472	16	-nan
NC_035108.1	437106	438475	16	-nan
NC_035108.1	437106	438486	16	-nan
NC_035108.1	437106	493827	18	-nan
NC_035108.1	437106	493842	18	-nan
NC_035108.1	437106	493848	18	-nan
NC_035108.1	437106	493854	18	-nan
NC_035108.1	437106	494052	18	-nan
NC_035108.1	437106	494063	17	-nan
NC_035108.1	437106	494083	18	-nan
NC_035108.1	437106	494084	18	-nan
NC_035108.1	437106	494092	18	-nan
NC_035108.1	437106	494096	18	-nan
NC_035108.1	437106	494309	20	-nan
NC_035108.1	437106	494317	20	-nan
NC_035108.1	437106	494340	20	-nan
NC_035108.1	437106	494341	20	-nan
NC_035108.1	437106	494346	20	-nan
NC_035108.1	437106	494365	20	-nan
NC_035108.1	437106	494512	20	-nan
NC_035108.1	437106	494518	20	-nan
NC_035108.1	437106	494525	20	-nan
NC_035108.1	437106	494528	20	-nan
NC_035108.1	437106	494531	20	-nan
NC_035108.1	437106	494542	20	-nan
NC_035108.1	437106	494544	20	-nan
NC_035108.1	437106	494545	20	-nan
NC_035108.1	437106	494546	20	-nan
NC_035108.1	437106	494550	20	-nan
NC_035108.1	437106	494565	20	-nan
NC_035108.1	437106	494567	20	-nan
NC_035108.1	437106	537036	20	-nan
NC_035108.1	437116	438235	16	-nan
NC_035108.1	437116	438251	16	-nan
NC_035108.1	437116	438262	16	-nan
NC_035108.1	437116	438267	16	-nan
NC_035108.1	437116	438277	16	-nan
NC_035108.1	437116	438282	16	-nan
NC_035108.1	437116	438420	16	-nan
NC_035108.1	437116	438441	16	-nan
NC_035108.1	437116	438456	16	-nan
NC_035108.1	437116	438462	16	-nan
NC_035108.1	437116	438468	16	-nan
NC_035108.1	437116	438472	16	-nan
NC_035108.1	437116	438475	16	-nan
NC_035108.1	437116	438486	16	-nan
NC_035108.1	437116	493827	18	-nan
NC_035108.1	437116	493842	18	-nan
NC_035108.1	437116	493848	18	-nan
NC_035108.1	437116	493854	18	-nan
NC_035108.1	437116	494052	18	-nan
NC_035108.1	437116	494063	17	-nan
NC_035108.1	437116	494083	18	-nan
NC_035108.1	437116	494084	18	-nan
NC_035108.1	437116	494092	18	-nan
NC_035108.1	437116	494096	18	-nan
NC_035108.1	437116	494309	20	-nan
NC_035108.1	437116	494317	20	-nan
NC_035108.1	437116	494340	20	-nan
NC_035108.1	437116	494341	20	-nan
NC_035108.1	437116	494346	20	-nan
NC_035108.1	437116	494365	20	-nan
NC_035108.1	437116	494512	20	-nan
NC_035108.1	437116	494518	20	-nan
NC_035108.1	437116	494525	20	-nan
NC_035108.1	437116	494528	20	-nan
NC_035108.1	437116	494531	20	-nan
NC_035108.1	437116	494542	20	-nan
NC_035108.1	437116	494544	20	-nan
NC_035108.1	437116	494545	20	-nan
NC_035108.1	437116	494546	20	-nan
NC_035108.1	437116	494550	20	-nan
NC_035108.1	437116	494565	20	-nan
NC_035108.1	437116	494567	20	-nan
NC_035108.1	437116	537036	20	-nan
NC_035108.1	438235	493827	20	-nan
NC_035108.1	438235	493842	20	-nan
NC_035108.1	438235	493848	17	-nan
NC_035108.1	438235	493854	20	-nan
NC_035108.1	438235	494052	20	-nan
NC_035108.1	438235	494063	16	-nan
NC_035108.1	438235	494083	20	-nan
NC_035108.1	438235	494084	20	-nan
NC_035108.1	438235	494092	20	-nan
NC_035108.1	438235	494096	20	-nan
NC_035108.1	438235	494309	20	-nan
NC_035108.1	438235	494317	20	-nan
NC_035108.1	438235	494340	20	-nan
NC_035108.1	438235	494341	20	-nan
NC_035108.1	438235	494346	20	-nan
NC_035108.1	438235	494365	20	-nan
NC_035108.1	438235	494512	20	-nan
NC_035108.1	438235	494518	20	-nan
NC_035108.1	438235	494525	20	-nan
NC_035108.1	438235	494528	20	-nan
NC_035108.1	438235	494531	20	-nan
NC_035108.1	438235	494542	20	-nan
NC_035108.1	438235	494544	20	-nan
NC_035108.1	438235	494545	20	-nan
NC_035108.1	438235	494546	20	-nan
NC_035108.1	438235	494550	20	-nan
NC_035108.1	438235	494565	20	-nan
NC_035108.1	438235	494567	20	-nan
NC_035108.1	438235	537036	20	-nan
NC_035108.1	438251	493827	20	-nan
NC_035108.1	438251	493842	20	-nan
NC_035108.1	438251	493848	17	0.015222
NC_035108.1	438251	493854	20	-nan
NC_035108.1	438251	494052	20	-nan
NC_035108.1	438251	494063	16	0.0174757
NC_035108.1	438251	494083	20	-nan
NC_035108.1	438251	494084	20	-nan
NC_035108.1	438251	494092	20	-nan
NC_035108.1	438251	494096	20	-nan
NC_035108.1	438251	494309	20	0.00809717
NC_035108.1	438251	494317	20	-nan
NC_035108.1	438251	494340	20	-nan
NC_035108.1	438251	494341	20	-nan
NC_035108.1	438251	494346	20	-nan
NC_035108.1	438251	494365	20	-nan
NC_035108.1	438251	494512	20	-nan
NC_035108.1	438251	494518	20	-nan
NC_035108.1	438251	494525	20	-nan
NC_035108.1	438251	494528	20	-nan
NC_035108.1	438251	494531	20	-nan
NC_035108.1	438251	494542	20	-nan
NC_035108.1	438251	494544	20	-nan
NC_035108.1	438251	494545	20	-nan
NC_035108.1	438251	494546	20	-nan
NC_035108.1	438251	494550	20	-nan
NC_035108.1	438251	494565	20	-nan
NC_035108.1	438251	494567	20	-nan
NC_035108.1	438251	537036	20	0.0384615
NC_035108.1	438262	493827	20	-nan
NC_035108.1	438262	493842	20	-nan
NC_035108.1	438262	493848	17	-nan
NC_035108.1	438262	493854	20	-nan
NC_035108.1	438262	494052	20	-nan
NC_035108.1	438262	494063	16	-nan
NC_035108.1	438262	494083	20	-nan
NC_035108.1	438262	494084	20	-nan
NC_035108.1	438262	494092	20	-nan
NC_035108.1	438262	494096	20	-nan
NC_035108.1	438262	494309	20	-nan
NC_035108.1	438262	494317	20	-nan
NC_035108.1	438262	494340	20	-nan
NC_035108.1	438262	494341	20	-nan
NC_035108.1	438262	494346	20	-nan
NC_035108.1	438262	494365	20	-nan
NC_035108.1	438262	494512	20	-nan
NC_035108.1	438262	494518	20	-nan
NC_035108.1	438262	494525	20	-nan
NC_035108.1	438262	494528	20	-nan
NC_035108.1	438262	494531	20	-nan
NC_035108.1	438262	494542	20	-nan
NC_035108.1	438262	494544	20	-nan
NC_035108.1	438262	494545	20	-nan
NC_035108.1	438262	494546	20	-nan
NC_035108.1	438262	494550	20	-nan
NC_035108.1	438262	494565	20	-nan
NC_035108.1	438262	494567	20	-nan
NC_035108.1	438262	537036	20	-nan
NC_035108.1	438267	493827	20	-nan
NC_035108.1	438267	493842	20	-nan
NC_035108.1	438267	493848	17	-nan
NC_035108.1	438267	493854	20	-nan
NC_035108.1	438267	494052	20	-nan
NC_035108.1	438267	494063	16	-nan
NC_035108.1	438267	494083	20	-nan
NC_035108.1	438267	494084	20	-nan
NC_035108.1	438267	494092	20	-nan
NC_035108.1	438267	494096	20	-nan
NC_035108.1	438267	494309	20	-nan
NC_035108.1	438267	494317	20	-nan
NC_035108.1	438267	494340	20	-nan
NC_035108.1	438267	494341	20	-nan
NC_035108.1	438267	494346	20	-nan
NC_035108.1	438267	494365	20	-nan
NC_035108.1	438267	494512	20	-nan
NC_035108.1	438267	494518	20	-nan
NC_035108.1	438267	494525	20	-nan
NC_035108.1	438267	494528	20	-nan
NC_035108.1	438267	494531	20	-nan
NC_035108.1	438267	494542	20	-nan
NC_035108.1	438267	494544	20	-nan
NC_035108.1	438267	494545	20	-nan
NC_035108.1	438267	494546	20	-nan
NC_035108.1	438267	494550	20	-nan
NC_035108.1	438267	494565	20	-nan
NC_035108.1	438267	494567	20	-nan
NC_035108.1	438267	537036	20	-nan
NC_035108.1	438277	493827	20	-nan
NC_035108.1	438277	493842	20	-nan
NC_035108.1	438277	493848	17	0.015222
NC_035108.1	438277	493854	20	-nan
NC_035108.1	438277	494052	20	-nan
NC_035108.1	438277	494063	16	0.0174757
NC_035108.1	438277	494083	20	-nan
NC_035108.1	438277	494084	20	-nan
NC_035108.1	438277	494092	20	-nan
NC_035108.1	438277	494096	20	-nan
NC_035108.1	438277	494309	20	0.00809717
NC_035108.1	438277	494317	20	-nan
NC_035108.1	438277	494340	20	-nan
NC_035108.1	438277	494341	20	-nan
NC_035108.1	438277	494346	20	-nan
NC_035108.1	438277	494365	20	-nan
NC_035108.1	438277	494512	20	-nan
NC_035108.1	438277	494518	20	-nan
NC_035108.1	438277	494525	20	-nan
NC_035108.1	438277	494528	20	-nan
NC_035108.1	438277	494531	20	-nan
[truncated: 998,000+ more rows]
