# Supplementary material for: Global, asynchronous partial sweeps at multiple insecticide resistance genes in Aedes mosquitoes
Source: Nat Commun. 2024 Jul 24;15:6251. doi: 10.1038/s41467-024-49792-y (PMC11269687; doi:10.1038/s41467-024-49792-y)
Supplement: Supplementary file 7 — Source Data [file 41467_2024_49792_MOESM7_ESM.zip › SourceData_Fig7c_LD-chr2-GST-IndoPacific-wildtypes.txt]

CHR	POS1	POS2	N_INDV	R^2
NC_035108.1	27329	28028	80	-nan
NC_035108.1	27329	28064	80	-nan
NC_035108.1	27329	28065	80	-nan
NC_035108.1	27329	28074	79	-nan
NC_035108.1	27329	28086	80	-nan
NC_035108.1	27329	28088	80	-nan
NC_035108.1	27329	28092	80	-nan
NC_035108.1	27329	28100	80	-nan
NC_035108.1	27329	28219	78	-nan
NC_035108.1	27329	28233	78	-nan
NC_035108.1	27329	28236	78	-nan
NC_035108.1	27329	28240	78	-nan
NC_035108.1	27329	28250	78	-nan
NC_035108.1	27329	28258	78	-nan
NC_035108.1	27329	28264	78	-nan
NC_035108.1	27329	28267	78	-nan
NC_035108.1	27329	28279	78	-nan
NC_035108.1	27329	28281	78	-nan
NC_035108.1	27329	117526	75	-nan
NC_035108.1	28028	117526	83	-nan
NC_035108.1	28064	117526	83	-nan
NC_035108.1	28065	117526	82	0.255537
NC_035108.1	28074	117526	80	0.0780172
NC_035108.1	28086	117526	83	0.00112323
NC_035108.1	28088	117526	83	0.00112323
NC_035108.1	28092	117526	83	0.00112323
NC_035108.1	28100	117526	83	0.00112323
NC_035108.1	28219	117526	79	0.001755
NC_035108.1	28233	117526	79	0.001755
NC_035108.1	28236	117526	79	-nan
NC_035108.1	28240	117526	79	-nan
NC_035108.1	28250	117526	79	-nan
NC_035108.1	28258	117526	79	-nan
NC_035108.1	28264	117526	79	0.000866251
NC_035108.1	28267	117526	79	-nan
NC_035108.1	28279	117526	79	0.0127007
NC_035108.1	28281	117526	79	-nan
NC_035108.1	117526	194212	79	0.00124644
NC_035108.1	117526	195060	82	-nan
NC_035108.1	194212	195060	84	-nan
NC_035108.1	194212	217805	79	-nan
NC_035108.1	194212	278615	84	-nan
NC_035108.1	194212	278644	83	0.240854
NC_035108.1	194212	280089	81	-nan
NC_035108.1	194212	280306	81	-nan
NC_035108.1	194212	280309	81	-nan
NC_035108.1	194212	280323	81	-nan
NC_035108.1	194212	280324	81	-nan
NC_035108.1	194212	280326	81	-nan
NC_035108.1	195060	217805	82	-nan
NC_035108.1	195060	278615	88	-nan
NC_035108.1	195060	278644	87	-nan
NC_035108.1	195060	280089	85	-nan
NC_035108.1	195060	280306	85	-nan
NC_035108.1	195060	280309	85	-nan
NC_035108.1	195060	280323	85	-nan
NC_035108.1	195060	280324	85	-nan
NC_035108.1	195060	280326	85	-nan
NC_035108.1	217805	278615	83	-nan
NC_035108.1	217805	278644	82	-nan
NC_035108.1	217805	280089	80	-nan
NC_035108.1	217805	280306	80	-nan
NC_035108.1	217805	280309	80	-nan
NC_035108.1	217805	280323	80	-nan
NC_035108.1	217805	280324	80	-nan
NC_035108.1	217805	280326	80	-nan
NC_035108.1	217805	312093	71	-nan
NC_035108.1	278615	280089	86	-nan
NC_035108.1	278615	280306	86	-nan
NC_035108.1	278615	280309	86	-nan
NC_035108.1	278615	280323	86	-nan
NC_035108.1	278615	280324	86	-nan
NC_035108.1	278615	280326	86	-nan
NC_035108.1	278615	312093	75	-nan
NC_035108.1	278615	339706	87	-nan
NC_035108.1	278615	369055	88	-nan
NC_035108.1	278644	280089	85	-nan
NC_035108.1	278644	280306	85	-nan
NC_035108.1	278644	280309	85	-nan
NC_035108.1	278644	280323	85	-nan
NC_035108.1	278644	280324	85	-nan
NC_035108.1	278644	280326	85	-nan
NC_035108.1	278644	312093	74	-nan
NC_035108.1	278644	339706	86	-nan
NC_035108.1	278644	369055	87	0.00429463
NC_035108.1	280089	312093	72	-nan
NC_035108.1	280089	339706	85	-nan
NC_035108.1	280089	369055	85	-nan
NC_035108.1	280306	312093	72	-nan
NC_035108.1	280306	339706	85	-nan
NC_035108.1	280306	369055	85	-nan
NC_035108.1	280309	312093	72	-nan
NC_035108.1	280309	339706	85	-nan
NC_035108.1	280309	369055	85	-nan
NC_035108.1	280323	312093	72	-nan
NC_035108.1	280323	339706	85	-nan
NC_035108.1	280323	369055	85	-nan
NC_035108.1	280324	312093	72	-nan
NC_035108.1	280324	339706	85	-nan
NC_035108.1	280324	369055	85	-nan
NC_035108.1	280326	312093	72	-nan
NC_035108.1	280326	339706	85	-nan
NC_035108.1	280326	369055	85	-nan
NC_035108.1	312093	339706	74	-nan
NC_035108.1	312093	369055	75	-nan
NC_035108.1	312093	398357	75	-nan
NC_035108.1	312093	398375	75	-nan
NC_035108.1	312093	398383	75	-nan
NC_035108.1	312093	398391	75	-nan
NC_035108.1	312093	398396	75	-nan
NC_035108.1	312093	398552	75	-nan
NC_035108.1	312093	398565	75	-nan
NC_035108.1	312093	398595	75	-nan
NC_035108.1	312093	398599	75	-nan
NC_035108.1	312093	398603	74	-nan
NC_035108.1	312093	398612	73	-nan
NC_035108.1	312093	398624	75	-nan
NC_035108.1	312093	410646	73	-nan
NC_035108.1	312093	410664	73	-nan
NC_035108.1	312093	410688	73	-nan
NC_035108.1	312093	410795	73	-nan
NC_035108.1	312093	410797	72	-nan
NC_035108.1	312093	410808	73	-nan
NC_035108.1	312093	410817	73	-nan
NC_035108.1	312093	410853	73	-nan
NC_035108.1	339706	369055	87	-nan
NC_035108.1	339706	398357	87	-nan
NC_035108.1	339706	398375	87	-nan
NC_035108.1	339706	398383	87	-nan
NC_035108.1	339706	398391	87	-nan
NC_035108.1	339706	398396	87	-nan
NC_035108.1	339706	398552	87	-nan
NC_035108.1	339706	398565	87	-nan
NC_035108.1	339706	398595	87	-nan
NC_035108.1	339706	398599	87	-nan
NC_035108.1	339706	398603	86	-nan
NC_035108.1	339706	398612	86	-nan
NC_035108.1	339706	398624	86	-nan
NC_035108.1	339706	410646	85	-nan
NC_035108.1	339706	410664	85	-nan
NC_035108.1	339706	410688	85	-nan
NC_035108.1	339706	410795	84	-nan
NC_035108.1	339706	410797	83	-nan
NC_035108.1	339706	410808	84	-nan
NC_035108.1	339706	410817	84	-nan
NC_035108.1	339706	410853	84	-nan
NC_035108.1	339706	419107	86	-nan
NC_035108.1	339706	433939	75	-nan
NC_035108.1	339706	437057	84	-nan
NC_035108.1	339706	437060	84	-nan
NC_035108.1	339706	437078	84	-nan
NC_035108.1	339706	437090	81	-nan
NC_035108.1	339706	437100	84	-nan
NC_035108.1	339706	437102	84	-nan
NC_035108.1	339706	437105	84	-nan
NC_035108.1	339706	437106	84	-nan
NC_035108.1	339706	437116	84	-nan
NC_035108.1	339706	438235	81	-nan
NC_035108.1	339706	438251	80	-nan
NC_035108.1	339706	438262	81	-nan
NC_035108.1	339706	438267	81	-nan
NC_035108.1	339706	438277	80	-nan
NC_035108.1	339706	438282	81	-nan
NC_035108.1	339706	438420	80	-nan
NC_035108.1	339706	438441	81	-nan
NC_035108.1	339706	438456	80	-nan
NC_035108.1	339706	438462	81	-nan
NC_035108.1	339706	438468	81	-nan
NC_035108.1	339706	438472	80	-nan
NC_035108.1	339706	438475	80	-nan
NC_035108.1	339706	438486	80	-nan
NC_035108.1	369055	398357	88	-nan
NC_035108.1	369055	398375	88	-nan
NC_035108.1	369055	398383	88	-nan
NC_035108.1	369055	398391	88	-nan
NC_035108.1	369055	398396	88	-nan
NC_035108.1	369055	398552	88	-nan
NC_035108.1	369055	398565	88	-nan
NC_035108.1	369055	398595	88	-nan
NC_035108.1	369055	398599	88	-nan
NC_035108.1	369055	398603	86	0.271633
NC_035108.1	369055	398612	86	0.345323
NC_035108.1	369055	398624	87	0.0271442
NC_035108.1	369055	410646	86	-nan
NC_035108.1	369055	410664	86	-nan
NC_035108.1	369055	410688	86	-nan
NC_035108.1	369055	410795	85	0.0167531
NC_035108.1	369055	410797	84	0.00426496
NC_035108.1	369055	410808	85	-nan
NC_035108.1	369055	410817	85	-nan
NC_035108.1	369055	410853	85	0.00970669
NC_035108.1	369055	419107	87	0.00684238
NC_035108.1	369055	433939	76	-nan
NC_035108.1	369055	437057	85	-nan
NC_035108.1	369055	437060	85	-nan
NC_035108.1	369055	437078	85	-nan
NC_035108.1	369055	437090	82	0.0120557
NC_035108.1	369055	437100	85	-nan
NC_035108.1	369055	437102	85	-nan
NC_035108.1	369055	437105	85	-nan
NC_035108.1	369055	437106	85	-nan
NC_035108.1	369055	437116	85	-nan
NC_035108.1	369055	438235	82	0.00366682
NC_035108.1	369055	438251	81	0.000432833
NC_035108.1	369055	438262	82	-nan
NC_035108.1	369055	438267	82	-nan
NC_035108.1	369055	438277	81	0.000432833
NC_035108.1	369055	438282	82	-nan
NC_035108.1	369055	438420	81	-nan
NC_035108.1	369055	438441	82	-nan
NC_035108.1	369055	438456	81	0.000432833
NC_035108.1	369055	438462	82	-nan
NC_035108.1	369055	438468	82	-nan
NC_035108.1	369055	438472	81	0.000432833
NC_035108.1	369055	438475	81	0.000432833
NC_035108.1	369055	438486	81	0.000432833
NC_035108.1	398357	410646	87	-nan
NC_035108.1	398357	410664	87	-nan
NC_035108.1	398357	410688	87	-nan
NC_035108.1	398357	410795	86	-nan
NC_035108.1	398357	410797	85	-nan
NC_035108.1	398357	410808	86	-nan
NC_035108.1	398357	410817	86	-nan
NC_035108.1	398357	410853	86	-nan
NC_035108.1	398357	419107	88	-nan
NC_035108.1	398357	433939	76	-nan
NC_035108.1	398357	437057	85	-nan
NC_035108.1	398357	437060	85	-nan
NC_035108.1	398357	437078	85	-nan
NC_035108.1	398357	437090	82	-nan
NC_035108.1	398357	437100	85	-nan
NC_035108.1	398357	437102	85	-nan
NC_035108.1	398357	437105	85	-nan
NC_035108.1	398357	437106	85	-nan
NC_035108.1	398357	437116	85	-nan
NC_035108.1	398357	438235	83	-nan
NC_035108.1	398357	438251	82	-nan
NC_035108.1	398357	438262	83	-nan
NC_035108.1	398357	438267	83	-nan
NC_035108.1	398357	438277	82	-nan
NC_035108.1	398357	438282	83	-nan
NC_035108.1	398357	438420	82	-nan
NC_035108.1	398357	438441	83	-nan
NC_035108.1	398357	438456	82	-nan
NC_035108.1	398357	438462	83	-nan
NC_035108.1	398357	438468	83	-nan
NC_035108.1	398357	438472	82	-nan
NC_035108.1	398357	438475	82	-nan
NC_035108.1	398357	438486	82	-nan
NC_035108.1	398357	493827	86	-nan
NC_035108.1	398357	493842	86	-nan
NC_035108.1	398357	493848	84	-nan
NC_035108.1	398357	493854	86	-nan
NC_035108.1	398357	494052	86	-nan
NC_035108.1	398357	494063	84	-nan
NC_035108.1	398357	494083	86	-nan
NC_035108.1	398357	494084	86	-nan
NC_035108.1	398357	494092	86	-nan
NC_035108.1	398357	494096	86	-nan
NC_035108.1	398357	494309	83	-nan
NC_035108.1	398357	494317	84	-nan
NC_035108.1	398357	494340	84	-nan
NC_035108.1	398357	494341	84	-nan
NC_035108.1	398357	494346	84	-nan
NC_035108.1	398357	494365	84	-nan
NC_035108.1	398357	494512	84	-nan
NC_035108.1	398357	494518	84	-nan
NC_035108.1	398357	494525	84	-nan
NC_035108.1	398357	494528	84	-nan
NC_035108.1	398357	494531	84	-nan
NC_035108.1	398357	494542	84	-nan
NC_035108.1	398357	494544	84	-nan
NC_035108.1	398357	494545	84	-nan
NC_035108.1	398357	494546	84	-nan
NC_035108.1	398357	494550	84	-nan
NC_035108.1	398357	494565	84	-nan
NC_035108.1	398357	494567	84	-nan
NC_035108.1	398375	410646	87	-nan
NC_035108.1	398375	410664	87	-nan
NC_035108.1	398375	410688	87	-nan
NC_035108.1	398375	410795	86	-nan
NC_035108.1	398375	410797	85	-nan
NC_035108.1	398375	410808	86	-nan
NC_035108.1	398375	410817	86	-nan
NC_035108.1	398375	410853	86	-nan
NC_035108.1	398375	419107	88	-nan
NC_035108.1	398375	433939	76	-nan
NC_035108.1	398375	437057	85	-nan
NC_035108.1	398375	437060	85	-nan
NC_035108.1	398375	437078	85	-nan
NC_035108.1	398375	437090	82	-nan
NC_035108.1	398375	437100	85	-nan
NC_035108.1	398375	437102	85	-nan
NC_035108.1	398375	437105	85	-nan
NC_035108.1	398375	437106	85	-nan
NC_035108.1	398375	437116	85	-nan
NC_035108.1	398375	438235	83	-nan
NC_035108.1	398375	438251	82	-nan
NC_035108.1	398375	438262	83	-nan
NC_035108.1	398375	438267	83	-nan
NC_035108.1	398375	438277	82	-nan
NC_035108.1	398375	438282	83	-nan
NC_035108.1	398375	438420	82	-nan
NC_035108.1	398375	438441	83	-nan
NC_035108.1	398375	438456	82	-nan
NC_035108.1	398375	438462	83	-nan
NC_035108.1	398375	438468	83	-nan
NC_035108.1	398375	438472	82	-nan
NC_035108.1	398375	438475	82	-nan
NC_035108.1	398375	438486	82	-nan
NC_035108.1	398375	493827	86	-nan
NC_035108.1	398375	493842	86	-nan
NC_035108.1	398375	493848	84	-nan
NC_035108.1	398375	493854	86	-nan
NC_035108.1	398375	494052	86	-nan
NC_035108.1	398375	494063	84	-nan
NC_035108.1	398375	494083	86	-nan
NC_035108.1	398375	494084	86	-nan
NC_035108.1	398375	494092	86	-nan
NC_035108.1	398375	494096	86	-nan
NC_035108.1	398375	494309	83	-nan
NC_035108.1	398375	494317	84	-nan
NC_035108.1	398375	494340	84	-nan
NC_035108.1	398375	494341	84	-nan
NC_035108.1	398375	494346	84	-nan
NC_035108.1	398375	494365	84	-nan
NC_035108.1	398375	494512	84	-nan
NC_035108.1	398375	494518	84	-nan
NC_035108.1	398375	494525	84	-nan
NC_035108.1	398375	494528	84	-nan
NC_035108.1	398375	494531	84	-nan
NC_035108.1	398375	494542	84	-nan
NC_035108.1	398375	494544	84	-nan
NC_035108.1	398375	494545	84	-nan
NC_035108.1	398375	494546	84	-nan
NC_035108.1	398375	494550	84	-nan
NC_035108.1	398375	494565	84	-nan
NC_035108.1	398375	494567	84	-nan
NC_035108.1	398383	410646	87	-nan
NC_035108.1	398383	410664	87	-nan
NC_035108.1	398383	410688	87	-nan
NC_035108.1	398383	410795	86	-nan
NC_035108.1	398383	410797	85	-nan
NC_035108.1	398383	410808	86	-nan
NC_035108.1	398383	410817	86	-nan
NC_035108.1	398383	410853	86	-nan
NC_035108.1	398383	419107	88	-nan
NC_035108.1	398383	433939	76	-nan
NC_035108.1	398383	437057	85	-nan
NC_035108.1	398383	437060	85	-nan
NC_035108.1	398383	437078	85	-nan
NC_035108.1	398383	437090	82	-nan
NC_035108.1	398383	437100	85	-nan
NC_035108.1	398383	437102	85	-nan
NC_035108.1	398383	437105	85	-nan
NC_035108.1	398383	437106	85	-nan
NC_035108.1	398383	437116	85	-nan
NC_035108.1	398383	438235	83	-nan
NC_035108.1	398383	438251	82	-nan
NC_035108.1	398383	438262	83	-nan
NC_035108.1	398383	438267	83	-nan
NC_035108.1	398383	438277	82	-nan
NC_035108.1	398383	438282	83	-nan
NC_035108.1	398383	438420	82	-nan
NC_035108.1	398383	438441	83	-nan
NC_035108.1	398383	438456	82	-nan
NC_035108.1	398383	438462	83	-nan
NC_035108.1	398383	438468	83	-nan
NC_035108.1	398383	438472	82	-nan
NC_035108.1	398383	438475	82	-nan
NC_035108.1	398383	438486	82	-nan
NC_035108.1	398383	493827	86	-nan
NC_035108.1	398383	493842	86	-nan
NC_035108.1	398383	493848	84	-nan
NC_035108.1	398383	493854	86	-nan
NC_035108.1	398383	494052	86	-nan
NC_035108.1	398383	494063	84	-nan
NC_035108.1	398383	494083	86	-nan
NC_035108.1	398383	494084	86	-nan
NC_035108.1	398383	494092	86	-nan
NC_035108.1	398383	494096	86	-nan
NC_035108.1	398383	494309	83	-nan
NC_035108.1	398383	494317	84	-nan
NC_035108.1	398383	494340	84	-nan
NC_035108.1	398383	494341	84	-nan
NC_035108.1	398383	494346	84	-nan
NC_035108.1	398383	494365	84	-nan
NC_035108.1	398383	494512	84	-nan
NC_035108.1	398383	494518	84	-nan
NC_035108.1	398383	494525	84	-nan
NC_035108.1	398383	494528	84	-nan
NC_035108.1	398383	494531	84	-nan
NC_035108.1	398383	494542	84	-nan
NC_035108.1	398383	494544	84	-nan
NC_035108.1	398383	494545	84	-nan
NC_035108.1	398383	494546	84	-nan
NC_035108.1	398383	494550	84	-nan
NC_035108.1	398383	494565	84	-nan
NC_035108.1	398383	494567	84	-nan
NC_035108.1	398391	410646	87	-nan
NC_035108.1	398391	410664	87	-nan
NC_035108.1	398391	410688	87	-nan
NC_035108.1	398391	410795	86	-nan
NC_035108.1	398391	410797	85	-nan
NC_035108.1	398391	410808	86	-nan
NC_035108.1	398391	410817	86	-nan
NC_035108.1	398391	410853	86	-nan
NC_035108.1	398391	419107	88	-nan
NC_035108.1	398391	433939	76	-nan
NC_035108.1	398391	437057	85	-nan
NC_035108.1	398391	437060	85	-nan
NC_035108.1	398391	437078	85	-nan
NC_035108.1	398391	437090	82	-nan
NC_035108.1	398391	437100	85	-nan
NC_035108.1	398391	437102	85	-nan
NC_035108.1	398391	437105	85	-nan
NC_035108.1	398391	437106	85	-nan
NC_035108.1	398391	437116	85	-nan
NC_035108.1	398391	438235	83	-nan
NC_035108.1	398391	438251	82	-nan
NC_035108.1	398391	438262	83	-nan
NC_035108.1	398391	438267	83	-nan
NC_035108.1	398391	438277	82	-nan
NC_035108.1	398391	438282	83	-nan
NC_035108.1	398391	438420	82	-nan
NC_035108.1	398391	438441	83	-nan
NC_035108.1	398391	438456	82	-nan
NC_035108.1	398391	438462	83	-nan
NC_035108.1	398391	438468	83	-nan
NC_035108.1	398391	438472	82	-nan
NC_035108.1	398391	438475	82	-nan
NC_035108.1	398391	438486	82	-nan
NC_035108.1	398391	493827	86	-nan
NC_035108.1	398391	493842	86	-nan
NC_035108.1	398391	493848	84	-nan
NC_035108.1	398391	493854	86	-nan
NC_035108.1	398391	494052	86	-nan
NC_035108.1	398391	494063	84	-nan
NC_035108.1	398391	494083	86	-nan
NC_035108.1	398391	494084	86	-nan
NC_035108.1	398391	494092	86	-nan
NC_035108.1	398391	494096	86	-nan
NC_035108.1	398391	494309	83	-nan
NC_035108.1	398391	494317	84	-nan
NC_035108.1	398391	494340	84	-nan
NC_035108.1	398391	494341	84	-nan
NC_035108.1	398391	494346	84	-nan
NC_035108.1	398391	494365	84	-nan
NC_035108.1	398391	494512	84	-nan
NC_035108.1	398391	494518	84	-nan
NC_035108.1	398391	494525	84	-nan
NC_035108.1	398391	494528	84	-nan
NC_035108.1	398391	494531	84	-nan
NC_035108.1	398391	494542	84	-nan
NC_035108.1	398391	494544	84	-nan
NC_035108.1	398391	494545	84	-nan
NC_035108.1	398391	494546	84	-nan
NC_035108.1	398391	494550	84	-nan
NC_035108.1	398391	494565	84	-nan
NC_035108.1	398391	494567	84	-nan
NC_035108.1	398396	410646	87	-nan
NC_035108.1	398396	410664	87	-nan
NC_035108.1	398396	410688	87	-nan
NC_035108.1	398396	410795	86	-nan
NC_035108.1	398396	410797	85	-nan
NC_035108.1	398396	410808	86	-nan
NC_035108.1	398396	410817	86	-nan
NC_035108.1	398396	410853	86	-nan
NC_035108.1	398396	419107	88	-nan
NC_035108.1	398396	433939	76	-nan
NC_035108.1	398396	437057	85	-nan
NC_035108.1	398396	437060	85	-nan
NC_035108.1	398396	437078	85	-nan
NC_035108.1	398396	437090	82	-nan
NC_035108.1	398396	437100	85	-nan
NC_035108.1	398396	437102	85	-nan
NC_035108.1	398396	437105	85	-nan
NC_035108.1	398396	437106	85	-nan
NC_035108.1	398396	437116	85	-nan
NC_035108.1	398396	438235	83	-nan
NC_035108.1	398396	438251	82	-nan
NC_035108.1	398396	438262	83	-nan
NC_035108.1	398396	438267	83	-nan
NC_035108.1	398396	438277	82	-nan
NC_035108.1	398396	438282	83	-nan
NC_035108.1	398396	438420	82	-nan
NC_035108.1	398396	438441	83	-nan
NC_035108.1	398396	438456	82	-nan
NC_035108.1	398396	438462	83	-nan
NC_035108.1	398396	438468	83	-nan
NC_035108.1	398396	438472	82	-nan
NC_035108.1	398396	438475	82	-nan
NC_035108.1	398396	438486	82	-nan
NC_035108.1	398396	493827	86	-nan
NC_035108.1	398396	493842	86	-nan
NC_035108.1	398396	493848	84	-nan
NC_035108.1	398396	493854	86	-nan
NC_035108.1	398396	494052	86	-nan
NC_035108.1	398396	494063	84	-nan
NC_035108.1	398396	494083	86	-nan
NC_035108.1	398396	494084	86	-nan
NC_035108.1	398396	494092	86	-nan
NC_035108.1	398396	494096	86	-nan
NC_035108.1	398396	494309	83	-nan
NC_035108.1	398396	494317	84	-nan
NC_035108.1	398396	494340	84	-nan
NC_035108.1	398396	494341	84	-nan
NC_035108.1	398396	494346	84	-nan
NC_035108.1	398396	494365	84	-nan
NC_035108.1	398396	494512	84	-nan
NC_035108.1	398396	494518	84	-nan
NC_035108.1	398396	494525	84	-nan
NC_035108.1	398396	494528	84	-nan
NC_035108.1	398396	494531	84	-nan
NC_035108.1	398396	494542	84	-nan
NC_035108.1	398396	494544	84	-nan
NC_035108.1	398396	494545	84	-nan
NC_035108.1	398396	494546	84	-nan
NC_035108.1	398396	494550	84	-nan
NC_035108.1	398396	494565	84	-nan
NC_035108.1	398396	494567	84	-nan
NC_035108.1	398552	410646	87	-nan
NC_035108.1	398552	410664	87	-nan
NC_035108.1	398552	410688	87	-nan
NC_035108.1	398552	410795	86	-nan
NC_035108.1	398552	410797	85	-nan
NC_035108.1	398552	410808	86	-nan
NC_035108.1	398552	410817	86	-nan
NC_035108.1	398552	410853	86	-nan
NC_035108.1	398552	419107	88	-nan
NC_035108.1	398552	433939	76	-nan
NC_035108.1	398552	437057	85	-nan
NC_035108.1	398552	437060	85	-nan
NC_035108.1	398552	437078	85	-nan
NC_035108.1	398552	437090	82	-nan
NC_035108.1	398552	437100	85	-nan
NC_035108.1	398552	437102	85	-nan
NC_035108.1	398552	437105	85	-nan
NC_035108.1	398552	437106	85	-nan
NC_035108.1	398552	437116	85	-nan
NC_035108.1	398552	438235	83	-nan
NC_035108.1	398552	438251	82	-nan
NC_035108.1	398552	438262	83	-nan
NC_035108.1	398552	438267	83	-nan
NC_035108.1	398552	438277	82	-nan
NC_035108.1	398552	438282	83	-nan
NC_035108.1	398552	438420	82	-nan
NC_035108.1	398552	438441	83	-nan
NC_035108.1	398552	438456	82	-nan
NC_035108.1	398552	438462	83	-nan
NC_035108.1	398552	438468	83	-nan
NC_035108.1	398552	438472	82	-nan
NC_035108.1	398552	438475	82	-nan
NC_035108.1	398552	438486	82	-nan
NC_035108.1	398552	493827	86	-nan
NC_035108.1	398552	493842	86	-nan
NC_035108.1	398552	493848	84	-nan
NC_035108.1	398552	493854	86	-nan
NC_035108.1	398552	494052	86	-nan
NC_035108.1	398552	494063	84	-nan
NC_035108.1	398552	494083	86	-nan
NC_035108.1	398552	494084	86	-nan
NC_035108.1	398552	494092	86	-nan
NC_035108.1	398552	494096	86	-nan
NC_035108.1	398552	494309	83	-nan
NC_035108.1	398552	494317	84	-nan
NC_035108.1	398552	494340	84	-nan
NC_035108.1	398552	494341	84	-nan
NC_035108.1	398552	494346	84	-nan
NC_035108.1	398552	494365	84	-nan
NC_035108.1	398552	494512	84	-nan
NC_035108.1	398552	494518	84	-nan
NC_035108.1	398552	494525	84	-nan
NC_035108.1	398552	494528	84	-nan
NC_035108.1	398552	494531	84	-nan
NC_035108.1	398552	494542	84	-nan
NC_035108.1	398552	494544	84	-nan
NC_035108.1	398552	494545	84	-nan
NC_035108.1	398552	494546	84	-nan
NC_035108.1	398552	494550	84	-nan
NC_035108.1	398552	494565	84	-nan
NC_035108.1	398552	494567	84	-nan
NC_035108.1	398565	410646	87	-nan
NC_035108.1	398565	410664	87	-nan
NC_035108.1	398565	410688	87	-nan
NC_035108.1	398565	410795	86	-nan
NC_035108.1	398565	410797	85	-nan
NC_035108.1	398565	410808	86	-nan
NC_035108.1	398565	410817	86	-nan
NC_035108.1	398565	410853	86	-nan
NC_035108.1	398565	419107	88	-nan
NC_035108.1	398565	433939	76	-nan
NC_035108.1	398565	437057	85	-nan
NC_035108.1	398565	437060	85	-nan
NC_035108.1	398565	437078	85	-nan
NC_035108.1	398565	437090	82	-nan
NC_035108.1	398565	437100	85	-nan
NC_035108.1	398565	437102	85	-nan
NC_035108.1	398565	437105	85	-nan
NC_035108.1	398565	437106	85	-nan
NC_035108.1	398565	437116	85	-nan
NC_035108.1	398565	438235	83	-nan
NC_035108.1	398565	438251	82	-nan
NC_035108.1	398565	438262	83	-nan
NC_035108.1	398565	438267	83	-nan
NC_035108.1	398565	438277	82	-nan
NC_035108.1	398565	438282	83	-nan
NC_035108.1	398565	438420	82	-nan
NC_035108.1	398565	438441	83	-nan
NC_035108.1	398565	438456	82	-nan
NC_035108.1	398565	438462	83	-nan
NC_035108.1	398565	438468	83	-nan
NC_035108.1	398565	438472	82	-nan
NC_035108.1	398565	438475	82	-nan
NC_035108.1	398565	438486	82	-nan
NC_035108.1	398565	493827	86	-nan
NC_035108.1	398565	493842	86	-nan
NC_035108.1	398565	493848	84	-nan
NC_035108.1	398565	493854	86	-nan
NC_035108.1	398565	494052	86	-nan
NC_035108.1	398565	494063	84	-nan
NC_035108.1	398565	494083	86	-nan
NC_035108.1	398565	494084	86	-nan
NC_035108.1	398565	494092	86	-nan
NC_035108.1	398565	494096	86	-nan
NC_035108.1	398565	494309	83	-nan
NC_035108.1	398565	494317	84	-nan
NC_035108.1	398565	494340	84	-nan
NC_035108.1	398565	494341	84	-nan
NC_035108.1	398565	494346	84	-nan
NC_035108.1	398565	494365	84	-nan
NC_035108.1	398565	494512	84	-nan
NC_035108.1	398565	494518	84	-nan
NC_035108.1	398565	494525	84	-nan
NC_035108.1	398565	494528	84	-nan
NC_035108.1	398565	494531	84	-nan
NC_035108.1	398565	494542	84	-nan
NC_035108.1	398565	494544	84	-nan
NC_035108.1	398565	494545	84	-nan
NC_035108.1	398565	494546	84	-nan
NC_035108.1	398565	494550	84	-nan
NC_035108.1	398565	494565	84	-nan
NC_035108.1	398565	494567	84	-nan
NC_035108.1	398595	410646	87	-nan
NC_035108.1	398595	410664	87	-nan
NC_035108.1	398595	410688	87	-nan
NC_035108.1	398595	410795	86	-nan
NC_035108.1	398595	410797	85	-nan
NC_035108.1	398595	410808	86	-nan
NC_035108.1	398595	410817	86	-nan
NC_035108.1	398595	410853	86	-nan
NC_035108.1	398595	419107	88	-nan
NC_035108.1	398595	433939	76	-nan
NC_035108.1	398595	437057	85	-nan
NC_035108.1	398595	437060	85	-nan
NC_035108.1	398595	437078	85	-nan
NC_035108.1	398595	437090	82	-nan
NC_035108.1	398595	437100	85	-nan
NC_035108.1	398595	437102	85	-nan
NC_035108.1	398595	437105	85	-nan
NC_035108.1	398595	437106	85	-nan
NC_035108.1	398595	437116	85	-nan
NC_035108.1	398595	438235	83	-nan
NC_035108.1	398595	438251	82	-nan
NC_035108.1	398595	438262	83	-nan
NC_035108.1	398595	438267	83	-nan
NC_035108.1	398595	438277	82	-nan
NC_035108.1	398595	438282	83	-nan
NC_035108.1	398595	438420	82	-nan
NC_035108.1	398595	438441	83	-nan
NC_035108.1	398595	438456	82	-nan
NC_035108.1	398595	438462	83	-nan
NC_035108.1	398595	438468	83	-nan
NC_035108.1	398595	438472	82	-nan
NC_035108.1	398595	438475	82	-nan
NC_035108.1	398595	438486	82	-nan
NC_035108.1	398595	493827	86	-nan
NC_035108.1	398595	493842	86	-nan
NC_035108.1	398595	493848	84	-nan
NC_035108.1	398595	493854	86	-nan
NC_035108.1	398595	494052	86	-nan
NC_035108.1	398595	494063	84	-nan
NC_035108.1	398595	494083	86	-nan
NC_035108.1	398595	494084	86	-nan
NC_035108.1	398595	494092	86	-nan
NC_035108.1	398595	494096	86	-nan
NC_035108.1	398595	494309	83	-nan
NC_035108.1	398595	494317	84	-nan
NC_035108.1	398595	494340	84	-nan
NC_035108.1	398595	494341	84	-nan
NC_035108.1	398595	494346	84	-nan
NC_035108.1	398595	494365	84	-nan
NC_035108.1	398595	494512	84	-nan
NC_035108.1	398595	494518	84	-nan
NC_035108.1	398595	494525	84	-nan
NC_035108.1	398595	494528	84	-nan
NC_035108.1	398595	494531	84	-nan
NC_035108.1	398595	494542	84	-nan
NC_035108.1	398595	494544	84	-nan
NC_035108.1	398595	494545	84	-nan
NC_035108.1	398595	494546	84	-nan
NC_035108.1	398595	494550	84	-nan
NC_035108.1	398595	494565	84	-nan
NC_035108.1	398595	494567	84	-nan
NC_035108.1	398599	410646	87	-nan
NC_035108.1	398599	410664	87	-nan
NC_035108.1	398599	410688	87	-nan
NC_035108.1	398599	410795	86	-nan
NC_035108.1	398599	410797	85	-nan
NC_035108.1	398599	410808	86	-nan
NC_035108.1	398599	410817	86	-nan
NC_035108.1	398599	410853	86	-nan
NC_035108.1	398599	419107	88	-nan
NC_035108.1	398599	433939	76	-nan
NC_035108.1	398599	437057	85	-nan
NC_035108.1	398599	437060	85	-nan
NC_035108.1	398599	437078	85	-nan
NC_035108.1	398599	437090	82	-nan
NC_035108.1	398599	437100	85	-nan
NC_035108.1	398599	437102	85	-nan
NC_035108.1	398599	437105	85	-nan
NC_035108.1	398599	437106	85	-nan
NC_035108.1	398599	437116	85	-nan
NC_035108.1	398599	438235	83	-nan
NC_035108.1	398599	438251	82	-nan
NC_035108.1	398599	438262	83	-nan
NC_035108.1	398599	438267	83	-nan
NC_035108.1	398599	438277	82	-nan
NC_035108.1	398599	438282	83	-nan
NC_035108.1	398599	438420	82	-nan
NC_035108.1	398599	438441	83	-nan
NC_035108.1	398599	438456	82	-nan
NC_035108.1	398599	438462	83	-nan
NC_035108.1	398599	438468	83	-nan
NC_035108.1	398599	438472	82	-nan
NC_035108.1	398599	438475	82	-nan
NC_035108.1	398599	438486	82	-nan
NC_035108.1	398599	493827	86	-nan
NC_035108.1	398599	493842	86	-nan
NC_035108.1	398599	493848	84	-nan
NC_035108.1	398599	493854	86	-nan
NC_035108.1	398599	494052	86	-nan
NC_035108.1	398599	494063	84	-nan
NC_035108.1	398599	494083	86	-nan
NC_035108.1	398599	494084	86	-nan
NC_035108.1	398599	494092	86	-nan
NC_035108.1	398599	494096	86	-nan
NC_035108.1	398599	494309	83	-nan
NC_035108.1	398599	494317	84	-nan
NC_035108.1	398599	494340	84	-nan
NC_035108.1	398599	494341	84	-nan
NC_035108.1	398599	494346	84	-nan
NC_035108.1	398599	494365	84	-nan
NC_035108.1	398599	494512	84	-nan
NC_035108.1	398599	494518	84	-nan
NC_035108.1	398599	494525	84	-nan
NC_035108.1	398599	494528	84	-nan
NC_035108.1	398599	494531	84	-nan
NC_035108.1	398599	494542	84	-nan
NC_035108.1	398599	494544	84	-nan
NC_035108.1	398599	494545	84	-nan
NC_035108.1	398599	494546	84	-nan
NC_035108.1	398599	494550	84	-nan
NC_035108.1	398599	494565	84	-nan
NC_035108.1	398599	494567	84	-nan
NC_035108.1	398603	410646	84	-nan
NC_035108.1	398603	410664	84	-nan
NC_035108.1	398603	410688	84	-nan
NC_035108.1	398603	410795	83	0.0222181
NC_035108.1	398603	410797	82	0.000946882
NC_035108.1	398603	410808	83	-nan
NC_035108.1	398603	410817	83	-nan
NC_035108.1	398603	410853	83	0.0527418
NC_035108.1	398603	419107	85	0.0089502
NC_035108.1	398603	433939	75	-nan
NC_035108.1	398603	437057	84	-nan
NC_035108.1	398603	437060	84	-nan
NC_035108.1	398603	437078	84	-nan
NC_035108.1	398603	437090	81	0.00215633
NC_035108.1	398603	437100	84	-nan
NC_035108.1	398603	437102	84	-nan
NC_035108.1	398603	437105	84	-nan
NC_035108.1	398603	437106	84	-nan
NC_035108.1	398603	437116	84	-nan
NC_035108.1	398603	438235	80	3.03716e-05
NC_035108.1	398603	438251	80	0.0540399
NC_035108.1	398603	438262	80	-nan
NC_035108.1	398603	438267	80	-nan
NC_035108.1	398603	438277	80	0.0540399
NC_035108.1	398603	438282	80	-nan
NC_035108.1	398603	438420	79	-nan
NC_035108.1	398603	438441	80	-nan
NC_035108.1	398603	438456	80	0.0540399
NC_035108.1	398603	438462	80	-nan
NC_035108.1	398603	438468	80	-nan
NC_035108.1	398603	438472	80	0.0540399
NC_035108.1	398603	438475	80	0.0540399
NC_035108.1	398603	438486	80	0.0540399
NC_035108.1	398603	493827	84	-nan
NC_035108.1	398603	493842	84	-nan
NC_035108.1	398603	493848	83	0.118101
NC_035108.1	398603	493854	84	-nan
NC_035108.1	398603	494052	84	-nan
NC_035108.1	398603	494063	83	0.118101
NC_035108.1	398603	494083	84	-nan
NC_035108.1	398603	494084	84	-nan
NC_035108.1	398603	494092	84	-nan
NC_035108.1	398603	494096	84	-nan
NC_035108.1	398603	494309	81	0.00526033
NC_035108.1	398603	494317	82	-nan
NC_035108.1	398603	494340	82	-nan
NC_035108.1	398603	494341	82	-nan
NC_035108.1	398603	494346	82	0.0202469
NC_035108.1	398603	494365	82	-nan
NC_035108.1	398603	494512	82	-nan
NC_035108.1	398603	494518	82	-nan
NC_035108.1	398603	494525	82	-nan
NC_035108.1	398603	494528	82	-nan
NC_035108.1	398603	494531	82	0.0622785
NC_035108.1	398603	494542	82	0.0202469
NC_035108.1	398603	494544	82	-nan
NC_035108.1	398603	494545	82	-nan
NC_035108.1	398603	494546	82	-nan
NC_035108.1	398603	494550	82	-nan
NC_035108.1	398603	494565	82	-nan
NC_035108.1	398603	494567	82	-nan
NC_035108.1	398612	410646	84	-nan
NC_035108.1	398612	410664	84	-nan
NC_035108.1	398612	410688	84	-nan
NC_035108.1	398612	410795	83	0.00623785
NC_035108.1	398612	410797	82	0.00523736
NC_035108.1	398612	410808	83	-nan
NC_035108.1	398612	410817	83	-nan
NC_035108.1	398612	410853	83	0.0310148
NC_035108.1	398612	419107	85	0.0224112
NC_035108.1	398612	433939	74	-nan
NC_035108.1	398612	437057	83	-nan
NC_035108.1	398612	437060	83	-nan
NC_035108.1	398612	437078	83	-nan
NC_035108.1	398612	437090	80	0.00388727
NC_035108.1	398612	437100	83	-nan
NC_035108.1	398612	437102	83	-nan
NC_035108.1	398612	437105	83	-nan
NC_035108.1	398612	437106	83	-nan
NC_035108.1	398612	437116	83	-nan
NC_035108.1	398612	438235	80	0.00166664
NC_035108.1	398612	438251	79	0.0153848
NC_035108.1	398612	438262	80	-nan
NC_035108.1	398612	438267	80	-nan
NC_035108.1	398612	438277	79	0.0153848
NC_035108.1	398612	438282	80	-nan
NC_035108.1	398612	438420	79	-nan
NC_035108.1	398612	438441	80	-nan
NC_035108.1	398612	438456	79	0.0153848
NC_035108.1	398612	438462	80	-nan
NC_035108.1	398612	438468	80	-nan
NC_035108.1	398612	438472	79	0.0153848
NC_035108.1	398612	438475	79	0.0153848
NC_035108.1	398612	438486	79	0.0153848
NC_035108.1	398612	493827	83	-nan
NC_035108.1	398612	493842	83	-nan
NC_035108.1	398612	493848	82	0.0728545
NC_035108.1	398612	493854	83	-nan
NC_035108.1	398612	494052	83	-nan
NC_035108.1	398612	494063	82	0.0728545
NC_035108.1	398612	494083	83	-nan
NC_035108.1	398612	494084	83	-nan
NC_035108.1	398612	494092	83	-nan
NC_035108.1	398612	494096	83	-nan
NC_035108.1	398612	494309	81	0.0346363
NC_035108.1	398612	494317	81	-nan
NC_035108.1	398612	494340	81	-nan
NC_035108.1	398612	494341	81	-nan
NC_035108.1	398612	494346	81	0.01225
NC_035108.1	398612	494365	81	-nan
NC_035108.1	398612	494512	81	-nan
NC_035108.1	398612	494518	81	-nan
NC_035108.1	398612	494525	81	-nan
NC_035108.1	398612	494528	81	-nan
NC_035108.1	398612	494531	81	0.0376923
NC_035108.1	398612	494542	81	0.01225
NC_035108.1	398612	494544	81	-nan
NC_035108.1	398612	494545	81	-nan
NC_035108.1	398612	494546	81	-nan
NC_035108.1	398612	494550	81	-nan
NC_035108.1	398612	494565	81	-nan
NC_035108.1	398612	494567	81	-nan
NC_035108.1	398624	410646	86	-nan
NC_035108.1	398624	410664	86	-nan
NC_035108.1	398624	410688	86	-nan
NC_035108.1	398624	410795	85	0.0112931
NC_035108.1	398624	410797	84	0.00451958
NC_035108.1	398624	410808	85	-nan
NC_035108.1	398624	410817	85	-nan
NC_035108.1	398624	410853	85	0.00654316
NC_035108.1	398624	419107	87	0.00638218
NC_035108.1	398624	433939	76	-nan
NC_035108.1	398624	437057	85	-nan
NC_035108.1	398624	437060	85	-nan
NC_035108.1	398624	437078	85	-nan
NC_035108.1	398624	437090	82	0.0169605
NC_035108.1	398624	437100	85	-nan
NC_035108.1	398624	437102	85	-nan
NC_035108.1	398624	437105	85	-nan
NC_035108.1	398624	437106	85	-nan
NC_035108.1	398624	437116	85	-nan
NC_035108.1	398624	438235	82	0.00260457
NC_035108.1	398624	438251	82	0.240291
NC_035108.1	398624	438262	82	-nan
NC_035108.1	398624	438267	82	-nan
NC_035108.1	398624	438277	82	0.240291
NC_035108.1	398624	438282	82	-nan
NC_035108.1	398624	438420	81	-nan
NC_035108.1	398624	438441	82	-nan
NC_035108.1	398624	438456	82	0.240291
NC_035108.1	398624	438462	82	-nan
NC_035108.1	398624	438468	82	-nan
NC_035108.1	398624	438472	82	0.240291
NC_035108.1	398624	438475	82	0.240291
NC_035108.1	398624	438486	82	0.240291
NC_035108.1	398624	493827	86	-nan
NC_035108.1	398624	493842	86	-nan
NC_035108.1	398624	493848	84	0.00014637
NC_035108.1	398624	493854	86	-nan
NC_035108.1	398624	494052	86	-nan
NC_035108.1	398624	494063	84	0.00014637
NC_035108.1	398624	494083	86	-nan
NC_035108.1	398624	494084	86	-nan
NC_035108.1	398624	494092	86	-nan
NC_035108.1	398624	494096	86	-nan
NC_035108.1	398624	494309	83	0.0395709
NC_035108.1	398624	494317	84	-nan
NC_035108.1	398624	494340	84	-nan
NC_035108.1	398624	494341	84	-nan
NC_035108.1	398624	494346	84	0.00246889
NC_035108.1	398624	494365	84	-nan
NC_035108.1	398624	494512	84	-nan
NC_035108.1	398624	494518	84	-nan
NC_035108.1	398624	494525	84	-nan
NC_035108.1	398624	494528	84	-nan
NC_035108.1	398624	494531	84	0.415604
NC_035108.1	398624	494542	84	0.00246889
NC_035108.1	398624	494544	84	-nan
NC_035108.1	398624	494545	84	-nan
NC_035108.1	398624	494546	84	-nan
NC_035108.1	398624	494550	84	-nan
NC_035108.1	398624	494565	84	-nan
NC_035108.1	398624	494567	84	-nan
NC_035108.1	410646	419107	86	-nan
NC_035108.1	410646	433939	74	-nan
NC_035108.1	410646	437057	83	-nan
NC_035108.1	410646	437060	83	-nan
NC_035108.1	410646	437078	83	-nan
NC_035108.1	410646	437090	80	-nan
NC_035108.1	410646	437100	83	-nan
NC_035108.1	410646	437102	83	-nan
NC_035108.1	410646	437105	83	-nan
NC_035108.1	410646	437106	83	-nan
NC_035108.1	410646	437116	83	-nan
NC_035108.1	410646	438235	81	-nan
NC_035108.1	410646	438251	80	-nan
NC_035108.1	410646	438262	81	-nan
NC_035108.1	410646	438267	81	-nan
NC_035108.1	410646	438277	80	-nan
NC_035108.1	410646	438282	81	-nan
NC_035108.1	410646	438420	80	-nan
NC_035108.1	410646	438441	81	-nan
NC_035108.1	410646	438456	80	-nan
NC_035108.1	410646	438462	81	-nan
NC_035108.1	410646	438468	81	-nan
NC_035108.1	410646	438472	80	-nan
NC_035108.1	410646	438475	80	-nan
NC_035108.1	410646	438486	80	-nan
NC_035108.1	410646	493827	84	-nan
NC_035108.1	410646	493842	84	-nan
NC_035108.1	410646	493848	82	-nan
NC_035108.1	410646	493854	84	-nan
NC_035108.1	410646	494052	84	-nan
NC_035108.1	410646	494063	82	-nan
NC_035108.1	410646	494083	84	-nan
NC_035108.1	410646	494084	84	-nan
NC_035108.1	410646	494092	84	-nan
NC_035108.1	410646	494096	84	-nan
NC_035108.1	410646	494309	81	-nan
NC_035108.1	410646	494317	82	-nan
NC_035108.1	410646	494340	82	-nan
NC_035108.1	410646	494341	82	-nan
NC_035108.1	410646	494346	82	-nan
NC_035108.1	410646	494365	82	-nan
NC_035108.1	410646	494512	82	-nan
NC_035108.1	410646	494518	82	-nan
NC_035108.1	410646	494525	82	-nan
NC_035108.1	410646	494528	82	-nan
NC_035108.1	410646	494531	82	-nan
NC_035108.1	410646	494542	82	-nan
NC_035108.1	410646	494544	82	-nan
NC_035108.1	410646	494545	82	-nan
NC_035108.1	410646	494546	82	-nan
NC_035108.1	410646	494550	82	-nan
NC_035108.1	410646	494565	82	-nan
NC_035108.1	410646	494567	82	-nan
NC_035108.1	410664	419107	86	-nan
NC_035108.1	410664	433939	74	-nan
NC_035108.1	410664	437057	83	-nan
NC_035108.1	410664	437060	83	-nan
NC_035108.1	410664	437078	83	-nan
NC_035108.1	410664	437090	80	-nan
NC_035108.1	410664	437100	83	-nan
NC_035108.1	410664	437102	83	-nan
NC_035108.1	410664	437105	83	-nan
NC_035108.1	410664	437106	83	-nan
NC_035108.1	410664	437116	83	-nan
NC_035108.1	410664	438235	81	-nan
NC_035108.1	410664	438251	80	-nan
NC_035108.1	410664	438262	81	-nan
NC_035108.1	410664	438267	81	-nan
NC_035108.1	410664	438277	80	-nan
NC_035108.1	410664	438282	81	-nan
NC_035108.1	410664	438420	80	-nan
NC_035108.1	410664	438441	81	-nan
NC_035108.1	410664	438456	80	-nan
NC_035108.1	410664	438462	81	-nan
NC_035108.1	410664	438468	81	-nan
NC_035108.1	410664	438472	80	-nan
NC_035108.1	410664	438475	80	-nan
NC_035108.1	410664	438486	80	-nan
NC_035108.1	410664	493827	84	-nan
NC_035108.1	410664	493842	84	-nan
NC_035108.1	410664	493848	82	-nan
NC_035108.1	410664	493854	84	-nan
NC_035108.1	410664	494052	84	-nan
NC_035108.1	410664	494063	82	-nan
NC_035108.1	410664	494083	84	-nan
NC_035108.1	410664	494084	84	-nan
NC_035108.1	410664	494092	84	-nan
NC_035108.1	410664	494096	84	-nan
NC_035108.1	410664	494309	81	-nan
NC_035108.1	410664	494317	82	-nan
NC_035108.1	410664	494340	82	-nan
NC_035108.1	410664	494341	82	-nan
NC_035108.1	410664	494346	82	-nan
NC_035108.1	410664	494365	82	-nan
NC_035108.1	410664	494512	82	-nan
NC_035108.1	410664	494518	82	-nan
NC_035108.1	410664	494525	82	-nan
NC_035108.1	410664	494528	82	-nan
NC_035108.1	410664	494531	82	-nan
NC_035108.1	410664	494542	82	-nan
NC_035108.1	410664	494544	82	-nan
NC_035108.1	410664	494545	82	-nan
NC_035108.1	410664	494546	82	-nan
NC_035108.1	410664	494550	82	-nan
NC_035108.1	410664	494565	82	-nan
NC_035108.1	410664	494567	82	-nan
NC_035108.1	410688	419107	86	-nan
NC_035108.1	410688	433939	74	-nan
NC_035108.1	410688	437057	83	-nan
NC_035108.1	410688	437060	83	-nan
NC_035108.1	410688	437078	83	-nan
NC_035108.1	410688	437090	80	-nan
NC_035108.1	410688	437100	83	-nan
NC_035108.1	410688	437102	83	-nan
NC_035108.1	410688	437105	83	-nan
NC_035108.1	410688	437106	83	-nan
NC_035108.1	410688	437116	83	-nan
NC_035108.1	410688	438235	81	-nan
NC_035108.1	410688	438251	80	-nan
NC_035108.1	410688	438262	81	-nan
NC_035108.1	410688	438267	81	-nan
NC_035108.1	410688	438277	80	-nan
NC_035108.1	410688	438282	81	-nan
NC_035108.1	410688	438420	80	-nan
NC_035108.1	410688	438441	81	-nan
NC_035108.1	410688	438456	80	-nan
NC_035108.1	410688	438462	81	-nan
NC_035108.1	410688	438468	81	-nan
NC_035108.1	410688	438472	80	-nan
NC_035108.1	410688	438475	80	-nan
NC_035108.1	410688	438486	80	-nan
NC_035108.1	410688	493827	84	-nan
NC_035108.1	410688	493842	84	-nan
NC_035108.1	410688	493848	82	-nan
NC_035108.1	410688	493854	84	-nan
NC_035108.1	410688	494052	84	-nan
NC_035108.1	410688	494063	82	-nan
NC_035108.1	410688	494083	84	-nan
NC_035108.1	410688	494084	84	-nan
NC_035108.1	410688	494092	84	-nan
NC_035108.1	410688	494096	84	-nan
NC_035108.1	410688	494309	81	-nan
NC_035108.1	410688	494317	82	-nan
NC_035108.1	410688	494340	82	-nan
NC_035108.1	410688	494341	82	-nan
NC_035108.1	410688	494346	82	-nan
NC_035108.1	410688	494365	82	-nan
NC_035108.1	410688	494512	82	-nan
NC_035108.1	410688	494518	82	-nan
NC_035108.1	410688	494525	82	-nan
NC_035108.1	410688	494528	82	-nan
NC_035108.1	410688	494531	82	-nan
NC_035108.1	410688	494542	82	-nan
NC_035108.1	410688	494544	82	-nan
NC_035108.1	410688	494545	82	-nan
NC_035108.1	410688	494546	82	-nan
NC_035108.1	410688	494550	82	-nan
NC_035108.1	410688	494565	82	-nan
NC_035108.1	410688	494567	82	-nan
NC_035108.1	410795	419107	85	0.001347
NC_035108.1	410795	433939	74	-nan
NC_035108.1	410795	437057	82	-nan
NC_035108.1	410795	437060	82	-nan
NC_035108.1	410795	437078	82	-nan
NC_035108.1	410795	437090	79	0.0114507
NC_035108.1	410795	437100	82	-nan
NC_035108.1	410795	437102	82	-nan
NC_035108.1	410795	437105	82	-nan
NC_035108.1	410795	437106	82	-nan
NC_035108.1	410795	437116	82	-nan
NC_035108.1	410795	438235	80	0.000754464
NC_035108.1	410795	438251	79	0.0127419
NC_035108.1	410795	438262	80	-nan
NC_035108.1	410795	438267	80	-nan
NC_035108.1	410795	438277	79	0.0127419
NC_035108.1	410795	438282	80	-nan
NC_035108.1	410795	438420	79	-nan
NC_035108.1	410795	438441	80	-nan
NC_035108.1	410795	438456	79	0.0127419
NC_035108.1	410795	438462	80	-nan
NC_035108.1	410795	438468	80	-nan
NC_035108.1	410795	438472	79	0.0127419
NC_035108.1	410795	438475	79	0.0127419
NC_035108.1	410795	438486	79	0.0127419
NC_035108.1	410795	493827	83	-nan
NC_035108.1	410795	493842	83	-nan
NC_035108.1	410795	493848	81	0.0165548
NC_035108.1	410795	493854	83	-nan
NC_035108.1	410795	494052	83	-nan
NC_035108.1	410795	494063	81	0.0165548
NC_035108.1	410795	494083	83	-nan
NC_035108.1	410795	494084	83	-nan
NC_035108.1	410795	494092	83	-nan
NC_035108.1	410795	494096	83	-nan
NC_035108.1	410795	494309	80	0.00224715
NC_035108.1	410795	494317	81	-nan
NC_035108.1	410795	494340	81	-nan
NC_035108.1	410795	494341	81	-nan
NC_035108.1	410795	494346	81	0.000735294
NC_035108.1	410795	494365	81	-nan
NC_035108.1	410795	494512	81	-nan
NC_035108.1	410795	494518	81	-nan
NC_035108.1	410795	494525	81	-nan
NC_035108.1	410795	494528	81	-nan
NC_035108.1	410795	494531	81	0.00226244
NC_035108.1	410795	494542	81	0.000735294
NC_035108.1	410795	494544	81	-nan
NC_035108.1	410795	494545	81	-nan
NC_035108.1	410795	494546	81	-nan
NC_035108.1	410795	494550	81	-nan
NC_035108.1	410795	494565	81	-nan
NC_035108.1	410795	494567	81	-nan
NC_035108.1	410797	419107	84	0.00546866
NC_035108.1	410797	433939	73	-nan
NC_035108.1	410797	437057	81	-nan
NC_035108.1	410797	437060	81	-nan
NC_035108.1	410797	437078	81	-nan
NC_035108.1	410797	437090	78	0.0045344
NC_035108.1	410797	437100	81	-nan
NC_035108.1	410797	437102	81	-nan
NC_035108.1	410797	437105	81	-nan
NC_035108.1	410797	437106	81	-nan
NC_035108.1	410797	437116	81	-nan
NC_035108.1	410797	438235	79	0.00310049
NC_035108.1	410797	438251	78	0.00511617
NC_035108.1	410797	438262	79	-nan
NC_035108.1	410797	438267	79	-nan
NC_035108.1	410797	438277	78	0.00511617
NC_035108.1	410797	438282	79	-nan
NC_035108.1	410797	438420	78	-nan
NC_035108.1	410797	438441	79	-nan
NC_035108.1	410797	438456	78	0.00511617
NC_035108.1	410797	438462	79	-nan
NC_035108.1	410797	438468	79	-nan
NC_035108.1	410797	438472	78	0.00511617
NC_035108.1	410797	438475	78	0.00511617
NC_035108.1	410797	438486	78	0.00511617
NC_035108.1	410797	493827	82	-nan
NC_035108.1	410797	493842	82	-nan
NC_035108.1	410797	493848	80	0.016651
NC_035108.1	410797	493854	82	-nan
NC_035108.1	410797	494052	82	-nan
NC_035108.1	410797	494063	80	0.016651
NC_035108.1	410797	494083	82	-nan
NC_035108.1	410797	494084	82	-nan
NC_035108.1	410797	494092	82	-nan
NC_035108.1	410797	494096	82	-nan
NC_035108.1	410797	494309	79	0.0413591
NC_035108.1	410797	494317	80	-nan
NC_035108.1	410797	494340	80	-nan
NC_035108.1	410797	494341	80	-nan
NC_035108.1	410797	494346	80	0.00278805
NC_035108.1	410797	494365	80	-nan
NC_035108.1	410797	494512	80	-nan
NC_035108.1	410797	494518	80	-nan
NC_035108.1	410797	494525	80	-nan
NC_035108.1	410797	494528	80	-nan
NC_035108.1	410797	494531	80	0.00858141
NC_035108.1	410797	494542	80	0.00278805
NC_035108.1	410797	494544	80	-nan
NC_035108.1	410797	494545	80	-nan
NC_035108.1	410797	494546	80	-nan
NC_035108.1	410797	494550	80	-nan
NC_035108.1	410797	494565	80	-nan
NC_035108.1	410797	494567	80	-nan
NC_035108.1	410808	419107	85	-nan
NC_035108.1	410808	433939	74	-nan
NC_035108.1	410808	437057	82	-nan
NC_035108.1	410808	437060	82	-nan
NC_035108.1	410808	437078	82	-nan
NC_035108.1	410808	437090	79	-nan
NC_035108.1	410808	437100	82	-nan
NC_035108.1	410808	437102	82	-nan
NC_035108.1	410808	437105	82	-nan
NC_035108.1	410808	437106	82	-nan
NC_035108.1	410808	437116	82	-nan
NC_035108.1	410808	438235	80	-nan
NC_035108.1	410808	438251	79	-nan
NC_035108.1	410808	438262	80	-nan
NC_035108.1	410808	438267	80	-nan
NC_035108.1	410808	438277	79	-nan
NC_035108.1	410808	438282	80	-nan
NC_035108.1	410808	438420	79	-nan
NC_035108.1	410808	438441	80	-nan
NC_035108.1	410808	438456	79	-nan
NC_035108.1	410808	438462	80	-nan
NC_035108.1	410808	438468	80	-nan
NC_035108.1	410808	438472	79	-nan
NC_035108.1	410808	438475	79	-nan
NC_035108.1	410808	438486	79	-nan
NC_035108.1	410808	493827	83	-nan
NC_035108.1	410808	493842	83	-nan
NC_035108.1	410808	493848	81	-nan
NC_035108.1	410808	493854	83	-nan
NC_035108.1	410808	494052	83	-nan
NC_035108.1	410808	494063	81	-nan
NC_035108.1	410808	494083	83	-nan
NC_035108.1	410808	494084	83	-nan
NC_035108.1	410808	494092	83	-nan
NC_035108.1	410808	494096	83	-nan
NC_035108.1	410808	494309	80	-nan
NC_035108.1	410808	494317	81	-nan
NC_035108.1	410808	494340	81	-nan
NC_035108.1	410808	494341	81	-nan
NC_035108.1	410808	494346	81	-nan
NC_035108.1	410808	494365	81	-nan
NC_035108.1	410808	494512	81	-nan
NC_035108.1	410808	494518	81	-nan
NC_035108.1	410808	494525	81	-nan
NC_035108.1	410808	494528	81	-nan
NC_035108.1	410808	494531	81	-nan
NC_035108.1	410808	494542	81	-nan
NC_035108.1	410808	494544	81	-nan
NC_035108.1	410808	494545	81	-nan
NC_035108.1	410808	494546	81	-nan
NC_035108.1	410808	494550	81	-nan
NC_035108.1	410808	494565	81	-nan
NC_035108.1	410808	494567	81	-nan
NC_035108.1	410817	419107	85	-nan
NC_035108.1	410817	433939	74	-nan
NC_035108.1	410817	437057	82	-nan
NC_035108.1	410817	437060	82	-nan
NC_035108.1	410817	437078	82	-nan
NC_035108.1	410817	437090	79	-nan
NC_035108.1	410817	437100	82	-nan
NC_035108.1	410817	437102	82	-nan
NC_035108.1	410817	437105	82	-nan
NC_035108.1	410817	437106	82	-nan
NC_035108.1	410817	437116	82	-nan
NC_035108.1	410817	438235	80	-nan
NC_035108.1	410817	438251	79	-nan
NC_035108.1	410817	438262	80	-nan
NC_035108.1	410817	438267	80	-nan
NC_035108.1	410817	438277	79	-nan
NC_035108.1	410817	438282	80	-nan
NC_035108.1	410817	438420	79	-nan
NC_035108.1	410817	438441	80	-nan
NC_035108.1	410817	438456	79	-nan
NC_035108.1	410817	438462	80	-nan
NC_035108.1	410817	438468	80	-nan
NC_035108.1	410817	438472	79	-nan
NC_035108.1	410817	438475	79	-nan
NC_035108.1	410817	438486	79	-nan
NC_035108.1	410817	493827	83	-nan
NC_035108.1	410817	493842	83	-nan
NC_035108.1	410817	493848	81	-nan
NC_035108.1	410817	493854	83	-nan
NC_035108.1	410817	494052	83	-nan
NC_035108.1	410817	494063	81	-nan
NC_035108.1	410817	494083	83	-nan
NC_035108.1	410817	494084	83	-nan
NC_035108.1	410817	494092	83	-nan
NC_035108.1	410817	494096	83	-nan
NC_035108.1	410817	494309	80	-nan
NC_035108.1	410817	494317	81	-nan
NC_035108.1	410817	494340	81	-nan
NC_035108.1	410817	494341	81	-nan
NC_035108.1	410817	494346	81	-nan
NC_035108.1	410817	494365	81	-nan
NC_035108.1	410817	494512	81	-nan
NC_035108.1	410817	494518	81	-nan
NC_035108.1	410817	494525	81	-nan
NC_035108.1	410817	494528	81	-nan
NC_035108.1	410817	494531	81	-nan
NC_035108.1	410817	494542	81	-nan
NC_035108.1	410817	494544	81	-nan
NC_035108.1	410817	494545	81	-nan
NC_035108.1	410817	494546	81	-nan
NC_035108.1	410817	494550	81	-nan
NC_035108.1	410817	494565	81	-nan
NC_035108.1	410817	494567	81	-nan
NC_035108.1	410853	419107	85	0.0723014
NC_035108.1	410853	433939	74	-nan
NC_035108.1	410853	437057	82	-nan
NC_035108.1	410853	437060	82	-nan
NC_035108.1	410853	437078	82	-nan
NC_035108.1	410853	437090	79	0.00844849
NC_035108.1	410853	437100	82	-nan
NC_035108.1	410853	437102	82	-nan
NC_035108.1	410853	437105	82	-nan
NC_035108.1	410853	437106	82	-nan
NC_035108.1	410853	437116	82	-nan
NC_035108.1	410853	438235	80	0.000436491
NC_035108.1	410853	438251	79	0.00736939
NC_035108.1	410853	438262	80	-nan
NC_035108.1	410853	438267	80	-nan
NC_035108.1	410853	438277	79	0.00736939
NC_035108.1	410853	438282	80	-nan
NC_035108.1	410853	438420	79	-nan
NC_035108.1	410853	438441	80	-nan
NC_035108.1	410853	438456	79	0.00736939
NC_035108.1	410853	438462	80	-nan
NC_035108.1	410853	438468	80	-nan
NC_035108.1	410853	438472	79	0.00736939
NC_035108.1	410853	438475	79	0.00736939
NC_035108.1	410853	438486	79	0.00736939
NC_035108.1	410853	493827	83	-nan
NC_035108.1	410853	493842	83	-nan
NC_035108.1	410853	493848	81	0.00958067
NC_035108.1	410853	493854	83	-nan
NC_035108.1	410853	494052	83	-nan
NC_035108.1	410853	494063	81	0.00958067
NC_035108.1	410853	494083	83	-nan
NC_035108.1	410853	494084	83	-nan
NC_035108.1	410853	494092	83	-nan
NC_035108.1	410853	494096	83	-nan
NC_035108.1	410853	494309	80	0.00798478
NC_035108.1	410853	494317	81	-nan
NC_035108.1	410853	494340	81	-nan
NC_035108.1	410853	494341	81	-nan
NC_035108.1	410853	494346	81	0.000425532
NC_035108.1	410853	494365	81	-nan
NC_035108.1	410853	494512	81	-nan
NC_035108.1	410853	494518	81	-nan
NC_035108.1	410853	494525	81	-nan
NC_035108.1	410853	494528	81	-nan
NC_035108.1	410853	494531	81	0.00130933
NC_035108.1	410853	494542	81	0.000425532
NC_035108.1	410853	494544	81	-nan
NC_035108.1	410853	494545	81	-nan
NC_035108.1	410853	494546	81	-nan
NC_035108.1	410853	494550	81	-nan
NC_035108.1	410853	494565	81	-nan
NC_035108.1	410853	494567	81	-nan
NC_035108.1	419107	433939	76	-nan
NC_035108.1	419107	437057	84	-nan
NC_035108.1	419107	437060	84	-nan
NC_035108.1	419107	437078	84	-nan
NC_035108.1	419107	437090	81	0.00562588
NC_035108.1	419107	437100	84	-nan
NC_035108.1	419107	437102	84	-nan
NC_035108.1	419107	437105	84	-nan
NC_035108.1	419107	437106	84	-nan
NC_035108.1	419107	437116	84	-nan
NC_035108.1	419107	438235	83	0.000301114
NC_035108.1	419107	438251	82	0.00504187
NC_035108.1	419107	438262	83	-nan
NC_035108.1	419107	438267	83	-nan
NC_035108.1	419107	438277	82	0.00504187
NC_035108.1	419107	438282	83	-nan
NC_035108.1	419107	438420	82	-nan
NC_035108.1	419107	438441	83	-nan
NC_035108.1	419107	438456	82	0.00504187
NC_035108.1	419107	438462	83	-nan
NC_035108.1	419107	438468	83	-nan
NC_035108.1	419107	438472	82	0.00504187
NC_035108.1	419107	438475	82	0.00504187
NC_035108.1	419107	438486	82	0.00504187
NC_035108.1	419107	493827	85	-nan
NC_035108.1	419107	493842	85	-nan
NC_035108.1	419107	493848	84	0.00696864
NC_035108.1	419107	493854	85	-nan
NC_035108.1	419107	494052	85	-nan
NC_035108.1	419107	494063	84	0.00696864
NC_035108.1	419107	494083	85	-nan
NC_035108.1	419107	494084	85	-nan
NC_035108.1	419107	494092	85	-nan
NC_035108.1	419107	494096	85	-nan
NC_035108.1	419107	494309	83	0.00713896
NC_035108.1	419107	494317	84	-nan
NC_035108.1	419107	494340	84	-nan
NC_035108.1	419107	494341	84	-nan
NC_035108.1	419107	494346	84	0.000293858
NC_035108.1	419107	494365	84	-nan
NC_035108.1	419107	494512	84	-nan
NC_035108.1	419107	494518	84	-nan
NC_035108.1	419107	494525	84	-nan
NC_035108.1	419107	494528	84	-nan
NC_035108.1	419107	494531	84	0.000903342
NC_035108.1	419107	494542	84	0.000293858
NC_035108.1	419107	494544	84	-nan
NC_035108.1	419107	494545	84	-nan
NC_035108.1	419107	494546	84	-nan
NC_035108.1	419107	494550	84	-nan
NC_035108.1	419107	494565	84	-nan
NC_035108.1	419107	494567	84	-nan
NC_035108.1	433939	437057	75	-nan
NC_035108.1	433939	437060	75	-nan
NC_035108.1	433939	437078	75	-nan
NC_035108.1	433939	437090	72	-nan
NC_035108.1	433939	437100	75	-nan
NC_035108.1	433939	437102	75	-nan
NC_035108.1	433939	437105	75	-nan
NC_035108.1	433939	437106	75	-nan
NC_035108.1	433939	437116	75	-nan
NC_035108.1	433939	438235	72	-nan
NC_035108.1	433939	438251	72	-nan
NC_035108.1	433939	438262	72	-nan
NC_035108.1	433939	438267	72	-nan
NC_035108.1	433939	438277	72	-nan
NC_035108.1	433939	438282	72	-nan
NC_035108.1	433939	438420	72	-nan
NC_035108.1	433939	438441	72	-nan
NC_035108.1	433939	438456	72	-nan
NC_035108.1	433939	438462	72	-nan
NC_035108.1	433939	438468	72	-nan
NC_035108.1	433939	438472	72	-nan
NC_035108.1	433939	438475	72	-nan
NC_035108.1	433939	438486	72	-nan
NC_035108.1	433939	493827	76	-nan
NC_035108.1	433939	493842	76	-nan
NC_035108.1	433939	493848	75	-nan
NC_035108.1	433939	493854	76	-nan
NC_035108.1	433939	494052	76	-nan
NC_035108.1	433939	494063	75	-nan
NC_035108.1	433939	494083	76	-nan
NC_035108.1	433939	494084	76	-nan
NC_035108.1	433939	494092	76	-nan
NC_035108.1	433939	494096	76	-nan
NC_035108.1	433939	494309	73	-nan
NC_035108.1	433939	494317	74	-nan
NC_035108.1	433939	494340	74	-nan
NC_035108.1	433939	494341	74	-nan
NC_035108.1	433939	494346	74	-nan
NC_035108.1	433939	494365	74	-nan
NC_035108.1	433939	494512	74	-nan
NC_035108.1	433939	494518	74	-nan
NC_035108.1	433939	494525	74	-nan
NC_035108.1	433939	494528	74	-nan
NC_035108.1	433939	494531	74	-nan
NC_035108.1	433939	494542	74	-nan
NC_035108.1	433939	494544	74	-nan
NC_035108.1	433939	494545	74	-nan
NC_035108.1	433939	494546	74	-nan
NC_035108.1	433939	494550	74	-nan
NC_035108.1	433939	494565	74	-nan
NC_035108.1	433939	494567	74	-nan
NC_035108.1	437057	438235	79	-nan
NC_035108.1	437057	438251	79	-nan
NC_035108.1	437057	438262	79	-nan
NC_035108.1	437057	438267	79	-nan
NC_035108.1	437057	438277	79	-nan
NC_035108.1	437057	438282	79	-nan
NC_035108.1	437057	438420	78	-nan
NC_035108.1	437057	438441	79	-nan
NC_035108.1	437057	438456	79	-nan
NC_035108.1	437057	438462	79	-nan
NC_035108.1	437057	438468	79	-nan
NC_035108.1	437057	438472	79	-nan
NC_035108.1	437057	438475	79	-nan
NC_035108.1	437057	438486	79	-nan
NC_035108.1	437057	493827	83	-nan
NC_035108.1	437057	493842	83	-nan
NC_035108.1	437057	493848	81	-nan
NC_035108.1	437057	493854	83	-nan
NC_035108.1	437057	494052	83	-nan
NC_035108.1	437057	494063	81	-nan
NC_035108.1	437057	494083	83	-nan
NC_035108.1	437057	494084	83	-nan
NC_035108.1	437057	494092	83	-nan
NC_035108.1	437057	494096	83	-nan
NC_035108.1	437057	494309	80	-nan
NC_035108.1	437057	494317	81	-nan
NC_035108.1	437057	494340	81	-nan
NC_035108.1	437057	494341	81	-nan
NC_035108.1	437057	494346	81	-nan
NC_035108.1	437057	494365	81	-nan
NC_035108.1	437057	494512	81	-nan
NC_035108.1	437057	494518	81	-nan
NC_035108.1	437057	494525	81	-nan
NC_035108.1	437057	494528	81	-nan
NC_035108.1	437057	494531	81	-nan
NC_035108.1	437057	494542	81	-nan
NC_035108.1	437057	494544	81	-nan
NC_035108.1	437057	494545	81	-nan
NC_035108.1	437057	494546	81	-nan
NC_035108.1	437057	494550	81	-nan
NC_035108.1	437057	494565	81	-nan
NC_035108.1	437057	494567	81	-nan
NC_035108.1	437057	537036	74	-nan
NC_035108.1	437060	438235	79	-nan
NC_035108.1	437060	438251	79	-nan
NC_035108.1	437060	438262	79	-nan
NC_035108.1	437060	438267	79	-nan
NC_035108.1	437060	438277	79	-nan
NC_035108.1	437060	438282	79	-nan
NC_035108.1	437060	438420	78	-nan
NC_035108.1	437060	438441	79	-nan
NC_035108.1	437060	438456	79	-nan
NC_035108.1	437060	438462	79	-nan
NC_035108.1	437060	438468	79	-nan
NC_035108.1	437060	438472	79	-nan
NC_035108.1	437060	438475	79	-nan
NC_035108.1	437060	438486	79	-nan
NC_035108.1	437060	493827	83	-nan
NC_035108.1	437060	493842	83	-nan
NC_035108.1	437060	493848	81	-nan
NC_035108.1	437060	493854	83	-nan
NC_035108.1	437060	494052	83	-nan
NC_035108.1	437060	494063	81	-nan
NC_035108.1	437060	494083	83	-nan
NC_035108.1	437060	494084	83	-nan
NC_035108.1	437060	494092	83	-nan
NC_035108.1	437060	494096	83	-nan
NC_035108.1	437060	494309	80	-nan
NC_035108.1	437060	494317	81	-nan
NC_035108.1	437060	494340	81	-nan
NC_035108.1	437060	494341	81	-nan
NC_035108.1	437060	494346	81	-nan
NC_035108.1	437060	494365	81	-nan
NC_035108.1	437060	494512	81	-nan
NC_035108.1	437060	494518	81	-nan
NC_035108.1	437060	494525	81	-nan
NC_035108.1	437060	494528	81	-nan
NC_035108.1	437060	494531	81	-nan
NC_035108.1	437060	494542	81	-nan
NC_035108.1	437060	494544	81	-nan
NC_035108.1	437060	494545	81	-nan
NC_035108.1	437060	494546	81	-nan
NC_035108.1	437060	494550	81	-nan
NC_035108.1	437060	494565	81	-nan
NC_035108.1	437060	494567	81	-nan
NC_035108.1	437060	537036	74	-nan
NC_035108.1	437078	438235	79	-nan
NC_035108.1	437078	438251	79	-nan
NC_035108.1	437078	438262	79	-nan
NC_035108.1	437078	438267	79	-nan
NC_035108.1	437078	438277	79	-nan
NC_035108.1	437078	438282	79	-nan
NC_035108.1	437078	438420	78	-nan
NC_035108.1	437078	438441	79	-nan
NC_035108.1	437078	438456	79	-nan
NC_035108.1	437078	438462	79	-nan
NC_035108.1	437078	438468	79	-nan
NC_035108.1	437078	438472	79	-nan
NC_035108.1	437078	438475	79	-nan
NC_035108.1	437078	438486	79	-nan
NC_035108.1	437078	493827	83	-nan
NC_035108.1	437078	493842	83	-nan
NC_035108.1	437078	493848	81	-nan
NC_035108.1	437078	493854	83	-nan
NC_035108.1	437078	494052	83	-nan
NC_035108.1	437078	494063	81	-nan
NC_035108.1	437078	494083	83	-nan
NC_035108.1	437078	494084	83	-nan
NC_035108.1	437078	494092	83	-nan
NC_035108.1	437078	494096	83	-nan
NC_035108.1	437078	494309	80	-nan
NC_035108.1	437078	494317	81	-nan
NC_035108.1	437078	494340	81	-nan
NC_035108.1	437078	494341	81	-nan
NC_035108.1	437078	494346	81	-nan
NC_035108.1	437078	494365	81	-nan
NC_035108.1	437078	494512	81	-nan
NC_035108.1	437078	494518	81	-nan
NC_035108.1	437078	494525	81	-nan
NC_035108.1	437078	494528	81	-nan
NC_035108.1	437078	494531	81	-nan
NC_035108.1	437078	494542	81	-nan
NC_035108.1	437078	494544	81	-nan
NC_035108.1	437078	494545	81	-nan
NC_035108.1	437078	494546	81	-nan
NC_035108.1	437078	494550	81	-nan
NC_035108.1	437078	494565	81	-nan
NC_035108.1	437078	494567	81	-nan
NC_035108.1	437078	537036	74	-nan
NC_035108.1	437090	438235	78	0.0593692
NC_035108.1	437090	438251	78	0.00556298
NC_035108.1	437090	438262	78	-nan
NC_035108.1	437090	438267	78	-nan
NC_035108.1	437090	438277	78	0.00556298
NC_035108.1	437090	438282	78	-nan
NC_035108.1	437090	438420	77	-nan
NC_035108.1	437090	438441	78	-nan
NC_035108.1	437090	438456	78	0.00556298
NC_035108.1	437090	438462	78	-nan
NC_035108.1	437090	438468	78	-nan
NC_035108.1	437090	438472	78	0.00556298
NC_035108.1	437090	438475	78	0.00556298
NC_035108.1	437090	438486	78	0.00556298
NC_035108.1	437090	493827	80	-nan
NC_035108.1	437090	493842	80	-nan
NC_035108.1	437090	493848	78	0.0126109
NC_035108.1	437090	493854	80	-nan
NC_035108.1	437090	494052	80	-nan
NC_035108.1	437090	494063	78	0.0126109
NC_035108.1	437090	494083	80	-nan
NC_035108.1	437090	494084	80	-nan
NC_035108.1	437090	494092	80	-nan
NC_035108.1	437090	494096	80	-nan
NC_035108.1	437090	494309	78	0.0384245
NC_035108.1	437090	494317	79	-nan
NC_035108.1	437090	494340	79	-nan
NC_035108.1	437090	494341	79	-nan
NC_035108.1	437090	494346	79	0.0028148
NC_035108.1	437090	494365	79	-nan
NC_035108.1	437090	494512	79	-nan
NC_035108.1	437090	494518	79	-nan
NC_035108.1	437090	494525	79	-nan
NC_035108.1	437090	494528	79	-nan
NC_035108.1	437090	494531	79	0.00866661
NC_035108.1	437090	494542	79	0.0028148
NC_035108.1	437090	494544	79	-nan
NC_035108.1	437090	494545	79	-nan
NC_035108.1	437090	494546	79	-nan
NC_035108.1	437090	494550	79	-nan
NC_035108.1	437090	494565	79	-nan
NC_035108.1	437090	494567	79	-nan
NC_035108.1	437090	537036	72	0.0519215
NC_035108.1	437100	438235	79	-nan
NC_035108.1	437100	438251	79	-nan
NC_035108.1	437100	438262	79	-nan
NC_035108.1	437100	438267	79	-nan
NC_035108.1	437100	438277	79	-nan
NC_035108.1	437100	438282	79	-nan
NC_035108.1	437100	438420	78	-nan
NC_035108.1	437100	438441	79	-nan
NC_035108.1	437100	438456	79	-nan
NC_035108.1	437100	438462	79	-nan
NC_035108.1	437100	438468	79	-nan
NC_035108.1	437100	438472	79	-nan
NC_035108.1	437100	438475	79	-nan
NC_035108.1	437100	438486	79	-nan
NC_035108.1	437100	493827	83	-nan
NC_035108.1	437100	493842	83	-nan
NC_035108.1	437100	493848	81	-nan
NC_035108.1	437100	493854	83	-nan
NC_035108.1	437100	494052	83	-nan
NC_035108.1	437100	494063	81	-nan
NC_035108.1	437100	494083	83	-nan
NC_035108.1	437100	494084	83	-nan
NC_035108.1	437100	494092	83	-nan
NC_035108.1	437100	494096	83	-nan
NC_035108.1	437100	494309	80	-nan
NC_035108.1	437100	494317	81	-nan
NC_035108.1	437100	494340	81	-nan
NC_035108.1	437100	494341	81	-nan
NC_035108.1	437100	494346	81	-nan
NC_035108.1	437100	494365	81	-nan
NC_035108.1	437100	494512	81	-nan
NC_035108.1	437100	494518	81	-nan
NC_035108.1	437100	494525	81	-nan
NC_035108.1	437100	494528	81	-nan
NC_035108.1	437100	494531	81	-nan
NC_035108.1	437100	494542	81	-nan
NC_035108.1	437100	494544	81	-nan
NC_035108.1	437100	494545	81	-nan
NC_035108.1	437100	494546	81	-nan
NC_035108.1	437100	494550	81	-nan
NC_035108.1	437100	494565	81	-nan
NC_035108.1	437100	494567	81	-nan
NC_035108.1	437100	537036	74	-nan
NC_035108.1	437102	438235	79	-nan
NC_035108.1	437102	438251	79	-nan
NC_035108.1	437102	438262	79	-nan
NC_035108.1	437102	438267	79	-nan
NC_035108.1	437102	438277	79	-nan
NC_035108.1	437102	438282	79	-nan
NC_035108.1	437102	438420	78	-nan
NC_035108.1	437102	438441	79	-nan
NC_035108.1	437102	438456	79	-nan
NC_035108.1	437102	438462	79	-nan
NC_035108.1	437102	438468	79	-nan
NC_035108.1	437102	438472	79	-nan
NC_035108.1	437102	438475	79	-nan
NC_035108.1	437102	438486	79	-nan
NC_035108.1	437102	493827	83	-nan
NC_035108.1	437102	493842	83	-nan
NC_035108.1	437102	493848	81	-nan
NC_035108.1	437102	493854	83	-nan
NC_035108.1	437102	494052	83	-nan
NC_035108.1	437102	494063	81	-nan
NC_035108.1	437102	494083	83	-nan
NC_035108.1	437102	494084	83	-nan
NC_035108.1	437102	494092	83	-nan
NC_035108.1	437102	494096	83	-nan
NC_035108.1	437102	494309	80	-nan
NC_035108.1	437102	494317	81	-nan
NC_035108.1	437102	494340	81	-nan
NC_035108.1	437102	494341	81	-nan
NC_035108.1	437102	494346	81	-nan
NC_035108.1	437102	494365	81	-nan
NC_035108.1	437102	494512	81	-nan
NC_035108.1	437102	494518	81	-nan
NC_035108.1	437102	494525	81	-nan
NC_035108.1	437102	494528	81	-nan
NC_035108.1	437102	494531	81	-nan
NC_035108.1	437102	494542	81	-nan
NC_035108.1	437102	494544	81	-nan
NC_035108.1	437102	494545	81	-nan
NC_035108.1	437102	494546	81	-nan
NC_035108.1	437102	494550	81	-nan
NC_035108.1	437102	494565	81	-nan
NC_035108.1	437102	494567	81	-nan
NC_035108.1	437102	537036	74	-nan
NC_035108.1	437105	438235	79	-nan
NC_035108.1	437105	438251	79	-nan
NC_035108.1	437105	438262	79	-nan
NC_035108.1	437105	438267	79	-nan
NC_035108.1	437105	438277	79	-nan
NC_035108.1	437105	438282	79	-nan
NC_035108.1	437105	438420	78	-nan
NC_035108.1	437105	438441	79	-nan
NC_035108.1	437105	438456	79	-nan
NC_035108.1	437105	438462	79	-nan
NC_035108.1	437105	438468	79	-nan
NC_035108.1	437105	438472	79	-nan
NC_035108.1	437105	438475	79	-nan
NC_035108.1	437105	438486	79	-nan
NC_035108.1	437105	493827	83	-nan
NC_035108.1	437105	493842	83	-nan
NC_035108.1	437105	493848	81	-nan
NC_035108.1	437105	493854	83	-nan
NC_035108.1	437105	494052	83	-nan
NC_035108.1	437105	494063	81	-nan
NC_035108.1	437105	494083	83	-nan
NC_035108.1	437105	494084	83	-nan
NC_035108.1	437105	494092	83	-nan
NC_035108.1	437105	494096	83	-nan
NC_035108.1	437105	494309	80	-nan
NC_035108.1	437105	494317	81	-nan
NC_035108.1	437105	494340	81	-nan
NC_035108.1	437105	494341	81	-nan
NC_035108.1	437105	494346	81	-nan
NC_035108.1	437105	494365	81	-nan
NC_035108.1	437105	494512	81	-nan
NC_035108.1	437105	494518	81	-nan
NC_035108.1	437105	494525	81	-nan
NC_035108.1	437105	494528	81	-nan
NC_035108.1	437105	494531	81	-nan
NC_035108.1	437105	494542	81	-nan
NC_035108.1	437105	494544	81	-nan
NC_035108.1	437105	494545	81	-nan
NC_035108.1	437105	494546	81	-nan
NC_035108.1	437105	494550	81	-nan
NC_035108.1	437105	494565	81	-nan
NC_035108.1	437105	494567	81	-nan
NC_035108.1	437105	537036	74	-nan
NC_035108.1	437106	438235	79	-nan
NC_035108.1	437106	438251	79	-nan
NC_035108.1	437106	438262	79	-nan
NC_035108.1	437106	438267	79	-nan
NC_035108.1	437106	438277	79	-nan
NC_035108.1	437106	438282	79	-nan
NC_035108.1	437106	438420	78	-nan
NC_035108.1	437106	438441	79	-nan
NC_035108.1	437106	438456	79	-nan
NC_035108.1	437106	438462	79	-nan
NC_035108.1	437106	438468	79	-nan
NC_035108.1	437106	438472	79	-nan
NC_035108.1	437106	438475	79	-nan
NC_035108.1	437106	438486	79	-nan
NC_035108.1	437106	493827	83	-nan
NC_035108.1	437106	493842	83	-nan
NC_035108.1	437106	493848	81	-nan
NC_035108.1	437106	493854	83	-nan
NC_035108.1	437106	494052	83	-nan
NC_035108.1	437106	494063	81	-nan
NC_035108.1	437106	494083	83	-nan
NC_035108.1	437106	494084	83	-nan
NC_035108.1	437106	494092	83	-nan
NC_035108.1	437106	494096	83	-nan
NC_035108.1	437106	494309	80	-nan
NC_035108.1	437106	494317	81	-nan
NC_035108.1	437106	494340	81	-nan
NC_035108.1	437106	494341	81	-nan
NC_035108.1	437106	494346	81	-nan
NC_035108.1	437106	494365	81	-nan
NC_035108.1	437106	494512	81	-nan
NC_035108.1	437106	494518	81	-nan
NC_035108.1	437106	494525	81	-nan
NC_035108.1	437106	494528	81	-nan
NC_035108.1	437106	494531	81	-nan
NC_035108.1	437106	494542	81	-nan
NC_035108.1	437106	494544	81	-nan
NC_035108.1	437106	494545	81	-nan
NC_035108.1	437106	494546	81	-nan
NC_035108.1	437106	494550	81	-nan
NC_035108.1	437106	494565	81	-nan
NC_035108.1	437106	494567	81	-nan
NC_035108.1	437106	537036	74	-nan
NC_035108.1	437116	438235	79	-nan
NC_035108.1	437116	438251	79	-nan
NC_035108.1	437116	438262	79	-nan
NC_035108.1	437116	438267	79	-nan
NC_035108.1	437116	438277	79	-nan
NC_035108.1	437116	438282	79	-nan
NC_035108.1	437116	438420	78	-nan
NC_035108.1	437116	438441	79	-nan
NC_035108.1	437116	438456	79	-nan
NC_035108.1	437116	438462	79	-nan
NC_035108.1	437116	438468	79	-nan
NC_035108.1	437116	438472	79	-nan
NC_035108.1	437116	438475	79	-nan
NC_035108.1	437116	438486	79	-nan
NC_035108.1	437116	493827	83	-nan
NC_035108.1	437116	493842	83	-nan
NC_035108.1	437116	493848	81	-nan
NC_035108.1	437116	493854	83	-nan
NC_035108.1	437116	494052	83	-nan
NC_035108.1	437116	494063	81	-nan
NC_035108.1	437116	494083	83	-nan
NC_035108.1	437116	494084	83	-nan
NC_035108.1	437116	494092	83	-nan
NC_035108.1	437116	494096	83	-nan
NC_035108.1	437116	494309	80	-nan
NC_035108.1	437116	494317	81	-nan
NC_035108.1	437116	494340	81	-nan
NC_035108.1	437116	494341	81	-nan
NC_035108.1	437116	494346	81	-nan
NC_035108.1	437116	494365	81	-nan
NC_035108.1	437116	494512	81	-nan
NC_035108.1	437116	494518	81	-nan
NC_035108.1	437116	494525	81	-nan
NC_035108.1	437116	494528	81	-nan
NC_035108.1	437116	494531	81	-nan
NC_035108.1	437116	494542	81	-nan
NC_035108.1	437116	494544	81	-nan
NC_035108.1	437116	494545	81	-nan
NC_035108.1	437116	494546	81	-nan
NC_035108.1	437116	494550	81	-nan
NC_035108.1	437116	494565	81	-nan
NC_035108.1	437116	494567	81	-nan
NC_035108.1	437116	537036	74	-nan
NC_035108.1	438235	493827	81	-nan
NC_035108.1	438235	493842	81	-nan
NC_035108.1	438235	493848	80	0.0038525
NC_035108.1	438235	493854	81	-nan
NC_035108.1	438235	494052	81	-nan
NC_035108.1	438235	494063	80	0.0038525
NC_035108.1	438235	494083	81	-nan
NC_035108.1	438235	494084	81	-nan
NC_035108.1	438235	494092	81	-nan
NC_035108.1	438235	494096	81	-nan
NC_035108.1	438235	494309	80	0.0266806
NC_035108.1	438235	494317	81	-nan
NC_035108.1	438235	494340	81	-nan
NC_035108.1	438235	494341	81	-nan
NC_035108.1	438235	494346	81	0.00015625
NC_035108.1	438235	494365	81	-nan
NC_035108.1	438235	494512	81	-nan
NC_035108.1	438235	494518	81	-nan
NC_035108.1	438235	494525	81	-nan
NC_035108.1	438235	494528	81	-nan
NC_035108.1	438235	494531	81	0.000480769
NC_035108.1	438235	494542	81	0.00015625
NC_035108.1	438235	494544	81	-nan
NC_035108.1	438235	494545	81	-nan
NC_035108.1	438235	494546	81	-nan
NC_035108.1	438235	494550	81	-nan
NC_035108.1	438235	494565	81	-nan
NC_035108.1	438235	494567	81	-nan
NC_035108.1	438235	537036	74	0.000992654
NC_035108.1	438251	493827	81	-nan
NC_035108.1	438251	493842	81	-nan
NC_035108.1	438251	493848	80	0.0155436
NC_035108.1	438251	493854	81	-nan
NC_035108.1	438251	494052	81	-nan
NC_035108.1	438251	494063	80	0.0155436
NC_035108.1	438251	494083	81	-nan
NC_035108.1	438251	494084	81	-nan
NC_035108.1	438251	494092	81	-nan
NC_035108.1	438251	494096	81	-nan
NC_035108.1	438251	494309	80	0.0003045
NC_035108.1	438251	494317	81	-nan
NC_035108.1	438251	494340	81	-nan
NC_035108.1	438251	494341	81	-nan
NC_035108.1	438251	494346	81	0.00255843
NC_035108.1	438251	494365	81	-nan
NC_035108.1	438251	494512	81	-nan
NC_035108.1	438251	494518	81	-nan
NC_035108.1	438251	494525	81	-nan
NC_035108.1	438251	494528	81	-nan
NC_035108.1	438251	494531	81	0.111571
NC_035108.1	438251	494542	81	0.00255843
NC_035108.1	438251	494544	81	-nan
NC_035108.1	438251	494545	81	-nan
NC_035108.1	438251	494546	81	-nan
NC_035108.1	438251	494550	81	-nan
NC_035108.1	438251	494565	81	-nan
NC_035108.1	438251	494567	81	-nan
NC_035108.1	438251	537036	73	0.017082
NC_035108.1	438262	493827	81	-nan
NC_035108.1	438262	493842	81	-nan
NC_035108.1	438262	493848	80	-nan
NC_035108.1	438262	493854	81	-nan
NC_035108.1	438262	494052	81	-nan
NC_035108.1	438262	494063	80	-nan
NC_035108.1	438262	494083	81	-nan
NC_035108.1	438262	494084	81	-nan
NC_035108.1	438262	494092	81	-nan
NC_035108.1	438262	494096	81	-nan
NC_035108.1	438262	494309	80	-nan
NC_035108.1	438262	494317	81	-nan
NC_035108.1	438262	494340	81	-nan
NC_035108.1	438262	494341	81	-nan
NC_035108.1	438262	494346	81	-nan
NC_035108.1	438262	494365	81	-nan
NC_035108.1	438262	494512	81	-nan
NC_035108.1	438262	494518	81	-nan
NC_035108.1	438262	494525	81	-nan
NC_035108.1	438262	494528	81	-nan
NC_035108.1	438262	494531	81	-nan
NC_035108.1	438262	494542	81	-nan
NC_035108.1	438262	494544	81	-nan
NC_035108.1	438262	494545	81	-nan
NC_035108.1	438262	494546	81	-nan
NC_035108.1	438262	494550	81	-nan
NC_035108.1	438262	494565	81	-nan
NC_035108.1	438262	494567	81	-nan
NC_035108.1	438262	537036	74	-nan
NC_035108.1	438267	493827	81	-nan
NC_035108.1	438267	493842	81	-nan
NC_035108.1	438267	493848	80	-nan
NC_035108.1	438267	493854	81	-nan
NC_035108.1	438267	494052	81	-nan
NC_035108.1	438267	494063	80	-nan
NC_035108.1	438267	494083	81	-nan
NC_035108.1	438267	494084	81	-nan
NC_035108.1	438267	494092	81	-nan
NC_035108.1	438267	494096	81	-nan
NC_035108.1	438267	494309	80	-nan
NC_035108.1	438267	494317	81	-nan
NC_035108.1	438267	494340	81	-nan
NC_035108.1	438267	494341	81	-nan
NC_035108.1	438267	494346	81	-nan
NC_035108.1	438267	494365	81	-nan
NC_035108.1	438267	494512	81	-nan
NC_035108.1	438267	494518	81	-nan
NC_035108.1	438267	494525	81	-nan
NC_035108.1	438267	494528	81	-nan
NC_035108.1	438267	494531	81	-nan
NC_035108.1	438267	494542	81	-nan
NC_035108.1	438267	494544	81	-nan
NC_035108.1	438267	494545	81	-nan
NC_035108.1	438267	494546	81	-nan
NC_035108.1	438267	494550	81	-nan
NC_035108.1	438267	494565	81	-nan
NC_035108.1	438267	494567	81	-nan
NC_035108.1	438267	537036	74	-nan
NC_035108.1	438277	493827	81	-nan
NC_035108.1	438277	493842	81	-nan
NC_035108.1	438277	493848	80	0.0155436
NC_035108.1	438277	493854	81	-nan
NC_035108.1	438277	494052	81	-nan
NC_035108.1	438277	494063	80	0.0155436
NC_035108.1	438277	494083	81	-nan
NC_035108.1	438277	494084	81	-nan
NC_035108.1	438277	494092	81	-nan
NC_035108.1	438277	494096	81	-nan
NC_035108.1	438277	494309	80	0.0003045
NC_035108.1	438277	494317	81	-nan
NC_035108.1	438277	494340	81	-nan
NC_035108.1	438277	494341	81	-nan
NC_035108.1	438277	494346	81	0.00255843
NC_035108.1	438277	494365	81	-nan
NC_035108.1	438277	494512	81	-nan
NC_035108.1	438277	494518	81	-nan
NC_035108.1	438277	494525	81	-nan
NC_035108.1	438277	494528	81	-nan
NC_035108.1	438277	494531	81	0.111571
[truncated: 998,000+ more rows]
